# Supplementary material for: Irregular G-quadruplexes Found in the Untranslated Regions of Human mRNAs Influence Translation
Source: J Biol Chem. 2016 Aug 24;291(41):21751–60. doi: 10.1074/jbc.M116.744839 (PMC5076843; doi:10.1074/jbc.M116.744839)
Supplement: Supplemental Data [file 10.1074_M116.744839_jbc.M116.744839-1.xls]

## Sheet: Redundant
#	Accession	Gene	Name	Chromosome	Entry Length	Start	End	Length	G4 Sequence	Quartets	Loop 1	L1 len	Loop 2	L2 len	Loop 3	L3 len	25nt Upstream	25nt Downstream	cGcC score
1	NM_000299	PKP1	plakophilin-1 isoform 1b	chr1	5447	741	778	37	GGGGCACCCTGCGCAAGGGCACGCTGGGCAGCAAGGG	GGG	GCACCCTGCGCAA	13	CACGCT	6	CAGCAA	6	GAGCCCGACCTCTACTGTGACCCAC	CCAGAAGACCACCCAGAACCGCTAC	0.913043
2	NM_000299	PKP1	plakophilin-1 isoform 1b	chr1	5447	2676	2714	38	ggggaaactggcaggcaatgggggttagggaggttggg	ggg	gaaactggcaggcaat	16	ggtta	5	aggtt	5	agatttttagattttttttttcctt	gcggtgggggctttcttgagttaaa	14.000000
3	NM_000299	PKP1	plakophilin-1 isoform 1b	chr1	5447	3467	3520	53	gggaatggctggtcttcatattcccagtggagaggggaacaagtggggctggg	ggg	aatggctggtcttcatattcccagtggagag	31	aacaagt	7	gct	3	gcagctctttcccaagagctgttct	catatacctattccggcttctagtg	2.097561
4	NM_000299	PKP1	plakophilin-1 isoform 1b	chr1	5447	4563	4609	46	gggctcccccggctgggggctgtgcagtccggtcagggcgggaggg	ggg	ctcccccggctgggggctgtgcagtccggtca	32	c	1	a	1	gtggagacacaagtccttggcttta	gaaatgcaccgctgcatgtgaacct	1.777778
5	NM_000299	PKP1	plakophilin-1 isoform 1b	chr1	5447	5250	5268	18	ggggtgggcagggaaggg	ggg	gt	2	ca	2	aa	2	ggctggcaggaccaagactgcggct	aagccgggggctgctgtgagggatc	6.882353
10	NM_001005337	PKP1	plakophilin-1 isoform 1a	chr1	5384	741	778	37	GGGGCACCCTGCGCAAGGGCACGCTGGGCAGCAAGGG	GGG	GCACCCTGCGCAA	13	CACGCT	6	CAGCAA	6	GAGCCCGACCTCTACTGTGACCCAC	CCAGAAGACCACCCAGAACCGCTAC	0.913043
11	NM_001005337	PKP1	plakophilin-1 isoform 1a	chr1	5384	2613	2651	38	ggggaaactggcaggcaatgggggttagggaggttggg	ggg	gaaactggcaggcaat	16	ggtta	5	aggtt	5	agatttttagattttttttttcctt	gcggtgggggctttcttgagttaaa	14.000000
12	NM_001005337	PKP1	plakophilin-1 isoform 1a	chr1	5384	3404	3457	53	gggaatggctggtcttcatattcccagtggagaggggaacaagtggggctggg	ggg	aatggctggtcttcatattcccagtggagag	31	aacaagt	7	gct	3	gcagctctttcccaagagctgttct	catatacctattccggcttctagtg	2.097561
13	NM_001005337	PKP1	plakophilin-1 isoform 1a	chr1	5384	4500	4546	46	gggctcccccggctgggggctgtgcagtccggtcagggcgggaggg	ggg	ctcccccggctgggggctgtgcagtccggtca	32	c	1	a	1	gtggagacacaagtccttggcttta	gaaatgcaccgctgcatgtgaacct	1.777778
14	NM_001005337	PKP1	plakophilin-1 isoform 1a	chr1	5384	5187	5205	18	ggggtgggcagggaaggg	ggg	gt	2	ca	2	aa	2	ggctggcaggaccaagactgcggct	aagccgggggctgctgtgagggatc	6.882353
19	NM_012102	RERE	arginine-glutamic acid dipeptide repeats protein isoform a	chr1	8194	1314	1342	28	GGGAGAGGGCCTGTAGGGAGTAAGAGGG	GGG	AGA	3	CCTGTA	6	AGTAAGA	7	GCCACCACAGCATCTTTCTGAAGCC	ACCATCTCCTCATGAACGTCAAATG	1.593750
22	NM_052896	CSMD2	CUB and sushi domain-containing protein 2 isoform 2	chr1	13118	11234	11263	29	gggtcctgggaagcactgggaaagaaggg	ggg	tcct	4	aagcact	7	aaagaa	6	aacccagtggattaaaaagtcattt	agagccggggaggatagggcaggag	4.045455
23	NM_052896	CSMD2	CUB and sushi domain-containing protein 2 isoform 2	chr1	13118	12328	12364	36	gggacacggcacccccctgggcctggagggagaggg	ggg	acacggcacccccct	15	cctgga	6	aga	3	gcctacccctggccacaccacctct	ccaatccagacacactcacactctc	0.470085
25	NM_001281956	CSMD2	CUB and sushi domain-containing protein 2 isoform 1	chr1	13698	224	286	62	GGGGAGGGCTCGCGGCGAAACCGGGATTTCGGCGCTTGTGCCGGGCGCCGGGAGCCGCTGGG	GGG	GAGGGCTCGCGGCGAAACCGGGATTTCGGCGCTTGTGCC	39	CGCC	4	AGCCGCT	7	AGCTGGGGCGCTGCGGCTGCCCCGC	GCCGCCCGCCGCCGCCAACGCCGCC	1.523256
26	NM_001281956	CSMD2	CUB and sushi domain-containing protein 2 isoform 1	chr1	13698	11814	11843	29	gggtcctgggaagcactgggaaagaaggg	ggg	tcct	4	aagcact	7	aaagaa	6	aacccagtggattaaaaagtcattt	agagccggggaggatagggcaggag	4.045455
27	NM_001281956	CSMD2	CUB and sushi domain-containing protein 2 isoform 1	chr1	13698	12908	12944	36	gggacacggcacccccctgggcctggagggagaggg	ggg	acacggcacccccct	15	cctgga	6	aga	3	gcctacccctggccacaccacctct	ccaatccagacacactcacactctc	0.470085
31	NM_001042681	RERE	arginine-glutamic acid dipeptide repeats protein isoform a	chr1	8009	1129	1157	28	GGGAGAGGGCCTGTAGGGAGTAAGAGGG	GGG	AGA	3	CCTGTA	6	AGTAAGA	7	GCCACCACAGCATCTTTCTGAAGCC	ACCATCTCCTCATGAACGTCAAATG	1.593750
34	NM_006699	MAN1A2	mannosyl-oligosaccharide 1,2-alpha-mannosidase IB	chr1	5388	1639	1697	58	GGGATTCCTTGGGCAATGGTGAATTTGAAAAGTGGAGTAGGGCGAAACTGGGGCTGGG	GGG	ATTCCTTGGGCAATGGTGAATTTGAAAAGTGGAGTA	36	CGAAACT	7	GCT	3	CCTTCCTGCCTTTAACACACCTACT	CATCTGCAGGTAGCAGCATTCTGGC	2.500000
36	NM_001146191	MPZL1	myelin protein zero-like protein 1 isoform c precursor	chr1	4560	4211	4258	47	gggccacttagctaataaaggaacagagaagaggggctgggcctggg	ggg	ccacttagctaataaaggaacagagaaga	29	gct	3	cct	3	tttgaaagattatatggcttaccca	gccgctgtttgatccacagccttgt	2.135135
37	NM_030806	C1orf21	uncharacterized protein C1orf21	chr1	10308	273	316	43	gggaggaagaaaaaagacgaggaggacaggggcggggggcggg	ggg	aggaagaaaaaagacgaggaggaca	25	gc	2	gggc	4	gggaggaggaggaagaagaggagga	aggcttgccaccttcagcccccccg	1.530612
38	NM_030806	C1orf21	uncharacterized protein C1orf21	chr1	10308	7772	7832	60	gggacgtggacggggcagtgagccaggctagccacagagggttcccggggctttgctggg	ggg	acgtggacggggcagtgagccaggctagccacaga	35	ttcccg	6	ctttgct	7	cttgtagagggagagagaagagcaa	gattcagggagcataaataagagct	4.166667
40	NM_003953	MPZL1	myelin protein zero-like protein 1 isoform a precursor	chr1	5010	4661	4708	47	gggccacttagctaataaaggaacagagaagaggggctgggcctggg	ggg	ccacttagctaataaaggaacagagaaga	29	gct	3	cct	3	tttgaaagattatatggcttaccca	gccgctgtttgatccacagccttgt	2.135135
41	NM_024569	MPZL1	myelin protein zero-like protein 1 isoform b precursor	chr1	4907	4558	4605	47	gggccacttagctaataaaggaacagagaagaggggctgggcctggg	ggg	ccacttagctaataaaggaacagagaaga	29	gct	3	cct	3	tttgaaagattatatggcttaccca	gccgctgtttgatccacagccttgt	2.135135
42	NM_001286644	RFWD2	E3 ubiquitin-protein ligase RFWD2 isoform c precursor	chr1	2592	251	305	54	ggggagggagtcacgatgtctggtagccgccaggccgggtcgggctccgctggg	ggg	gagggagtcacgatgtctggtagccgccaggcc	33	tc	2	ctccgct	7	cctctcctccgagcgcccggctgga	acaagccccgggtcctcggcggcct	1.333333
44	NM_022457	RFWD2	E3 ubiquitin-protein ligase RFWD2 isoform a	chr1	2789	251	305	54	ggggagggagtcacgATGTCTGGTAGCCGCCAGGCCgggTCgggCTCCGCTggg	ggg	gagggagtcacgATGTCTGGTAGCCGCCAGGCC	33	TC	2	CTCCGCT	7	cctctcctccgagcgcccggctgga	ACAAGCCCCGGGTCCTCGGCGGCCT	1.333333
46	NM_001001740	RFWD2	E3 ubiquitin-protein ligase RFWD2 isoform b	chr1	2717	251	305	54	ggggagggagtcacgATGTCTGGTAGCCGCCAGGCCgggTCgggCTCCGCTggg	ggg	gagggagtcacgATGTCTGGTAGCCGCCAGGCC	33	TC	2	CTCCGCT	7	cctctcctccgagcgcccggctgga	ACAAGCCCCGGGTCCTCGGCGGCCT	1.333333
50	NM_007274	ACOT7	cytosolic acyl coenzyme A thioester hydrolase isoform hBACHa	chr1	1805	240	262	22	gggaggcggggctcggggtggg	ggg	aggc	4	gctc	4	gt	2	gagctctctgcagccttggcggcct	gccggcgcgggggcggggtcggcgc	5.807692
52	NM_015215	CAMTA1	calmodulin-binding transcription activator 1 isoform 1	chr1	8444	83	111	28	gggagctgtgcgtgggccgcggggcggg	ggg	agctgtgcgt	10	ccgc	4	gc	2	atgagtggcagccgcacggcccaac	gccagggcgggtgcgcggcggcggc	3.083333
53	NM_015215	CAMTA1	calmodulin-binding transcription activator 1 isoform 1	chr1	8444	3243	3299	56	GGGAGCGGGAATGGAGGGAGCCAGGCACAGTGTGCTTCTGGGACTGGGGCCTTGGG	GGG	AGCGGGAATGGAGGGAGCCAGGCACAGTGTGCTTCT	36	ACT	3	GCCTT	5	AGGCGGCAGCAGTGGAGGCGGCAGC	GAGCTGCTTTGAGAGCCGTGTGGTC	4.703704
56	NM_001033581	PRKCZ	protein kinase C zeta type isoform 2	chr1	2114	38	98	60	gggggagccgggtaccacccgggcctggagacatgaggaggcagggatgtgaggggcggg	ggg	ggagccgggtaccacccgggcctggagacatgaggaggca	40	atgtga	6	gc	2	cctcagctgctggctacagcttccc	ggacaggacagccggccttccgtta	2.610169
57	NM_198576	AGRN	agrin isoform 2 precursor	chr1	7326	1121	1182	61	GGGGACGACGGAGTCACCTACGAAAACGACTGTGTCATGGGCCGATCGGGGGCCGCCCGGG	GGG	GACGACGGAGTCACCTACGAAAACGACTGTGTCAT	35	CCGATCG	7	GCCGCCC	7	CCCTGCCCGGCAGGCGCCAGTGTGT	GTCTCCTCCTGCAGAAAGTGCGCTC	1.666667
58	NM_198576	AGRN	agrin isoform 2 precursor	chr1	7326	4070	4103	33	GGGGGGACCTGCCAGGACTGGGCATTGGGCGGG	GGG	GGGACCTGCCAGGACT	16	CATT	4	C	1	CTGTGACTCACAGCCCTGCTTCCAC	GGCTTCACCTGCAGCTGCCCGGCAG	2.560000
63	NM_015164	PLEKHM2	pleckstrin homology domain-containing family M member 2	chr1	4122	35	84	49	gggccgcggtggagcgagggcccaggcgaggcgagggccgggcggcggg	ggg	ccgcggtggagcgagggcccaggcgaggcga	31	cc	2	cggc	4	ccgccggccgcgctccggagcctcc	cgccgggccccgcggccggcacgac	1.301205
64	NM_015164	PLEKHM2	pleckstrin homology domain-containing family M member 2	chr1	4122	3648	3689	41	gggcgggacccccctcttcctctcctgggttgggggctggg	ggg	cgggacccccctcttcctctcct	23	tt	2	ggct	4	ctaaggacgaacaaaagaaccagga	gccctgagtgcccagccatccttgt	0.970874
66	NM_020780	PTCHD2	patched domain-containing protein 2	chr1	5214	3440	3475	35	GGGGCAGCTGTCCCACGGGGCAGTGGGCGTCAGGG	GGG	GCAGCTGTCCCAC	13	GCAGT	5	CGTCA	5	AGCTGCCCGAGCCCAACCTGCTCCC	AGGGCCGCGTGCAGTGGATCTCCAT	1.380952
67	NM_020780	PTCHD2	patched domain-containing protein 2	chr1	5214	4217	4253	36	GGGTGCCGTGCTGCTGGCAGGGGCCCTGGGGCTGGG	GGG	TGCCGTGCTGCTGGCA	16	GCCCT	5	GCT	3	CCCGGACTTCCTTCCTCAAGGCCCT	TGCCTGCCTCGTGCTCCTGCAGAGC	1.296875
69	NM_015209	KAZN	kazrin isoform A	chr1	3905	149	176	27	gggggtcggggcgcgggcgaagccggg	ggg	ggtc	4	gcgc	4	cgaagcc	7	ggaggaaccggcgctgccggtgcct	ccgcggaggacacaacaggtagagc	3.612903
70	NM_015209	KAZN	kazrin isoform A	chr1	3905	2417	2436	19	ggggtgggcgggaggtggg	ggg	gt	2	c	1	aggt	4	aatattggaatgtctatttttccat	tgtctctgttgacttgtctgttctg	5.909091
73	NM_201628	KAZN	kazrin isoform E	chr1	6022	149	176	27	gggggtcggggcgcgggcgaagccggg	ggg	ggtc	4	gcgc	4	cgaagcc	7	ggaggaaccggcgctgccggtgcct	ccgcggaggacacaacaggtagagc	3.612903
74	NM_201628	KAZN	kazrin isoform E	chr1	6022	3060	3113	53	gggtgcaggaagtgctgcctcttgccgagacgtcggacagggcgggggttggg	ggg	tgcaggaagtgctgcctcttgccgagacgtcggaca	36	c	1	ggtt	4	cagcgcccagtgcattggcagagcc	gaactctcggctacagcatcttacc	2.409091
77	NM_004565	PEX14	peroxisomal membrane protein PEX14	chr1	1929	1049	1086	37	GGGGGTGCAGAGGGAGGACCGCCGGGGCGGGGATGGG	GGG	GGTGCAGAGGGAGGACCGCC	20	GC	2	GAT	3	GCCATGTGGACGAGGAGGACTGCCT	CAGATCAACGAGCAGGTGGAGAAGC	5.240000
79	NM_001161504	ALDH4A1	delta-1-pyrroline-5-carboxylate dehydrogenase, mitochondrial isoform b	chr1	3243	3046	3083	37	gggggtgggtgctggtgccagctgggctgggtgtggg	ggg	ggtgggtgctggtgccagct	20	ct	2	tgt	3	ccccaagtgccactggcccatggat	ttctgtgtccttccaggatatgtgt	1.980392
81	NM_003748	ALDH4A1	delta-1-pyrroline-5-carboxylate dehydrogenase, mitochondrial isoform a precursor	chr1	3383	3186	3223	37	gggggtgggtgctggtgccagctgggctgggtgtggg	ggg	ggtgggtgctggtgccagct	20	ct	2	tgt	3	ccccaagtgccactggcccatggat	ttctgtgtccttccaggatatgtgt	1.980392
83	NM_015013	KDM1A	lysine-specific histone demethylase 1A isoform b	chr1	3035	274	316	42	GGGCCTGTCGGGCCCAGCCGAGGTCGGGCCGGGGGCGGTGGG	GGG	CCTGTCGGGCCCAGCCGAGGTC	22	CC	2	GGCGGT	6	GGTCTGAGGTGGCCGCGCAGCCCGC	GGAGCGCACACCCCGCAAGAAAGAG	2.000000
85	NM_170726	ALDH4A1	delta-1-pyrroline-5-carboxylate dehydrogenase, mitochondrial isoform a precursor	chr1	2370	2173	2210	37	gggggtgggtgctggtgccagctgggctgggtgtggg	ggg	ggtgggtgctggtgccagct	20	ct	2	tgt	3	ccccaagtgccactggcccatggat	ttctgtgtccttccaggatatgtgt	1.980392
87	NM_001009999	KDM1A	lysine-specific histone demethylase 1A isoform a	chr1	3107	274	316	42	GGGCCTGTCGGGCCCAGCCGAGGTCGGGCCGGGGGCGGTGGG	GGG	CCTGTCGGGCCCAGCCGAGGTC	22	CC	2	GGCGGT	6	GGTCTGAGGTGGCCGCGCAGCCCGC	GGAGCGCACACCCCGCAAGAAAGAG	2.000000
89	NM_001276252	WDTC1	WD and tetratricopeptide repeats protein 1 isoform a	chr1	4819	242	297	55	ggggcgggcggaggcgctgtccggccccggccaggcgccgggcggggagcatggg	ggg	gcgggcggaggcgctgtccggccccggccaggcgcc	36	c	1	gagcat	6	gagcgcgggtgtgaggcggtgcgca	aaggggctagaactgctcgagcccc	2.102941
90	NM_001276252	WDTC1	WD and tetratricopeptide repeats protein 1 isoform a	chr1	4819	4142	4182	40	gggagaagggagagcaggagtattggggctgggccctggg	ggg	agaagggagagcaggagtatt	21	gct	3	ccct	4	cttctccgtgacctttctctagcca	gcccaaggaccagctgggtcccctt	1.523810
94	NM_015023	WDTC1	WD and tetratricopeptide repeats protein 1 isoform b	chr1	4816	242	297	55	ggggcgggcggaggcgctgtccggccccggccaggcgccgggcggggagcatggg	ggg	gcgggcggaggcgctgtccggccccggccaggcgcc	36	c	1	gagcat	6	gagcgcgggtgtgaggcggtgcgca	aaggggctagaactgctcgagcccc	2.102941
95	NM_015023	WDTC1	WD and tetratricopeptide repeats protein 1 isoform b	chr1	4816	4139	4179	40	gggagaagggagagcaggagtattggggctgggccctggg	ggg	agaagggagagcaggagtatt	21	gct	3	ccct	4	cttctccgtgacctttctctagcca	gcccaaggaccagctgggtcccctt	1.523810
99	NM_001099439	EPHA10	ephrin type-A receptor 10 isoform 3 precursor	chr1	5511	1399	1452	53	GGGAACCACCTACGCGCAGGTCACCGTCTCCACCGGGCCCGGGGCGCCCTGGG	GGG	AACCACCTACGCGCAGGTCACCGTCTCCACC	31	CCC	3	GCGCCCT	7	GCGTCTCGGGCCCGGCGGCCGCCGC	AGGAGGATGAGATCCGCAGGGACCG	1.307692
100	NM_001099439	EPHA10	ephrin type-A receptor 10 isoform 3 precursor	chr1	5511	3382	3415	33	ggggtctcagagaaaagctggggcagggatggg	ggg	gtctcagagaaaagct	16	gca	3	at	2	ctgagataacagcaggaggaaattc	agggaagacagtgggttgagattgc	9.900000
101	NM_001099439	EPHA10	ephrin type-A receptor 10 isoform 3 precursor	chr1	5511	4446	4464	18	ggggtgggatggggcggg	ggg	gt	2	at	2	gc	2	ctgctctgcttggctgtgtgttggt	aaagaggagacaagaggtaaagatg	12.285714
102	NM_001099439	EPHA10	ephrin type-A receptor 10 isoform 3 precursor	chr1	5511	4565	4625	60	gggcaccatccacagtgcccagggccccccaggagccctctgggtcagtgggtaggtggg	ggg	caccatccacagtgcccagggccccccaggagccctct	38	tcagt	5	taggt	5	gctcaggtaccaagaagtaattcca	ctggagggggagatagccactctct	1.037736
111	NM_020883	ZSWIM5	zinc finger SWIM domain-containing protein 5	chr1	5836	687	729	42	GGGGGCGTCGCGGCTGGGGCATCCCCCGGGCTGGGCGCAGGG	GGG	GGCGTCGCGGCTGGGGCATCCCCC	24	CT	2	CGCA	4	CGCCGCTCCGGCCGGCTCCGCCCCC	GCCGGCGCGGCCGGCTGCGGTGGCG	1.236364
112	NM_020883	ZSWIM5	zinc finger SWIM domain-containing protein 5	chr1	5836	5514	5539	25	gggggtggggtttgatagggaaggg	ggg	ggtg	4	tttgata	7	aa	2	tgtttcatgtcttagttcctgagtt	gtggtatagctagaatgtgaactaa	12.375000
116	NM_005012	ROR1	tyrosine-protein kinase transmembrane receptor ROR1 isoform 1 precursor	chr1	5854	151	202	51	gggactgacccgccggcccaggcgaggctgcagccagagggctgggaaggg	ggg	actgacccgccggcccaggcgaggctgcagccaga	35	ct	2	aa	2	cccactggtgcgacccggacagcct	atcgcgctcgcggcatccagaggcg	1.154930
122	NM_001083592	ROR1	tyrosine-protein kinase transmembrane receptor ROR1 isoform 2 precursor	chr1	2292	151	202	51	gggactgacccgccggcccaggcgaggctgcagccagagggctgggaaggg	ggg	actgacccgccggcccaggcgaggctgcagccaga	35	ct	2	aa	2	cccactggtgcgacccggacagcct	atcgcgctcgcggcatccagaggcg	1.154930
126	NM_024911	WLS	protein wntless homolog isoform 1 precursor	chr1	2796	2231	2281	50	gggggtggggtgggggtgtattccttgggggatggtttgggccgaatggg	ggg	ggtggggtgggggtgtattccttgg	25	atggttt	7	ccgaat	6	agcagctggttagtaaacctcatgt	gagtggaatatttgacatttttcct	8.750000
128	NM_001193334	WLS	protein wntless homolog isoform 3	chr1	2468	1903	1953	50	gggggtggggtgggggtgtattccttgggggatggtttgggccgaatggg	ggg	ggtggggtgggggtgtattccttgg	25	atggttt	7	ccgaat	6	agcagctggttagtaaacctcatgt	gagtggaatatttgacatttttcct	8.750000
130	NM_006820	IFI44L	interferon-induced protein 44-like	chr1	5874	5718	5743	25	gggcacaggggtggaggtggggggg	ggg	cacag	5	tggaggt	7	g	1	gtgtaggcaaaattgcaaaaattga	ttgaataacaagctgtgctaaataa	19.142857
132	NM_152890	COL24A1	collagen alpha-1(XXIV) chain precursor	chr1	6500	1945	1994	49	GGGGCATTCCTGGGATCCGTGGAAAGAAGGGTTTTAAGGGGAGACAGGG	GGG	GCATTCCTGGGATCCGTGGAAAGAA	25	TTTTAA	6	GAGACA	6	GGACAACTGGGACCTGAAGGAGAAC	TTTTCCAGGTGACTTTGGAGACAGA	4.695652
133	NM_152890	COL24A1	collagen alpha-1(XXIV) chain precursor	chr1	6500	3178	3236	58	GGGGTGAACCAGGAGCTCCTGGAGAAGAAGGTCTCCAGGGAAAAGATGGGTTAAAGGG	GGG	GTGAACCAGGAGCTCCTGGAGAAGAAGGTCTCCA	34	AAAAGAT	7	TTAAA	5	GGAGGAACTGGGGAACCAGGTTTAC	AGTACCAGGAGGAAGGGGACTTCCT	4.413793
134	NM_152890	COL24A1	collagen alpha-1(XXIV) chain precursor	chr1	6500	3521	3569	48	GGGACCTGATGGAGAACCAGGAATTCCAGGGTACAGGGGCCATCAGGG	GGG	ACCTGATGGAGAACCAGGAATTCCA	25	TACA	4	GCCATCA	7	GTGCTGTGGGACATTTAGGATTGAT	CCAACCAGGACCCTCTGGATTGCCA	2.023256
135	NM_152890	COL24A1	collagen alpha-1(XXIV) chain precursor	chr1	6500	3677	3734	57	GGGGGACCAAGGAGAGAGAGGAGAGCCTGGAGCAGAGGGATATAAGGGCCATGTGGG	GGG	GGACCAAGGAGAGAGAGGAGAGCCTGGAGCAGA	33	ATATAA	6	CCATGT	6	GGCCTCGAGGTGAACCAGGTCCAGT	TGTACCAGGACTAAGAGGTGCCACT	3.083333
137	NM_001134492	HS2ST1	heparan sulfate 2-O-sulfotransferase 1 isoform 2	chr1	1578	28	84	56	gggagggaaggaaggaagagagggaggcgggcaagcaggcgggcgcgggggtcggg	ggg	agggaaggaaggaagagagggaggcgggcaagcaggc	37	cgc	3	ggtc	4	ggggcgcgcggccgcgagcaaagga	gactgaggcagtagagggaggcgag	9.526316
139	NM_012262	HS2ST1	heparan sulfate 2-O-sulfotransferase 1 isoform 1	chr1	6758	28	84	56	gggagggaaggaaggaagagagggaggcgggcaagcaggcgggcgcgggggtcggg	ggg	agggaaggaaggaagagagggaggcgggcaagcaggc	37	cgc	3	ggtc	4	ggggcgcgcggccgcgagcaaagga	gactgaggcagtagagggaggcgag	9.526316
141	NM_001160234	ATP1A1	sodium/potassium-transporting ATPase subunit alpha-1 isoform d	chr1	3576	3368	3425	57	ggggaagcaagacgtcctggaatgaagcatgtagctctatggggggaggggggaggg	ggg	gaagcaagacgtcctggaatgaagcatgtagctctat	37	ggga	4	ggga	4	ctggtaggaaagcaccgcagcatgt	ctgcctgaaaaccatccatctgtgg	5.548387
143	NM_000701	ATP1A1	sodium/potassium-transporting ATPase subunit alpha-1 isoform a	chr1	3743	3535	3592	57	ggggaagcaagacgtcctggaatgaagcatgtagctctatggggggaggggggaggg	ggg	gaagcaagacgtcctggaatgaagcatgtagctctat	37	ggga	4	ggga	4	ctggtaggaaagcaccgcagcatgt	ctgcctgaaaaccatccatctgtgg	5.548387
145	NM_001160233	ATP1A1	sodium/potassium-transporting ATPase subunit alpha-1 isoform c	chr1	3767	3559	3616	57	ggggaagcaagacgtcctggaatgaagcatgtagctctatggggggaggggggaggg	ggg	gaagcaagacgtcctggaatgaagcatgtagctctat	37	ggga	4	ggga	4	ctggtaggaaagcaccgcagcatgt	ctgcctgaaaaccatccatctgtgg	5.548387
147	NM_020205	OTUD7B	OTU domain-containing protein 7B	chr1	6415	1918	1970	52	GGGGGGCCTGATGCACAGCAAGGGTTCAAAGCCTGGAGGGGTGGGGACAGGG	GGG	GGGCCTGATGCACAGCAAGGGTTCAAAGCCTGGA	34	GT	2	GACA	4	TGGGCAGCAAGCTCAAGAAGAACAT	TTGGGAGGAAGCAGCGGCACTGAGA	7.272727
148	NM_020205	OTUD7B	OTU domain-containing protein 7B	chr1	6415	3181	3236	55	gggacctaagagaaagtagcaggggaaggtttggtgtgtgggggtgggaggtggg	ggg	acctaagagaaagtagcaggggaaggtttggtgtgt	36	ggt	3	aggt	4	cttataacctcctgggtcccatcca	cagaagtcttggggaggaatgggca	4.806452
149	NM_020205	OTUD7B	OTU domain-containing protein 7B	chr1	6415	3751	3781	30	ggggtttgagtgcaccttgggaggggtggg	ggg	gtttgagtgcacctt	15	a	1	gt	2	ttaaccacagcaataaccatacgtt	aggacagacattttagccagaggct	3.304348
150	NM_020205	OTUD7B	OTU domain-containing protein 7B	chr1	6415	5852	5875	23	ggggagggtcttggtgggatggg	ggg	ga	2	tcttggt	7	at	2	gaagtttgttttgcttcattctttc	gggaggtgaaggaataatgcctggg	13.777778
158	NM_014455	RNF115	E3 ubiquitin-protein ligase RNF115	chr1	1949	19	75	56	gggccgtttgtctctccttcctgcgcctctttggtgctgggaggcgggccgcaggg	ggg	ccgtttgtctctccttcctgcgcctctttggtgct	35	aggc	4	ccgca	5	gtttgtggagccggcgggc	tagctgttggcgccgccgcgtttct	1.888889
164	NM_001204963	PBX1	pre-B-cell leukemia transcription factor 1 isoform 3	chr1	4147	505	567	62	GGGATGGCCGGACACCCCGGCCTGTCCCAGCACTTGCAGGATGGGGCCGGAGGGACCGAGGG	GGG	ATGGCCGGACACCCCGGCCTGTCCCAGCACTTGCAGGAT	39	GCCGGA	6	ACCGA	5	GCTGATGCATTCCCATGCTGGGGTC	GGAGGGCGGGAGGAAGCAGGACATT	2.268657
166	NM_001204961	PBX1	pre-B-cell leukemia transcription factor 1 isoform 2	chr1	6790	505	567	62	GGGATGGCCGGACACCCCGGCCTGTCCCAGCACTTGCAGGATGGGGCCGGAGGGACCGAGGG	GGG	ATGGCCGGACACCCCGGCCTGTCCCAGCACTTGCAGGAT	39	GCCGGA	6	ACCGA	5	GCTGATGCATTCCCATGCTGGGGTC	GGAGGGCGGGAGGAAGCAGGACATT	2.268657
167	NM_001204961	PBX1	pre-B-cell leukemia transcription factor 1 isoform 2	chr1	6790	1684	1706	22	ggggcaggggcaggagggaggg	ggg	gca	3	gcagga	6	a	1	tcccggctgaccctgtgccccagtt	tttctctcccaacgctgaagcggtc	1.338983
170	NM_002585	PBX1	pre-B-cell leukemia transcription factor 1 isoform 1	chr1	6903	505	567	62	GGGATGGCCGGACACCCCGGCCTGTCCCAGCACTTGCAGGATGGGGCCGGAGGGACCGAGGG	GGG	ATGGCCGGACACCCCGGCCTGTCCCAGCACTTGCAGGAT	39	GCCGGA	6	ACCGA	5	GCTGATGCATTCCCATGCTGGGGTC	GGAGGGCGGGAGGAAGCAGGACATT	2.268657
171	NM_002585	PBX1	pre-B-cell leukemia transcription factor 1 isoform 1	chr1	6903	1797	1819	22	ggggcaggggcaggagggaggg	ggg	gca	3	gcagga	6	a	1	tcccggctgaccctgtgccccagtt	tttctctcccaacgctgaagcggtc	1.338983
174	NM_015569	DNM3	dynamin-3 isoform a	chr1	7647	147	192	45	gggaccagctggtcgccggcccctcgggcaagATgggGAACCggg	ggg	accagctggtcgccggcccctc	22	caagAT	6	GAACC	5	ccctgtcaggtcgtagaggcgagca	AGATGGAGGAGCTGATCCCGCTGGT	1.451613
175	NM_001136127	DNM3	dynamin-3 isoform b	chr1	7635	147	192	45	gggaccagctggtcgccggcccctcgggcaagATgggGAACCggg	ggg	accagctggtcgccggcccctc	22	caagAT	6	GAACC	5	ccctgtcaggtcgtagaggcgagca	AGATGGAGGAGCTGATCCCGCTGGT	1.451613
176	NM_022093	TNN	tenascin-N precursor	chr1	5008	548	601	53	GGGACCTTCTCCCTGGAGACCTGCAGCTGCCACTGCGAAGAGGGCAGGGAGGG	GGG	ACCTTCTCCCTGGAGACCTGCAGCTGCCACTGCGAAGA	38	CA	2	A	1	TCTAAGCCGCCACTGCAGCGGCCAC	CCCCGCCTGCGAGCGGCTGGCCTGC	0.935065
177	NM_022093	TNN	tenascin-N precursor	chr1	5008	1609	1669	60	GGGCCTGAAGCCAGGAGAGGCATACAAGGTCTACGTGTGGGCTGAAAGGGGCAACCAGGG	GGG	CCTGAAGCCAGGAGAGGCATACAAGGTCTACGTGT	35	CTGAAA	6	GCAACCA	7	AGGATGAGAGCAGCACTGTCCTGAC	GAGCAAGAAAGCTGACACCAATGCC	2.513514
180	NM_001278252	DNM3	dynamin-3 isoform c	chr1	2342	147	192	45	gggaccagctggtcgccggcccctcgggcaagATgggGAACCggg	ggg	accagctggtcgccggcccctc	22	caagAT	6	GAACC	5	ccctgtcaggtcgtagaggcgagca	AGATGGAGGAGCTGATCCCGCTGGT	1.451613
181	NM_032360	ACBD6	acyl-CoA-binding domain-containing protein 6	chr1	1616	417	472	55	gggtcgaggagcctgctctgcacgcccagggagtagaagtgggcagggagcaggg	ggg	tcgaggagcctgctctgcacgcccagggagtagaagt	37	ca	2	agca	4	cgggtcgactgggcagagcggcaga	tcacgtgagggagcgcgccgcgact	2.918919
183	NM_170692	RASAL2	ras GTPase-activating protein nGAP isoform 2	chr1	10881	575	613	38	gggctgcatcgcccgagcctcgggcagtgggcgacggg	ggg	ctgcatcgcccgagcctc	18	cagt	4	cgac	4	tgggtcccgcccgccgactgcaggt	gaaggaggtgagaggtgtccgcgcc	1.625000
189	NM_212502	CDK18	cyclin-dependent kinase 18 isoform b	chr1	3102	181	214	33	ggggaagctgccccgtgcccgggagggagcggg	ggg	gaagctgccccgtgccc	17	a	1	agc	3	gggaactgctcacctttccggagca	cgcaccgcggcccccaggacacgcg	0.932584
190	NM_212503	CDK18	cyclin-dependent kinase 18 isoform a	chr1	3192	181	214	33	ggggaagctgccccgtgcccgggagggagcggg	ggg	gaagctgccccgtgccc	17	a	1	agc	3	gggaactgctcacctttccggagca	cgcaccgcggcccccaggacacgcg	0.932584
191	NM_002596	CDK18	cyclin-dependent kinase 18 isoform b	chr1	3184	181	214	33	ggggaagctgccccgtgcccgggagggagcggg	ggg	gaagctgccccgtgccc	17	a	1	agc	3	gggaactgctcacctttccggagca	cgcaccgcggcccccaggacacgcg	0.932584
193	NM_002481	PPP1R12B	protein phosphatase 1 regulatory subunit 12B isoform a	chr1	11108	10859	10878	19	gggatggggtggggttggg	ggg	at	2	gt	2	gtt	3	acttcagtccactgtaaatacacct	gttgtttagggagaagcagccagac	4.833333
195	NM_002646	PIK3C2B	phosphatidylinositol 4-phosphate 3-kinase C2 domain-containing subunit beta	chr1	7606	5430	5486	56	gggggagaggactctcccctgtgagactcctccttgtgaagggccagggccctggg	ggg	ggagaggactctcccctgtgagactcctccttgtgaa	37	cca	3	ccct	4	gcatcccaggctggtggcaggagct	caggcctccagctcggtccaggtga	1.445946
196	NM_002646	PIK3C2B	phosphatidylinositol 4-phosphate 3-kinase C2 domain-containing subunit beta	chr1	7606	5655	5692	37	gggagcaatgcttggtttggggagtgtgtggggtggg	ggg	agcaatgcttggtttg	16	agtgtgt	7	gt	2	aagttttaagtttaccttgtgtcaa	ctgtatgaagtagcattttgggggt	12.444444
197	NM_002646	PIK3C2B	phosphatidylinositol 4-phosphate 3-kinase C2 domain-containing subunit beta	chr1	7606	5957	6005	48	gggtcctcggccagagccctctctaaggacaggttggggagggttggg	ggg	tcctcggccagagccctctctaaggacaggtt	32	ga	2	tt	2	ggaactatctggggaggggcccagt	gagggctgcctgtgctggactgagg	3.439024
198	NM_002646	PIK3C2B	phosphatidylinositol 4-phosphate 3-kinase C2 domain-containing subunit beta	chr1	7606	6568	6605	37	gggatgccctatctgaaggaaaggggcatggggtggg	ggg	atgccctatctgaaggaaa	19	gcat	4	gt	2	taaacctatttagtctggagccaaa	ggattccatcaaaactgttgttttt	3.666667
202	NM_014873	LPGAT1	acyl-CoA:lysophosphatidylglycerol acyltransferase 1	chr1	7782	28	75	47	gggcccttggggaccgagtctcggcgccgccggggaacgggcgcggg	ggg	cccttggggaccgagtctcggcgccgcc	28	gaac	4	cgc	3	cccgccagtccgggcgaacgcggcc	ccgcgccacagccggagcggggcag	1.826087
204	NM_002238	KCNH1	potassium voltage-gated channel subfamily H member 1 isoform 2	chr1	8025	2540	2573	33	GGGTCCGAGTGCCTGGGCCCCAAGGGGGGCGGG	GGG	TCCGAGTGCCT	11	CCCCAA	6	GGGC	4	AGACCACGCAAAGCTACAGGCGCCA	GGCGATTGTGCCAAGCGCAAAAGCT	2.560000
205	NM_002238	KCNH1	potassium voltage-gated channel subfamily H member 1 isoform 2	chr1	8025	6639	6657	18	ggggagggctgggcaggg	ggg	ga	2	ct	2	ca	2	cctggaatcctcctctttcaaaagt	gtaaaaatgtactataccaccccat	1.609756
209	NM_014053	FLVCR1	feline leukemia virus subgroup C receptor-related protein 1	chr1	5939	89	142	53	gggccgaggggttggaggtggggccccaggaggacctcgggctgtgggccggg	ggg	ccgaggggttggaggtggggccccaggaggacctc	35	ctgt	4	cc	2	cgcgcgccaccggggaaggagcggt	agagcggagtcggggagtggggcgg	3.714286
210	NM_014053	FLVCR1	feline leukemia virus subgroup C receptor-related protein 1	chr1	5939	348	396	48	GGGGCCCCCCGGGACAGCCTCGCTGCCGCCTCGGGAGTTCTGGGCGGG	GGG	GCCCCCCGGGACAGCCTCGCTGCCGCCTC	29	AGTTCT	6	C	1	CAAAGCGGGCACCTTCCCGGTGAAT	CCTCAGACTCCACTGGCCCCAGAAG	0.721311
212	NM_172362	KCNH1	potassium voltage-gated channel subfamily H member 1 isoform 1	chr1	8106	2621	2654	33	GGGTCCGAGTGCCTGGGCCCCAAGGGGGGCGGG	GGG	TCCGAGTGCCT	11	CCCCAA	6	GGGC	4	AGACCACGCAAAGCTACAGGCGCCA	GGCGATTGTGCCAAGCGCAAAAGCT	2.560000
213	NM_172362	KCNH1	potassium voltage-gated channel subfamily H member 1 isoform 1	chr1	8106	6720	6738	18	ggggagggctgggcaggg	ggg	ga	2	ct	2	ca	2	cctggaatcctcctctttcaaaagt	gtaaaaatgtactataccaccccat	1.609756
217	NM_012414	RAB3GAP2	rab3 GTPase-activating protein non-catalytic subunit	chr1	7329	80	120	40	ggggctcggtggcggccgcagtggggtggagggggcaggg	ggg	gctcggtggcggccgcagt	19	gtgga	5	ggca	4	cgccttctgcttggctagagctatt	cgtggtgaggtaaggtgagtgccgt	5.608696
219	NM_025160	WDR26	WD repeat-containing protein 26 isoform a	chr1	6872	3812	3872	60	gggcttggatgtcaaaaattcttccattgtggggtaggtggtcggggatgggagaaaggg	ggg	cttggatgtcaaaaattcttccattgtggggtaggtggtc	40	gat	3	agaaa	5	gactccagaatccacaaagagaaga	aaaagtcagggaaggggagaagaaa	6.473684
220	NM_025160	WDR26	WD repeat-containing protein 26 isoform a	chr1	6872	5054	5115	61	ggggattactgagattagtatgtgggtagtaaagaattggagtgggagttagtggggaggg	ggg	gattactgagattagtatgtgggtagtaaagaattggagt	40	agttagt	7	ga	2	ttattaatggtaaaatgttggactt	atgacaaagcttcagctttggtttt	16.500000
223	NM_001115113	WDR26	WD repeat-containing protein 26 isoform b	chr1	6824	3764	3824	60	gggcttggatgtcaaaaattcttccattgtggggtaggtggtcggggatgggagaaaggg	ggg	cttggatgtcaaaaattcttccattgtggggtaggtggtc	40	gat	3	agaaa	5	gactccagaatccacaaagagaaga	aaaagtcagggaaggggagaagaaa	6.473684
224	NM_001115113	WDR26	WD repeat-containing protein 26 isoform b	chr1	6824	5006	5067	61	ggggattactgagattagtatgtgggtagtaaagaattggagtgggagttagtggggaggg	ggg	gattactgagattagtatgtgggtagtaaagaattggagt	40	agttagt	7	ga	2	ttattaatggtaaaatgttggactt	atgacaaagcttcagctttggtttt	16.500000
227	NM_018662	DISC1	disrupted in schizophrenia 1 protein isoform L	chr1	7060	181	218	37	GGGCTACATGAGAAGCTCGACAGGGCCTGGGATCGGG	GGG	CTACATGAGAAGCTCGACA	19	CCT	3	ATC	3	GGAGGCGGCGGCTGGCACGGAGGCC	TTCCTTTCCCCAGCAGTGGGCACAC	1.787234
228	NM_018662	DISC1	disrupted in schizophrenia 1 protein isoform L	chr1	7060	2626	2647	21	gggatgggggagggaggtggg	ggg	at	2	gga	3	aggt	4	ACGAAGCACAAGCCTGAggagtgac	ccaccatgtttggacccggggggct	5.185185
231	NM_001164542	DISC1	disrupted in schizophrenia 1 protein isoform f	chr1	2710	181	218	37	GGGCTACATGAGAAGCTCGACAGGGCCTGGGATCGGG	GGG	CTACATGAGAAGCTCGACA	19	CCT	3	ATC	3	GGAGGCGGCGGCTGGCACGGAGGCC	TTCCTTTCCCCAGCAGTGGGCACAC	1.787234
233	NM_001164541	DISC1	disrupted in schizophrenia 1 protein isoform e	chr1	2904	181	218	37	GGGCTACATGAGAAGCTCGACAGGGCCTGGGATCGGG	GGG	CTACATGAGAAGCTCGACA	19	CCT	3	ATC	3	GGAGGCGGCGGCTGGCACGGAGGCC	TTCCTTTCCCCAGCAGTGGGCACAC	1.787234
235	NM_001164555	DISC1	disrupted in schizophrenia 1 protein isoform r	chr1	1794	181	218	37	GGGCTACATGAGAAGCTCGACAGGGCCTGGGATCGGG	GGG	CTACATGAGAAGCTCGACA	19	CCT	3	ATC	3	GGAGGCGGCGGCTGGCACGGAGGCC	TTCCTTTCCCCAGCAGTGGGCACAC	1.787234
237	NR_028400	TSNAX-DISC1		chr1	2569	956	993	37	gggctacatgagaagctcgacagggcctgggatcggg	ggg	ctacatgagaagctcgaca	19	cct	3	atc	3	ggaggcggcggctggcacggaggcc	ttcctttccccagcagtgggcacac	1.787234
239	NR_028394	TSNAX-DISC1		chr1	3557	977	1014	37	gggctacatgagaagctcgacagggcctgggatcggg	ggg	ctacatgagaagctcgaca	19	cct	3	atc	3	ggaggcggcggctggcacggaggcc	ttcctttccccagcagtgggcacac	1.787234
241	NR_028395	TSNAX-DISC1		chr1	3454	977	1014	37	gggctacatgagaagctcgacagggcctgggatcggg	ggg	ctacatgagaagctcgaca	19	cct	3	atc	3	ggaggcggcggctggcacggaggcc	ttcctttccccagcagtgggcacac	1.787234
243	NR_028396	TSNAX-DISC1		chr1	3429	849	886	37	gggctacatgagaagctcgacagggcctgggatcggg	ggg	ctacatgagaagctcgaca	19	cct	3	atc	3	ggaggcggcggctggcacggaggcc	ttcctttccccagcagtgggcacac	1.787234
245	NR_028397	TSNAX-DISC1		chr1	3294	714	751	37	gggctacatgagaagctcgacagggcctgggatcggg	ggg	ctacatgagaagctcgaca	19	cct	3	atc	3	ggaggcggcggctggcacggaggcc	ttcctttccccagcagtgggcacac	1.787234
247	NR_028393	TSNAX-DISC1		chr1	7673	849	886	37	gggctacatgagaagctcgacagggcctgggatcggg	ggg	ctacatgagaagctcgaca	19	cct	3	atc	3	ggaggcggcggctggcacggaggcc	ttcctttccccagcagtgggcacac	1.787234
248	NR_028393	TSNAX-DISC1		chr1	7673	3239	3260	21	gggatgggggagggaggtggg	ggg	at	2	gga	3	aggt	4	acgaagcacaagcctgaggagtgac	ccaccatgtttggacccggggggct	5.185185
251	NM_001164546	DISC1	disrupted in schizophrenia 1 protein isoform i	chr1	2363	181	218	37	GGGCTACATGAGAAGCTCGACAGGGCCTGGGATCGGG	GGG	CTACATGAGAAGCTCGACA	19	CCT	3	ATC	3	GGAGGCGGCGGCTGGCACGGAGGCC	TTCCTTTCCCCAGCAGTGGGCACAC	1.787234
253	NM_001164545	DISC1	disrupted in schizophrenia 1 protein isoform h	chr1	2658	181	218	37	GGGCTACATGAGAAGCTCGACAGGGCCTGGGATCGGG	GGG	CTACATGAGAAGCTCGACA	19	CCT	3	ATC	3	GGAGGCGGCGGCTGGCACGGAGGCC	TTCCTTTCCCCAGCAGTGGGCACAC	1.787234
255	NM_001164549	DISC1	disrupted in schizophrenia 1 protein isoform l	chr1	2279	181	218	37	GGGCTACATGAGAAGCTCGACAGGGCCTGGGATCGGG	GGG	CTACATGAGAAGCTCGACA	19	CCT	3	ATC	3	GGAGGCGGCGGCTGGCACGGAGGCC	TTCCTTTCCCCAGCAGTGGGCACAC	1.787234
257	NM_001164548	DISC1	disrupted in schizophrenia 1 protein isoform k	chr1	2603	181	218	37	GGGCTACATGAGAAGCTCGACAGGGCCTGGGATCGGG	GGG	CTACATGAGAAGCTCGACA	19	CCT	3	ATC	3	GGAGGCGGCGGCTGGCACGGAGGCC	TTCCTTTCCCCAGCAGTGGGCACAC	1.787234
259	NM_001164547	DISC1	disrupted in schizophrenia 1 protein isoform i	chr1	2618	181	218	37	GGGCTACATGAGAAGCTCGACAGGGCCTGGGATCGGG	GGG	CTACATGAGAAGCTCGACA	19	CCT	3	ATC	3	GGAGGCGGCGGCTGGCACGGAGGCC	TTCCTTTCCCCAGCAGTGGGCACAC	1.787234
261	NM_001164551	DISC1	disrupted in schizophrenia 1 protein isoform n	chr1	1864	181	218	37	GGGCTACATGAGAAGCTCGACAGGGCCTGGGATCGGG	GGG	CTACATGAGAAGCTCGACA	19	CCT	3	ATC	3	GGAGGCGGCGGCTGGCACGGAGGCC	TTCCTTTCCCCAGCAGTGGGCACAC	1.787234
263	NM_001164544	DISC1	disrupted in schizophrenia 1 protein isoform g	chr1	2761	181	218	37	GGGCTACATGAGAAGCTCGACAGGGCCTGGGATCGGG	GGG	CTACATGAGAAGCTCGACA	19	CCT	3	ATC	3	GGAGGCGGCGGCTGGCACGGAGGCC	TTCCTTTCCCCAGCAGTGGGCACAC	1.787234
265	NR_028398	TSNAX-DISC1		chr1	3048	468	505	37	gggctacatgagaagctcgacagggcctgggatcggg	ggg	ctacatgagaagctcgaca	19	cct	3	atc	3	ggaggcggcggctggcacggaggcc	ttcctttccccagcagtgggcacac	1.787234
267	NM_001164537	DISC1	disrupted in schizophrenia 1 protein isoform a	chr1	7156	181	218	37	GGGCTACATGAGAAGCTCGACAGGGCCTGGGATCGGG	GGG	CTACATGAGAAGCTCGACA	19	CCT	3	ATC	3	GGAGGCGGCGGCTGGCACGGAGGCC	TTCCTTTCCCCAGCAGTGGGCACAC	1.787234
268	NM_001164537	DISC1	disrupted in schizophrenia 1 protein isoform a	chr1	7156	2722	2743	21	gggatgggggagggaggtggg	ggg	at	2	gga	3	aggt	4	ACGAAGCACAAGCCTGAggagtgac	ccaccatgtttggacccggggggct	5.185185
271	NM_001164540	DISC1	disrupted in schizophrenia 1 protein isoform d	chr1	6694	181	218	37	GGGCTACATGAGAAGCTCGACAGGGCCTGGGATCGGG	GGG	CTACATGAGAAGCTCGACA	19	CCT	3	ATC	3	GGAGGCGGCGGCTGGCACGGAGGCC	TTCCTTTCCCCAGCAGTGGGCACAC	1.787234
272	NM_001164540	DISC1	disrupted in schizophrenia 1 protein isoform d	chr1	6694	2260	2281	21	gggatgggggagggaggtggg	ggg	at	2	gga	3	aggt	4	ACGAAGCACAAGCCTGAggagtgac	ccaccatgtttggacccggggggct	5.185185
275	NM_001164539	DISC1	disrupted in schizophrenia 1 protein isoform c	chr1	2675	181	218	37	GGGCTACATGAGAAGCTCGACAGGGCCTGGGATCGGG	GGG	CTACATGAGAAGCTCGACA	19	CCT	3	ATC	3	GGAGGCGGCGGCTGGCACGGAGGCC	TTCCTTTCCCCAGCAGTGGGCACAC	1.787234
277	NM_001164538	DISC1	disrupted in schizophrenia 1 protein isoform b	chr1	2965	181	218	37	GGGCTACATGAGAAGCTCGACAGGGCCTGGGATCGGG	GGG	CTACATGAGAAGCTCGACA	19	CCT	3	ATC	3	GGAGGCGGCGGCTGGCACGGAGGCC	TTCCTTTCCCCAGCAGTGGGCACAC	1.787234
279	NM_001012959	DISC1	disrupted in schizophrenia 1 protein isoform S	chr1	2218	181	218	37	GGGCTACATGAGAAGCTCGACAGGGCCTGGGATCGGG	GGG	CTACATGAGAAGCTCGACA	19	CCT	3	ATC	3	GGAGGCGGCGGCTGGCACGGAGGCC	TTCCTTTCCCCAGCAGTGGGCACAC	1.787234
281	NM_001012957	DISC1	disrupted in schizophrenia 1 protein isoform Lv	chr1	6994	181	218	37	GGGCTACATGAGAAGCTCGACAGGGCCTGGGATCGGG	GGG	CTACATGAGAAGCTCGACA	19	CCT	3	ATC	3	GGAGGCGGCGGCTGGCACGGAGGCC	TTCCTTTCCCCAGCAGTGGGCACAC	1.787234
282	NM_001012957	DISC1	disrupted in schizophrenia 1 protein isoform Lv	chr1	6994	2560	2581	21	gggatgggggagggaggtggg	ggg	at	2	gga	3	aggt	4	ACGAAGCACAAGCCTGAggagtgac	ccaccatgtttggacccggggggct	5.185185
285	NM_020066	FMN2	formin-2 isoform 2	chr1	6429	135	178	43	gggagactccctaggcccggacctggggccgaggagggccggg	ggg	agactccctaggcccggacctg	22	ccgagga	7	cc	2	ccccccgccgccgcctgactctccc	atggcctgagtgcccgcggcgcggc	0.648855
286	NM_020066	FMN2	formin-2 isoform 2	chr1	6429	965	1019	54	GGGCCTGGACCGGTTCCTGCTGGGGCCGAGCGGCGGGGCTGGGGAGGCCCCGGG	GGG	CCTGGACCGGTTCCTGCTGGGGCCGAGCGGC	31	GCTG	4	AGGCCCC	7	TCTCCCCTCAGCCCGGGGCCTTCCT	CAGTCCGGACACCGAGCAGGCGCTG	1.430108
287	NM_020066	FMN2	formin-2 isoform 2	chr1	6429	1268	1324	56	GGGTGAGGAGGATGCTTTTGAGGATGCGCCCCGGGGCTCTCCGGGGGAGGAGTGGG	GGG	TGAGGAGGATGCTTTTGAGGATGCGCCCCG	30	CTCTCCG	7	GAGGAGT	7	GAGGGGCTGGGGACACGGATGAGGA	CCCCGGAGGTGGGAGAGGACGCCCC	2.375000
290	NM_018012	KIF26B	kinesin-like protein KIF26B	chr1	7287	5844	5898	54	GGGCCGTCAGCGGGCGCATCTCGGAGCTGCTGCAGGGTGGCGCGGGCGCCCGGG	GGG	CCGTCAGCGGGCGCATCTCGGAGCTGCTGCA	31	TGGCGC	6	CGCCC	5	GGCCTGGCCTCCAAGCTTCCCCTGC	GCTTGCAGCTGCGGGCCGGGCCCGA	1.410256
292	NR_026874	LOC100130417		chr1	1506	1319	1338	19	gggcagggtgagggacggg	ggg	ca	2	tga	3	ac	2	gagccctctgtcctctggaacccgt	tgttccttctgggtgggggcctggg	2.837838
295	NR_122045	LOC100130417		chr1	1446	1259	1278	19	gggcagggtgagggacggg	ggg	ca	2	tga	3	ac	2	gagccctctgtcctctggaacccgt	tgttccttctgggtgggggcctggg	2.837838
298	NM_001282539	GNB1	guanine nucleotide-binding protein G(I)/G(S)/G(T) subunit beta-1 isoform 1	chr1	3145	71	116	45	ggggcggacggaggcggcggcggcggcggcgggagcgggagcggg	ggg	gcggacggaggcggcggcggcggcggc	27	agc	3	agc	3	catcccgatggctggaggcgtctga	cggcgagtggggagcggggccggga	5.032258
299	NM_001282539	GNB1	guanine nucleotide-binding protein G(I)/G(S)/G(T) subunit beta-1 isoform 1	chr1	3145	2659	2681	22	gggtggggagggagagagaggg	ggg	t	1	ga	2	agagaga	7	gcaaacgactgctgttggattctga	agggagagggagtgaagagcctgcc	6.769231
302	NM_001282538	GNB1	guanine nucleotide-binding protein G(I)/G(S)/G(T) subunit beta-1 isoform 2	chr1	3048	71	116	45	ggggcggacggaggcggcggcggcggcggcgggagcgggagcggg	ggg	gcggacggaggcggcggcggcggcggc	27	agc	3	agc	3	catcccgatggctggaggcgtctga	cggcgagtggggagcggggccggga	5.032258
303	NM_001282538	GNB1	guanine nucleotide-binding protein G(I)/G(S)/G(T) subunit beta-1 isoform 2	chr1	3048	2562	2584	22	gggtggggagggagagagaggg	ggg	t	1	ga	2	agagaga	7	gcaaacgactgctgttggattctga	agggagagggagtgaagagcctgcc	6.769231
306	NM_001080484	CFAP74	uncharacterized protein LOC85452	chr1	4710	2358	2378	20	GGGTGGGCGGGCGGTGAGGG	GGG	T	1	C	1	CGGTGA	6	TGAGCCAGGCTGCCAGGCCAAGCCA	CCTCAGGGCAGCATTCCAGGGGGCT	3.322581
307	NM_001080484	CFAP74	uncharacterized protein LOC85452	chr1	4710	2607	2656	49	gggcggggaagaggctctgcggtgccccctggaggggccgggctgcggg	ggg	cggggaagaggctctgcggtgccccctgga	30	gcc	3	ctgc	4	ggcccagcacgggcggagccgcaca	gggcttctgtctagctctgcagctg	2.225352
308	NM_001080484	CFAP74	uncharacterized protein LOC85452	chr1	4710	3767	3798	31	gggtcctacggggccacactgggcttgaggg	ggg	tcctacg	7	ccacact	7	cttga	5	aagcccagctctgcctggtcacaga	ccttgcttcacatccgcaggagcac	1.500000
311	NM_001130045	TTLL10	inactive polyglycylase TTLL10 isoform 1	chr1	2259	829	863	34	GGGCTGCTCAGCACCCTTCGGGGACGGGCACGGG	GGG	CTGCTCAGCACCCTTC	16	GAC	3	CAC	3	CAACAAGCTCCTCACCACCAAGATC	CCATGAGCAAGGCCAGCAAGGTGCC	1.346939
313	NM_002074	GNB1	guanine nucleotide-binding protein G(I)/G(S)/G(T) subunit beta-1 isoform 1	chr1	3194	71	116	45	ggggcggacggaggcggcggcggcggcggcgggagcgggagcggg	ggg	gcggacggaggcggcggcggcggcggc	27	agc	3	agc	3	catcccgatggctggaggcgtctga	cggcgagtggggagcggggccggga	5.032258
314	NM_002074	GNB1	guanine nucleotide-binding protein G(I)/G(S)/G(T) subunit beta-1 isoform 1	chr1	3194	2708	2730	22	gggtggggagggagagagaggg	ggg	t	1	ga	2	agagaga	7	gcaaacgactgctgttggattctga	agggagagggagtgaagagcctgcc	6.769231
317	NM_022834	VWA1	von Willebrand factor A domain-containing protein 1 isoform 1 precursor	chr1	4659	74	129	55	gggcgtgggcgtggcctcggcgtgggtgtggccgctcggggaggggcctcccggg	ggg	cgtgggcgtggcctcggcgtgggtgtggccgctc	34	ga	2	gcctccc	7	cgcgtggccctccgctcgcgccgga	ggcggggccggcctggtccgcgcgg	2.560606
318	NM_022834	VWA1	von Willebrand factor A domain-containing protein 1 isoform 1 precursor	chr1	4659	1118	1161	43	GGGTGCGCACGCGGCCCGGTGAGGCAGGGCCGGGGGCTTCGGG	GGG	TGCGCACGCGGCCCGGTGAGGCA	23	CC	2	GGCTTC	6	CGCCTCCTGAGGCCCCAGATCCTGC	CCCGGAGTCGGGGGCTGGGCCGGCC	1.906667
319	NM_022834	VWA1	von Willebrand factor A domain-containing protein 1 isoform 1 precursor	chr1	4659	1293	1348	55	GGGCTCAGCCGCGGCGCTCGGCTACCACGTGCAGTTCGGGCCGCTGCGGGGCGGG	GGG	CTCAGCCGCGGCGCTCGGCTACCACGTGCAGTTC	34	CCGCTGC	7	GC	2	TCCGCGTGAGTTGGGCCCCAGCGCT	GAGGCGCAGCGGGTGGAGGTGCCCG	1.815385
320	NM_022834	VWA1	von Willebrand factor A domain-containing protein 1 isoform 1 precursor	chr1	4659	1902	1936	34	gggccccaagtggcaagggctggcctggggcggg	ggg	ccccaagtggcaa	13	ctggcct	7	gc	2	ggtcagactcccacgtgtgaagacc	cagcttgggtcctggacgttgatag	1.686275
321	NM_022834	VWA1	von Willebrand factor A domain-containing protein 1 isoform 1 precursor	chr1	4659	2786	2846	60	gggccattcccaccgcagtctctgccacggcccggagccctgggcccagggccacgcggg	ggg	ccattcccaccgcagtctctgccacggcccggagccct	38	ccca	4	ccacgc	6	ggacaagggggctggggcctctgca	ctccctctgctggcaaagccacacc	1.279570
330	NM_199121	VWA1	von Willebrand factor A domain-containing protein 1 isoform 2 precursor	chr1	4264	74	129	55	gggcgtgggcgtggcctcggcgtgggtgtggccgctcggggaggggcctcccggg	ggg	cgtgggcgtggcctcggcgtgggtgtggccgctc	34	ga	2	gcctccc	7	cgcgtggccctccgctcgcgccgga	ggcggggccggcctggtccgcgcgg	2.560606
331	NM_199121	VWA1	von Willebrand factor A domain-containing protein 1 isoform 2 precursor	chr1	4264	723	766	43	gggtgcgcacgcggcccggtgaggcagggccgggggcttcggg	ggg	tgcgcacgcggcccggtgaggca	23	cc	2	ggcttc	6	cgcctcctgaggccccagatcctgc	cccggagtcgggggctgggccggcc	1.906667
332	NM_199121	VWA1	von Willebrand factor A domain-containing protein 1 isoform 2 precursor	chr1	4264	898	953	55	gggctcagccgcggcgctcggctaccacgtgcagttcgggccgctgcggggcggg	ggg	ctcagccgcggcgctcggctaccacgtgcagttc	34	ccgctgc	7	gc	2	tccgcgtgagttgggccccagcgct	gaggcgcagcgggtggaggtgcccg	1.815385
333	NM_199121	VWA1	von Willebrand factor A domain-containing protein 1 isoform 2 precursor	chr1	4264	1507	1541	34	gggccccaagtggcaagggctggcctggggcggg	ggg	ccccaagtggcaa	13	ctggcct	7	gc	2	ggtcagactcccacgtgtgaagacc	cagcttgggtcctggacgttgatag	1.686275
334	NM_199121	VWA1	von Willebrand factor A domain-containing protein 1 isoform 2 precursor	chr1	4264	2391	2451	60	gggccattcccaccgcagtctctgccacggcccggagccctgggcccagggccacgcggg	ggg	ccattcccaccgcagtctctgccacggcccggagccct	38	ccca	4	ccacgc	6	ggacaagggggctggggcctctgca	ctccctctgctggcaaagccacacc	1.279570
342	NM_014638	PLCH2	1-phosphatidylinositol 4,5-bisphosphate phosphodiesterase eta-2 isoform 1	chr1	4837	1355	1414	59	GGGTCCTGCAGGCTGGCTGCCGCTGCGTGGAGGTGGACTGCTGGGATGGGCCCGACGGG	GGG	TCCTGCAGGCTGGCTGCCGCTGCGTGGAGGTGGACTGCT	39	AT	2	CCCGAC	6	CAGTCACGGGTGGACATGTATGCTT	GAGCCCATTGTGCACCATGGCTACA	2.104167
343	NM_014638	PLCH2	1-phosphatidylinositol 4,5-bisphosphate phosphodiesterase eta-2 isoform 1	chr1	4837	4083	4129	46	GGGCGGCTCCCGCAGACTGAGCCACAGCCTGGGCCTCCCGGGAGGG	GGG	CGGCTCCCGCAGACTGAGCCACAGCCT	27	CCTCCC	6	A	1	CTGATGACTTTGCCCCTAGCTTTGA	ACACGGCGGGTGTCGGGGCCAGGGG	1.602941
344	NM_014638	PLCH2	1-phosphatidylinositol 4,5-bisphosphate phosphodiesterase eta-2 isoform 1	chr1	4837	4236	4264	28	GGGCCCGGCTGGGGAGGGGGTGGCAGGG	GGG	CCCGGCT	7	GA	2	GGTGGCA	7	GAGACATCACGTCACCCACCAGCCT	GGCCCTGGTTTTGTGCGGCGCTCCT	2.411765
345	NM_014638	PLCH2	1-phosphatidylinositol 4,5-bisphosphate phosphodiesterase eta-2 isoform 1	chr1	4837	4328	4383	55	GGGCCCGCCAGGCCCAGGAGCGGCAGCAGAGACTGCAGGGCCTGGGCCGGCAGGG	GGG	CCCGCCAGGCCCAGGAGCGGCAGCAGAGACTGCA	34	CCT	3	CCGGCA	6	AGCCGCGTGCGTGCCATTGCCAGCC	ACCCCCAGAAGAGGAGCGGGGCACC	1.000000
346	NM_014638	PLCH2	1-phosphatidylinositol 4,5-bisphosphate phosphodiesterase eta-2 isoform 1	chr1	4837	4536	4576	40	gggaacctgggcggctctggaggcccagggcaggggtggg	ggg	aacctgggcggctctggaggccca	24	ca	2	gt	2	TGCTCCGCCTCTGAccgtcagtggt	cgtgttgtttgctcaggaaacaggg	2.675676
351	NM_005427	TP73	tumor protein p73 isoform a	chr1	5143	1402	1463	61	GGGCCAGCCTCCCCCGCACAGTTCGGCAGCTACACCCAACCTGGGGCCCGTGGGCCCCGGG	GGG	CCAGCCTCCCCCGCACAGTTCGGCAGCTACACCCAACCT	39	GCCCGT	6	CCCC	4	AGCTGCCCTCCGTCAACCAGCTGGT	ATGCTCAACAACCATGGCCACGCAG	0.582677
352	NM_005427	TP73	tumor protein p73 isoform a	chr1	5143	4319	4336	17	gggaagggctggggggg	ggg	aa	2	ct	2	g	1	ccaagagcccctgtagtgtgctcct	ctgggggggctgggagaggcccagg	5.071429
354	NM_001409	MEGF6	multiple epidermal growth factor-like domains protein 6 precursor	chr1	7439	20	71	51	gggtggacccggcgatcaggtctccgcggtgccactttgggcgcgggcggg	ggg	tggacccggcgatcaggtctccgcggtgccacttt	35	cgc	3	c	1	cgccggggcgagttcctgca	aagccgggacgctccgcacctgcag	1.867925
355	NM_001409	MEGF6	multiple epidermal growth factor-like domains protein 6 precursor	chr1	7439	2117	2173	56	GGGCTCTACGGCCGCTTCTGCCACCTCACCTGCCCGCCGTGGGCCTTTGGGCCGGG	GGG	CTCTACGGCCGCTTCTGCCACCTCACCTGCCCGCCGT	37	CCTTT	5	CC	2	CTACGGGGCCTGCCTCTGCGACCCA	CTGCTCGGAGGAGTGCCAGTGTGTG	1.191781
356	NM_001409	MEGF6	multiple epidermal growth factor-like domains protein 6 precursor	chr1	7439	2259	2308	49	GGGGCGAGCGCTGTCAGGCAGAGTGTGAGCTGGGCTACTTTGGGCCGGG	GGG	GCGAGCGCTGTCAGGCAGAGTGTGAGCT	28	CTACTTT	7	CC	2	AGCTGCTCCTGCAAGGCTGGCTTCC	GTGCTGGCAGGCATGCACCTGCCCA	2.209302
357	NM_001409	MEGF6	multiple epidermal growth factor-like domains protein 6 precursor	chr1	7439	2512	2569	57	GGGGAGGACTGGGGAAGACTGTGAGGCAGATTGTCCCGAGGGCCGCTGGGGGCTGGG	GGG	GAGGACTGGGGAAGACTGTGAGGCAGATTGTCCCGA	36	CCGCT	5	GGCT	4	TCACGGGGCAGTGCCGGTGTCCGCC	CTGCCAGGAGATCTGCCCAGCATGC	2.826923
358	NM_001409	MEGF6	multiple epidermal growth factor-like domains protein 6 precursor	chr1	7439	3979	4027	48	GGGCCGCTTCGGCCCCAACTGCACCCACGTGTGTGGGTGTGGGCAGGG	GGG	CCGCTTCGGCCCCAACTGCACCCACGTGTGT	31	TGT	3	CA	2	CGGACTGCAACCTCACCTGTCCGCA	GGCGGCCTGCGACCCTGTGACCGGC	1.205128
359	NM_001409	MEGF6	multiple epidermal growth factor-like domains protein 6 precursor	chr1	7439	5795	5834	39	ggggggagggcagcatcgcaggggcagggactccctggg	ggg	gggagggcagcatcgca	17	gca	3	actccct	7	ccacccctacctgagcatcagcagt	tgaggacagaccagccctcccgagc	1.657534
364	NM_001204188	TP73	tumor protein p73 isoform l	chr1	4855	4031	4048	17	gggaagggctggggggg	ggg	aa	2	ct	2	g	1	ccaagagcccctgtagtgtgctcct	ctgggggggctgggagaggcccagg	5.071429
366	NM_001204187	TP73	tumor protein p73 isoform k	chr1	4900	4076	4093	17	gggaagggctggggggg	ggg	aa	2	ct	2	g	1	ccaagagcccctgtagtgtgctcct	ctgggggggctgggagaggcccagg	5.071429
368	NM_001204186	TP73	tumor protein p73 isoform j	chr1	4761	3937	3954	17	gggaagggctggggggg	ggg	aa	2	ct	2	g	1	ccaagagcccctgtagtgtgctcct	ctgggggggctgggagaggcccagg	5.071429
370	NM_001204185	TP73	tumor protein p73 isoform i	chr1	4994	4170	4187	17	gggaagggctggggggg	ggg	aa	2	ct	2	g	1	ccaagagcccctgtagtgtgctcct	ctgggggggctgggagaggcccagg	5.071429
372	NM_001204184	TP73	tumor protein p73 isoform h	chr1	5049	1402	1463	61	GGGCCAGCCTCCCCCGCACAGTTCGGCAGCTACACCCAACCTGGGGCCCGTGGGCCCCGGG	GGG	CCAGCCTCCCCCGCACAGTTCGGCAGCTACACCCAACCT	39	GCCCGT	6	CCCC	4	AGCTGCCCTCCGTCAACCAGCTGGT	ATGCTCAACAACCATGGCCACGCAG	0.582677
373	NM_001204184	TP73	tumor protein p73 isoform h	chr1	5049	4225	4242	17	gggaagggctggggggg	ggg	aa	2	ct	2	g	1	ccaagagcccctgtagtgtgctcct	ctgggggggctgggagaggcccagg	5.071429
376	NM_003636	KCNAB2	voltage-gated potassium channel subunit beta-2 isoform 1	chr1	4208	1963	1984	21	gggtccttggggcgggcaggg	ggg	tcctt	5	gc	2	ca	2	gtcaaggccaggccaaggcctggtt	ccagcctctcctctgctgagaatcc	1.868421
377	NM_003636	KCNAB2	voltage-gated potassium channel subunit beta-2 isoform 1	chr1	4208	2787	2845	58	gggcagggctggttagcccctcccactgcctgacacctgggacaggctgggcagaggg	ggg	cagggctggttagcccctcccactgcctgacacct	35	acaggct	7	caga	4	tcagggaacctctccctggaaagac	gagagagggcaggacaggccagagt	1.602941
378	NM_003636	KCNAB2	voltage-gated potassium channel subunit beta-2 isoform 1	chr1	4208	3176	3238	62	gggccaaggcctgggaaactgtgaaagtcagaaaggccagcggggagaggctggggcgaggg	ggg	ccaaggcctgggaaactgtgaaagtcagaaaggccagcg	39	agaggct	7	gcga	4	gggagcctgctgtccagtcctggcc	gaggagggggatcagcttctgctat	4.157895
386	NM_015557	CHD5	chromodomain-helicase-DNA-binding protein 5	chr1	9663	44	81	37	gggttaaggctggcaccgcgcccggcgggaggggggg	ggg	ttaaggctggcaccgcgcccggc	23	a	1	g	1	cgcgcgcgccggtccggcagcgcac	cgcccacctcccctcctccccgcgc	1.421053
387	NM_015557	CHD5	chromodomain-helicase-DNA-binding protein 5	chr1	9663	6808	6824	16	gggagggtgggctggg	ggg	a	1	t	1	ct	2	cagcaggcagaagcgtatgatccca	gggggggcagcacttgcctcggagc	11.083333
388	NM_015557	CHD5	chromodomain-helicase-DNA-binding protein 5	chr1	9663	7472	7535	63	ggggtggaggtgcacacgggctggggctcagctccttggagagggcctgcctgggactgaggg	ggg	gtggaggtgcacacgggctggggctcagctccttggaga	39	cctgcct	7	actga	5	ctgcgtgaaaaacccagctgggcct	ggccagggctgggtcaggattcacc	3.333333
389	NM_015557	CHD5	chromodomain-helicase-DNA-binding protein 5	chr1	9663	8146	8188	42	gggcacccaggaaagcctggccagggctcctttgggcctggg	ggg	cacccaggaaagcctggcca	20	ctccttt	7	cct	3	ccttctcctctgcctggttagactc	ccccctgcactgcctggtccagaag	0.707865
390	NM_015557	CHD5	chromodomain-helicase-DNA-binding protein 5	chr1	9663	8213	8255	42	gggtggtgctgtccgtggccagcaccccggggcccgggaggg	ggg	tggtgctgtccgtggccagcacccc	25	gccc	4	a	1		gtgggctactagagtcagagcgggt	2.181818
391	NM_015557	CHD5	chromodomain-helicase-DNA-binding protein 5	chr1	9663	8955	8978	23	gggtctgtgggcaggggacaggg	ggg	tctgt	5	ca	2	gaca	4	cacttggagcctccagtgtgcgtca	cgtgggtgggggccgaggctggcac	5.000000
392	NM_015557	CHD5	chromodomain-helicase-DNA-binding protein 5	chr1	9663	9389	9446	57	gggggccgacccctttccccaggcacagccccaggctggcaaagggagggccctggg	ggg	ggccgacccctttccccaggcacagccccaggctggcaaa	40	a	1	ccct	4	tccaccggcccaggcccagctaaga	ctgggtgcaaggcgcgccaggagtc	0.956897
400	NM_001199861	KCNAB2	voltage-gated potassium channel subunit beta-2 isoform 1	chr1	4266	406	444	38	gggattcgggggcgctaaagtcgcaggggcagggcggg	ggg	attcgggggcgctaaagtcgca	22	gca	3	c	1	gctggcggaacctgcaggagctagc	aaggaagatccggcgcggggcacag	5.625000
401	NM_001199861	KCNAB2	voltage-gated potassium channel subunit beta-2 isoform 1	chr1	4266	2021	2042	21	gggtccttggggcgggcaggg	ggg	tcctt	5	gc	2	ca	2	gtcaaggccaggccaaggcctggtt	ccagcctctcctctgctgagaatcc	1.868421
402	NM_001199861	KCNAB2	voltage-gated potassium channel subunit beta-2 isoform 1	chr1	4266	2845	2903	58	gggcagggctggttagcccctcccactgcctgacacctgggacaggctgggcagaggg	ggg	cagggctggttagcccctcccactgcctgacacct	35	acaggct	7	caga	4	tcagggaacctctccctggaaagac	gagagagggcaggacaggccagagt	1.602941
403	NM_001199861	KCNAB2	voltage-gated potassium channel subunit beta-2 isoform 1	chr1	4266	3234	3296	62	gggccaaggcctgggaaactgtgaaagtcagaaaggccagcggggagaggctggggcgaggg	ggg	ccaaggcctgggaaactgtgaaagtcagaaaggccagcg	39	agaggct	7	gcga	4	gggagcctgctgtccagtcctggcc	gaggagggggatcagcttctgctat	4.157895
411	NM_172130	KCNAB2	voltage-gated potassium channel subunit beta-2 isoform 2	chr1	4166	1921	1942	21	gggtccttggggcgggcaggg	ggg	tcctt	5	gc	2	ca	2	gtcaaggccaggccaaggcctggtt	ccagcctctcctctgctgagaatcc	1.868421
412	NM_172130	KCNAB2	voltage-gated potassium channel subunit beta-2 isoform 2	chr1	4166	2745	2803	58	gggcagggctggttagcccctcccactgcctgacacctgggacaggctgggcagaggg	ggg	cagggctggttagcccctcccactgcctgacacct	35	acaggct	7	caga	4	tcagggaacctctccctggaaagac	gagagagggcaggacaggccagagt	1.602941
413	NM_172130	KCNAB2	voltage-gated potassium channel subunit beta-2 isoform 2	chr1	4166	3134	3196	62	gggccaaggcctgggaaactgtgaaagtcagaaaggccagcggggagaggctggggcgaggg	ggg	ccaaggcctgggaaactgtgaaagtcagaaaggccagcg	39	agaggct	7	gcga	4	gggagcctgctgtccagtcctggcc	gaggagggggatcagcttctgctat	4.157895
421	NR_038934	CAMTA1		chr1	1003	83	111	28	gggagctgtgcgtgggccgcggggcggg	ggg	agctgtgcgt	10	ccgc	4	gc	2	atgagtggcagccgcacggcccaac	gccagggcgggtgcgcggcggcggc	3.083333
424	NM_001195563	CAMTA1	calmodulin-binding transcription activator 1 isoform 2	chr1	732	83	111	28	gggagctgtgcgtgggccgcggggcggg	ggg	agctgtgcgt	10	ccgc	4	gc	2	atgagtggcagccgcacggcccaac	gccagggcgggtgcgcggcggcggc	3.083333
426	NM_001242701	CAMTA1	calmodulin-binding transcription activator 1 isoform 3	chr1	989	83	111	28	gggagctgtgcgtgggccgcggggcggg	ggg	agctgtgcgt	10	ccgc	4	gc	2	atgagtggcagccgcacggcccaac	gccagggcgggtgcgcggcggcggc	3.083333
428	NM_025106	SPSB1	SPRY domain-containing SOCS box protein 1	chr1	3117	720	773	53	GGGTACACAACCCTCGTGGGGAATAACCACGAGTCCTGGGGCTGGGACTTGGG	GGG	TACACAACCCTCGTGGGGAATAACCACGAGTCCT	34	GCT	3	ACTT	4	GGCAGACGCCCCCCTGCACTCTGTC	GCGCAACCGGCTCTACCACGATGGC	1.010000
429	NM_025106	SPSB1	SPRY domain-containing SOCS box protein 1	chr1	3117	1481	1541	60	gggtgcttcccacacctctgggagaaggctgcagccacctgggggtcccagggtggtggg	ggg	tgcttcccacacctctgggagaaggctgcagccacct	37	ggtccca	7	tggt	4	agctccaatctgctcggggtgggac	ggtggcaggtggtaccacagctctg	2.925926
430	NM_025106	SPSB1	SPRY domain-containing SOCS box protein 1	chr1	3117	2229	2275	46	gggtgtgccagaggacccccagaactaagaagggagggcgagtggg	ggg	tgtgccagaggacccccagaactaagaa	28	a	1	cgagt	5	tcccaagtgcatcctcagaagctct	tctccattccccgagaagccggggg	1.056818
434	NM_006048	UBE4B	ubiquitin conjugation factor E4 B isoform 2	chr1	5492	116	167	51	gggctccggcgtggaggcggggcgtggccggcctgctttgggaggggaggg	ggg	ctccggcgtggaggcggggcgtggccggcctgcttt	36	a	1	ga	2	cccatcctccccctcccccctaccc	gcttcccttacagtgctgggctctg	0.789116
435	NM_006048	UBE4B	ubiquitin conjugation factor E4 B isoform 2	chr1	5492	337	396	59	ggggcacgagacgaactggagaccgcgctgcctagctgggtaacctgggaagcagaggg	ggg	gcacgagacgaactggagaccgcgctgcctagct	34	taacct	6	aagcaga	7	actatcacgaagaaacagcaggctc	taataagtggcgccttaagacaacc	2.108108
436	NM_006048	UBE4B	ubiquitin conjugation factor E4 B isoform 2	chr1	5492	4998	5055	57	ggggtgtaagtgtatcaggacttatgtgacttatattttggggagatgagggttggg	ggg	gtgtaagtgtatcaggacttatgtgacttatatttt	36	gagatga	7	tt	2	tgaggagcagctgcagcaaaatcta	ttttttttttaatgctacgtgacag	7.636364
438	NM_001105562	UBE4B	ubiquitin conjugation factor E4 B isoform 1	chr1	5879	116	167	51	gggctccggcgtggaggcggggcgtggccggcctgctttgggaggggaggg	ggg	ctccggcgtggaggcggggcgtggccggcctgcttt	36	a	1	ga	2	cccatcctccccctcccccctaccc	gcttcccttacagtgctgggctctg	0.789116
439	NM_001105562	UBE4B	ubiquitin conjugation factor E4 B isoform 1	chr1	5879	337	396	59	ggggcacgagacgaactggagaccgcgctgcctagctgggtaacctgggaagcagaggg	ggg	gcacgagacgaactggagaccgcgctgcctagct	34	taacct	6	aagcaga	7	actatcacgaagaaacagcaggctc	taataagtggcgccttaagacaacc	2.108108
440	NM_001105562	UBE4B	ubiquitin conjugation factor E4 B isoform 1	chr1	5879	5385	5442	57	ggggtgtaagtgtatcaggacttatgtgacttatattttggggagatgagggttggg	ggg	gtgtaagtgtatcaggacttatgtgacttatatttt	36	gagatga	7	tt	2	tgaggagcagctgcagcaaaatcta	ttttttttttaatgctacgtgacag	7.636364
442	NM_001079843	CASZ1	zinc finger protein castor homolog 1 isoform a	chr1	7962	5978	6003	25	gggacgggcgctgggggccaccggg	ggg	ac	2	cgct	4	ggccacc	7	ggccccgcgaccattgctcaggact	acccccaccgcgcgccaccagggcg	1.022472
443	NM_001079843	CASZ1	zinc finger protein castor homolog 1 isoform a	chr1	7962	6264	6319	55	gggaaaccgaggctgcgtccaaaacccagagtagcccgctgggggccggggcggg	ggg	aaaccgaggctgcgtccaaaacccagagtagcccgct	37	ggcc	4	gc	2	ctccctggccccagcctccgcccca	gtctcggccaccctggtggtgcaaa	1.026786
445	NM_017766	CASZ1	zinc finger protein castor homolog 1 isoform b	chr1	4438	4087	4130	43	gggcatgtggtgatcctgccagggccaggtggggtggactggg	ggg	catgtggtgatcctgcca	18	ccaggt	6	gtggact	7	ggcggcagtggctactgctcctgca	cgtggtggtcctcagaggacaactc	2.848485
447	NM_004958	MTOR	serine/threonine-protein kinase mTOR	chr1	8725	22	46	24	gggaaggcgggcggtggggcaggg	ggg	aaggc	5	cggt	4	gca	3	gctcccggcttagaggacagcg	ggcctgaagcggcggtaccggtgct	4.250000
449	NM_005957	MTHFR	methylenetetrahydrofolate reductase	chr1	7150	1696	1741	45	GGGAAGCCGTCCTCCGACCCCATCGTGGGCTGGGGCCCCAGCGGG	GGG	AAGCCGTCCTCCGACCCCATCGT	23	CTG	3	CCCCAGC	7	CATCAACTCACAGCCCAACATCAAC	GGCTATGTCTTCCAGAAGGCCTACT	1.035714
450	NM_018438	FBXO6	F-box only protein 6	chr1	1549	103	155	52	gggggagacagcttcaggacacgcaggccgcagcgagggcccgggccctggg	ggg	ggagacagcttcaggacacgcaggccgcagcga	33	ccc	3	ccct	4	ggtgctgagccgcccgccgcctgga	gatcccaggccATGGATGCTCCCCA	1.244444
451	NM_001066	TNFRSF1B	tumor necrosis factor receptor superfamily member 1B precursor	chr1	3675	32	60	28	gggctgcgagggcgcgagggcgcgaggg	ggg	ctgcga	6	cgcga	5	cgcga	5	cagcggagcctggagagaaggcgct	cagggggcaaccggaccccgcccgc	2.039216
454	NM_015378	VPS13D	vacuolar protein sorting-associated protein 13D isoform 1	chr1	16330	10	46	36	gggaggaaacgccgcgcagcgccgggctggggcggg	ggg	aggaaacgccgcgcagcgcc	20	ct	2	gc	2	aggagcggcg	cggcccgggacaccgacagattttt	2.848485
455	NM_015378	VPS13D	vacuolar protein sorting-associated protein 13D isoform 1	chr1	16330	15571	15588	17	gggcggggctgggtggg	ggg	c	1	gct	3	t	1	taaaatggaatccaaagaccaccta	agatgggagggccaactgcgagctg	3.809524
458	NM_018156	VPS13D	vacuolar protein sorting-associated protein 13D isoform 2	chr1	16255	10	46	36	gggaggaaacgccgcgcagcgccgggctggggcggg	ggg	aggaaacgccgcgcagcgcc	20	ct	2	gc	2	aggagcggcg	cggcccgggacaccgacagattttt	2.848485
459	NM_018156	VPS13D	vacuolar protein sorting-associated protein 13D isoform 2	chr1	16255	15496	15513	17	gggcggggctgggtggg	ggg	c	1	gct	3	t	1	taaaatggaatccaaagaccaccta	agatgggagggccaactgcgagctg	3.809524
462	NM_012231	PRDM2	PR domain zinc finger protein 2 isoform a	chr1	7957	6753	6772	19	gggaagggcagggaatggg	ggg	aa	2	ca	2	aat	3	cacttacagatctatctcctccctt	gacggtgtatggaggggagggatct	4.090909
464	NM_001135610	PRDM2	PR domain zinc finger protein 2 isoform d	chr1	2702	1498	1517	19	gggaagggcagggaatggg	ggg	aa	2	ca	2	aat	3	cacttacagatctatctcctccctt	gacggtgtatggaggggagggatct	4.090909
466	NM_018022	TMEM51	transmembrane protein 51	chr1	1912	1270	1317	47	ggggccagctgtgcatggagccatttggatggcggcgggcggggggg	ggg	gccagctgtgcatggagccatttggatggcggc	33	c	1	g	1	acatgagccacagttgagaagcgga	gattctctgtatcaggagtgacttt	7.791667
467	NM_001136217	TMEM51	transmembrane protein 51	chr1	1943	1301	1348	47	ggggccagctgtgcatggagccatttggatggcggcgggcggggggg	ggg	gccagctgtgcatggagccatttggatggcggc	33	c	1	g	1	acatgagccacagttgagaagcgga	gattctctgtatcaggagtgacttt	7.791667
468	NM_001136216	TMEM51	transmembrane protein 51	chr1	2016	1374	1421	47	ggggccagctgtgcatggagccatttggatggcggcgggcggggggg	ggg	gccagctgtgcatggagccatttggatggcggc	33	c	1	g	1	acatgagccacagttgagaagcgga	gattctctgtatcaggagtgacttt	7.791667
469	NM_001136218	TMEM51	transmembrane protein 51	chr1	1985	1343	1390	47	ggggccagctgtgcatggagccatttggatggcggcgggcggggggg	ggg	gccagctgtgcatggagccatttggatggcggc	33	c	1	g	1	acatgagccacagttgagaagcgga	gattctctgtatcaggagtgacttt	7.791667
470	NM_001018001	KAZN	kazrin isoform C	chr1	3643	2155	2174	19	ggggtgggcgggaggtggg	ggg	gt	2	c	1	aggt	4	aatattggaatgtctatttttccat	tgtctctgttgacttgtctgttctg	5.909091
472	NM_001018000	KAZN	kazrin isoform B	chr1	3842	111	131	20	gggcgggaggcgggggcggg	ggg	c	1	aggc	4	ggc	3	cctggtccggcgcgcgccgccggcc	ctcggctgcgccccgatgcggcggc	1.905660
473	NM_001018000	KAZN	kazrin isoform B	chr1	3842	289	326	37	GGGCGAGCCGGCGCCTTCCTGCGGGGCGGGGGCCGGG	GGG	CGAGCCGGCGCCTTCCTGC	19	GC	2	GGCC	4	AGCGCGTCCGCCAGCTCGCGGCGCA	CCCGCGCGGCCCCCGGGACCCGCAG	1.204301
474	NM_001018000	KAZN	kazrin isoform B	chr1	3842	2354	2373	19	ggggtgggcgggaggtggg	ggg	gt	2	c	1	aggt	4	aatattggaatgtctatttttccat	tgtctctgttgacttgtctgttctg	5.909091
478	NR_073503	SZRD1		chr1	3642	190	213	23	ggggagggggtgggggaggaggg	ggg	ga	2	ggt	3	ggagga	6	gaggcgcgcttcaaagcgcaggcgc	aaagcggcgagtaagatggaagatg	13.200000
479	NR_073503	SZRD1		chr1	3642	853	889	36	gggctgtcccaagtcaatggaaagggaaagggtggg	ggg	ctgtcccaagtcaatggaaa	20	aaa	3	t	1	cccactgtgattggcacatcgacaa	ggttaggggaaggttggggggaccc	4.270270
480	NR_073503	SZRD1		chr1	3642	3344	3377	33	gggggtgccctgctcagggatgggctggcaggg	ggg	ggtgccctgctca	13	at	2	ctggca	6	agccataccctgctctgccccatct	ctgtacccagcctccctggtaagca	1.051948
481	NR_073503	SZRD1		chr1	3642	3421	3473	52	gggtcctgttttctggtcgtgtgatcccaggggtgcacatgggccccttggg	ggg	tcctgttttctggtcgtgtgatcccag	27	tgcacat	7	cccctt	6	gagactcaagaaacctctg	tgtctgaacagaagggcatgggagg	2.062500
486	NR_073502	SZRD1		chr1	3645	190	213	23	ggggagggggtgggggaggaggg	ggg	ga	2	ggt	3	ggagga	6	gaggcgcgcttcaaagcgcaggcgc	aaagcggcgagtaagatggaagatg	13.200000
487	NR_073502	SZRD1		chr1	3645	856	892	36	gggctgtcccaagtcaatggaaagggaaagggtggg	ggg	ctgtcccaagtcaatggaaa	20	aaa	3	t	1	cccactgtgattggcacatcgacaa	ggttaggggaaggttggggggaccc	4.270270
488	NR_073502	SZRD1		chr1	3645	3347	3380	33	gggggtgccctgctcagggatgggctggcaggg	ggg	ggtgccctgctca	13	at	2	ctggca	6	agccataccctgctctgccccatct	ctgtacccagcctccctggtaagca	1.051948
489	NR_073502	SZRD1		chr1	3645	3424	3476	52	gggtcctgttttctggtcgtgtgatcccaggggtgcacatgggccccttggg	ggg	tcctgttttctggtcgtgtgatcccag	27	tgcacat	7	cccctt	6	gagactcaagaaacctctg	tgtctgaacagaagggcatgggagg	2.062500
494	NR_073501	SZRD1		chr1	3766	190	213	23	ggggagggggtgggggaggaggg	ggg	ga	2	ggt	3	ggagga	6	gaggcgcgcttcaaagcgcaggcgc	aaagcggcgagtaagatggaagatg	13.200000
495	NR_073501	SZRD1		chr1	3766	977	1013	36	gggctgtcccaagtcaatggaaagggaaagggtggg	ggg	ctgtcccaagtcaatggaaa	20	aaa	3	t	1	cccactgtgattggcacatcgacaa	ggttaggggaaggttggggggaccc	4.270270
496	NR_073501	SZRD1		chr1	3766	3468	3501	33	gggggtgccctgctcagggatgggctggcaggg	ggg	ggtgccctgctca	13	at	2	ctggca	6	agccataccctgctctgccccatct	ctgtacccagcctccctggtaagca	1.051948
497	NR_073501	SZRD1		chr1	3766	3545	3597	52	gggtcctgttttctggtcgtgtgatcccaggggtgcacatgggccccttggg	ggg	tcctgttttctggtcgtgtgatcccag	27	tgcacat	7	cccctt	6	gagactcaagaaacctctg	tgtctgaacagaagggcatgggagg	2.062500
502	NR_073500	SZRD1		chr1	3390	190	213	23	ggggagggggtgggggaggaggg	ggg	ga	2	ggt	3	ggagga	6	gaggcgcgcttcaaagcgcaggcgc	aaagcggcgagtaagatggaagatg	13.200000
503	NR_073500	SZRD1		chr1	3390	601	637	36	gggctgtcccaagtcaatggaaagggaaagggtggg	ggg	ctgtcccaagtcaatggaaa	20	aaa	3	t	1	cccactgtgattggcacatcgacaa	ggttaggggaaggttggggggaccc	4.270270
504	NR_073500	SZRD1		chr1	3390	3092	3125	33	gggggtgccctgctcagggatgggctggcaggg	ggg	ggtgccctgctca	13	at	2	ctggca	6	agccataccctgctctgccccatct	ctgtacccagcctccctggtaagca	1.051948
505	NR_073500	SZRD1		chr1	3390	3169	3221	52	gggtcctgttttctggtcgtgtgatcccaggggtgcacatgggccccttggg	ggg	tcctgttttctggtcgtgtgatcccag	27	tgcacat	7	cccctt	6	gagactcaagaaacctctg	tgtctgaacagaagggcatgggagg	2.062500
510	NR_027504	MST1P2		chr1	2636	788	810	22	gggaagggtgagggctaccggg	ggg	aa	2	tga	3	ctacc	5	ggccacaagtgtcagctgcttccgc	gcacagccaataccaccaccgcggg	1.945946
511	NR_027504	MST1P2		chr1	2636	914	932	18	gggggggcgggcgttggg	ggg	g	1	c	1	cgtt	4	agaaaaatacgcgtgcaagtgaggt	acgtgctgctgcgggtgagacggga	14.100000
512	NR_027504	MST1P2		chr1	2636	1168	1219	51	gggggctacagagccggggctggaagcctggaaccggagggccggggcggg	ggg	ggctacagagccggggctggaagcctggaaccgga	35	cc	2	gc	2	cggccccagggtgaggcccaagctt	gtctcggcctgatggctgcccgcac	2.126761
513	NR_027504	MST1P2		chr1	2636	2236	2301	65	gggagagcgagatgtgcactgagggactgttggcccctgtgggggcctgtgagggtgactacggg	ggg	agagcgagatgtgcactgagggactgttggcccctgtgg	39	cctgtga	7	tgactac	7	aacatcaagcaccgaggacatgtgc	ggcccacttgcctgctttacccaca	1.909091
518	NM_015001	SPEN	msx2-interacting protein	chr1	12227	6511	6549	38	GGGGGGCTGCAGCACAGGCAGGGGAGAGGGAATCTGGG	GGG	GGGCTGCAGCACAGGCA	17	GAGA	4	AATCT	5	AATGTGGATGCTGCTGTCAGTCCCA	GTGGTGGCAGTCTCCCCTGAGAAAA	3.243902
519	NM_015001	SPEN	msx2-interacting protein	chr1	12227	8565	8618	53	GGGTCCATGCCTGTGATCGACGATCGTCCGGCAGACGCGGGCTCAGGGGCGGG	GGG	TCCATGCCTGTGATCGACGATCGTCCGGCAGACGC	35	CTCA	4	GC	2	TAATGAAAACAGTCGGTTCCACCCA	GCTGCGTGTGAACACTTCTGAAGGG	2.214286
521	NM_001114600	SZRD1	SUZ domain-containing protein 1 isoform 1	chr1	3695	190	213	23	ggggagggggtgggggaggaggg	ggg	ga	2	ggt	3	ggagga	6	gaggcgcgcttcaaagcgcaggcgc	aaagcggcgagtaagATGGAAGATG	13.200000
522	NM_001114600	SZRD1	SUZ domain-containing protein 1 isoform 1	chr1	3695	906	942	36	gggctgtcccaagtcaatggaaagggaaagggtggg	ggg	ctgtcccaagtcaatggaaa	20	aaa	3	t	1	cccactgtgattggcacatcgacaa	ggttaggggaaggttggggggaccc	4.270270
523	NM_001114600	SZRD1	SUZ domain-containing protein 1 isoform 1	chr1	3695	3397	3430	33	gggggtgccctgctcagggatgggctggcaggg	ggg	ggtgccctgctca	13	at	2	ctggca	6	agccataccctgctctgccccatct	ctgtacccagcctccctggtaagca	1.051948
524	NM_001114600	SZRD1	SUZ domain-containing protein 1 isoform 1	chr1	3695	3474	3526	52	gggtcctgttttctggtcgtgtgatcccaggggtgcacatgggccccttggg	ggg	tcctgttttctggtcgtgtgatcccag	27	tgcacat	7	cccctt	6	gagactcaagaaacctctg	tgtctgaacagaagggcatgggagg	2.062500
529	NM_001271869	SZRD1	SUZ domain-containing protein 1 isoform 3	chr1	3692	190	213	23	ggggagggggtgggggaggaggg	ggg	ga	2	ggt	3	ggagga	6	gaggcgcgcttcaaagcgcaggcgc	aaagcggcgagtaagATGGAAGATG	13.200000
530	NM_001271869	SZRD1	SUZ domain-containing protein 1 isoform 3	chr1	3692	903	939	36	gggctgtcccaagtcaatggaaagggaaagggtggg	ggg	ctgtcccaagtcaatggaaa	20	aaa	3	t	1	cccactgtgattggcacatcgacaa	ggttaggggaaggttggggggaccc	4.270270
531	NM_001271869	SZRD1	SUZ domain-containing protein 1 isoform 3	chr1	3692	3394	3427	33	gggggtgccctgctcagggatgggctggcaggg	ggg	ggtgccctgctca	13	at	2	ctggca	6	agccataccctgctctgccccatct	ctgtacccagcctccctggtaagca	1.051948
532	NM_001271869	SZRD1	SUZ domain-containing protein 1 isoform 3	chr1	3692	3471	3523	52	gggtcctgttttctggtcgtgtgatcccaggggtgcacatgggccccttggg	ggg	tcctgttttctggtcgtgtgatcccag	27	tgcacat	7	cccctt	6	gagactcaagaaacctctg	tgtctgaacagaagggcatgggagg	2.062500
537	NM_018125	ARHGEF10L	rho guanine nucleotide exchange factor 10-like protein isoform 1	chr1	4494	4172	4202	30	ggggaggagttttagggcttggggagaggg	ggg	gaggagtttta	11	ctt	3	gaga	4	aaaaaaatttttttcagagtgtttt	aggacacatctggaggaaatggcct	9.444444
538	NM_018715	RCC2	protein RCC2	chr1	4122	1575	1613	38	GGGGTCCGTCACCGACCTTTGGGGAACTGGGCTACGGG	GGG	GTCCGTCACCGACCTTT	17	GAACT	5	CTAC	4	GCCGCCGATGAGAGCACCATCAGCT	GACCACAAGCCCAAGTCTTCCACTG	1.576923
539	NM_018715	RCC2	protein RCC2	chr1	4122	2510	2538	28	ggggacttgggggtggggcagaggtggg	ggg	gactt	5	ggtg	4	cagaggt	7	gaaaatcaggtgattgtggaaccat	aacatttgtatcagttgagtcagct	9.636364
541	NM_001136204	RCC2	protein RCC2	chr1	3953	1406	1444	38	GGGGTCCGTCACCGACCTTTGGGGAACTGGGCTACGGG	GGG	GTCCGTCACCGACCTTT	17	GAACT	5	CTAC	4	GCCGCCGATGAGAGCACCATCAGCT	GACCACAAGCCCAAGTCTTCCACTG	1.576923
542	NM_001136204	RCC2	protein RCC2	chr1	3953	2341	2369	28	ggggacttgggggtggggcagaggtggg	ggg	gactt	5	ggtg	4	cagaggt	7	gaaaatcaggtgattgtggaaccat	aacatttgtatcagttgagtcagct	9.636364
544	NM_003000	SDHB	succinate dehydrogenase [ubiquinone] iron-sulfur subunit, mitochondrial precursor	chr1	1149	73	132	59	gggcgccgcgatgttcgacgggacaccggcggagagcgacctcggggttaaggggtggg	ggg	cgccgcgatgttcgacgggacaccggcggagagcgacctc	40	gttaa	5	gt	2	agtgggtcctcagtggatgtaggct	gctgacgtcaggagccaagATGGCG	3.823529
545	NM_001011722	ARHGEF10L	rho guanine nucleotide exchange factor 10-like protein isoform 2	chr1	4261	3939	3969	30	ggggaggagttttagggcttggggagaggg	ggg	gaggagtttta	11	ctt	3	gaga	4	aaaaaaatttttttcagagtgtttt	aggacacatctggaggaaatggcct	9.444444
546	NM_152375	KLHDC7A	kelch domain-containing protein 7A	chr1	5057	1021	1050	29	GGGTCCCTGGGAACAGGGGCTGCCTCGGG	GGG	TCCCT	5	AACAG	5	CTGCCTC	7	GGTTCCATCCCCTAGGCCACCGCCA	AGGCCAAGCCGGTGACACAAAGGGT	1.269841
547	NM_152375	KLHDC7A	kelch domain-containing protein 7A	chr1	5057	4483	4535	52	gggtgtggtcttcataatgagaggtggagctgagatttgggcctgggctggg	ggg	tgtggtcttcataatgagaggtggagctgagattt	35	cct	3	ct	2	tgtgttccaggccccagctgatggt	aagaggagtacacagtccatctgat	1.950000
549	NM_001135254	PAX7	paired box protein Pax-7 isoform 3	chr1	6053	436	458	22	ggggtggggggtgggggtaggg	ggg	gt	2	gggt	4	ggta	4	ttctggacgcgtttgactgcagcca	agtgtgtgtggaggggagggagaag	18.888889
550	NM_001135254	PAX7	paired box protein Pax-7 isoform 3	chr1	6053	2780	2833	53	gggagactggggagaccaggaagaggcttaaccagagggtaggggcacatggg	ggg	agactggggagaccaggaagaggcttaaccaga	33	ta	2	gcacat	6	tgcatggggaaatctagcacaggca	ggtggggcttgtcagccgtgggccc	5.030303
553	NM_004930	CAPZB	F-actin-capping protein subunit beta isoform 1	chr1	1779	24	42	18	gggcgggcccgggccggg	ggg	c	1	ccc	3	cc	2	ttggccgcgagctggcggcgtggg	ccggggcggggaaggaaggtggcgg	5.448276
554	NM_004930	CAPZB	F-actin-capping protein subunit beta isoform 1	chr1	1779	1463	1492	29	gggagttgcttggggttgggggtcgtggg	ggg	agttgctt	8	gtt	3	ggtcgt	6	tggaaatcttattccgtgtgtgttt	gacaggggacagctctgggagcaga	10.750000
555	NM_004930	CAPZB	F-actin-capping protein subunit beta isoform 1	chr1	1779	1568	1587	19	ggggtgggggctggggggg	ggg	gt	2	ggct	4	g	1	gactctcccgtcccacggaggccgc	gtgccgccgaccgttccgctcttcc	3.745098
559	NM_020765	UBR4	E3 ubiquitin-protein ligase UBR4	chr1	15882	1362	1414	52	GGGAGTGGGCTCCCCTAAACTGGGGCCTGGAAAAGGGCATCAGGGATTTGGG	GGG	AGTGGGCTCCCCTAAACTGGGGCCTGGAAAA	31	CATCA	5	ATTT	4	GAGACATCCTTTCTCGTACTAAAGA	GTACTCTCAGTAATATTGGCAAACC	2.136364
560	NM_001206541	CAPZB	F-actin-capping protein subunit beta isoform 3	chr1	2199	24	42	18	gggcgggcccgggccggg	ggg	c	1	ccc	3	cc	2	ttggccgcgagctggcggcgtggg	ccggggcggggaaggaaggtggcgg	5.448276
561	NM_001206541	CAPZB	F-actin-capping protein subunit beta isoform 3	chr1	2199	1883	1912	29	gggagttgcttggggttgggggtcgtggg	ggg	agttgctt	8	gtt	3	ggtcgt	6	tggaaatcttattccgtgtgtgttt	gacaggggacagctctgggagcaga	10.750000
562	NM_001206541	CAPZB	F-actin-capping protein subunit beta isoform 3	chr1	2199	1988	2007	19	ggggtgggggctggggggg	ggg	gt	2	ggct	4	g	1	gactctcccgtcccacggaggccgc	gtgccgccgaccgttccgctcttcc	3.745098
566	NM_001206540	CAPZB	F-actin-capping protein subunit beta isoform 2	chr1	1892	24	42	18	gggcgggcccgggccggg	ggg	c	1	ccc	3	cc	2	ttggccgcgagctggcggcgtggg	ccggggcggggaaggaaggtggcgg	5.448276
567	NM_001206540	CAPZB	F-actin-capping protein subunit beta isoform 2	chr1	1892	1576	1605	29	gggagttgcttggggttgggggtcgtggg	ggg	agttgctt	8	gtt	3	ggtcgt	6	tggaaatcttattccgtgtgtgttt	gacaggggacagctctgggagcaga	10.750000
568	NM_001206540	CAPZB	F-actin-capping protein subunit beta isoform 2	chr1	1892	1681	1700	19	ggggtgggggctggggggg	ggg	gt	2	ggct	4	g	1	gactctcccgtcccacggaggccgc	gtgccgccgaccgttccgctcttcc	3.745098
572	NM_001282162	CAPZB	F-actin-capping protein subunit beta isoform 4	chr1	2091	150	186	36	gggaggccgcctaggagccagcgagggaagggcggg	ggg	aggccgcctaggagccagcga	21	aa	2	c	1	tgtgccttctcagttgccgcttcta	catcggtgtgcccagaaggcagcgc	1.707317
573	NM_001282162	CAPZB	F-actin-capping protein subunit beta isoform 4	chr1	2091	274	321	47	gggcaggccggggtccacggcgcccgggcctgagtgggagccgaggg	ggg	caggccggggtccacggcgccc	22	cctgagt	7	agccga	6	tgctgtgcgtgcgaagcattctgca	gcgaggatgggtggcccacaggaca	2.375000
574	NM_001282162	CAPZB	F-actin-capping protein subunit beta isoform 4	chr1	2091	1775	1804	29	gggagttgcttggggttgggggtcgtggg	ggg	agttgctt	8	gtt	3	ggtcgt	6	tggaaatcttattccgtgtgtgttt	gacaggggacagctctgggagcaga	10.750000
575	NM_001282162	CAPZB	F-actin-capping protein subunit beta isoform 4	chr1	2091	1880	1899	19	ggggtgggggctggggggg	ggg	gt	2	ggct	4	g	1	gactctcccgtcccacggaggccgc	gtgccgccgaccgttccgctcttcc	3.745098
580	NM_001122819	KIF17	kinesin-like protein KIF17 isoform b	chr1	3968	63	100	37	gggccgggcctcagaaacgggcgagcccgggcgcggg	ggg	ccgggcctcagaaac	15	cgagccc	7	cgc	3	gcgcggatcccccacgtccccgctc	aggaagcggcggccccggctcgggt	0.831776
582	NM_020816	KIF17	kinesin-like protein KIF17 isoform a	chr1	3971	63	100	37	gggccgggcctcagaaacgggcgagcccgggcgcggg	ggg	ccgggcctcagaaac	15	cgagccc	7	cgc	3	gcgcggatcccccacgtccccgctc	aggaagcggcggccccggctcgggt	0.831776
584	NM_001287212	KIF17	kinesin-like protein KIF17 isoform c	chr1	4098	63	100	37	gggccgggcctcagaaacgggcgagcccgggcgcggg	ggg	ccgggcctcagaaac	15	cgagccc	7	cgc	3	gcgcggatcccccacgtccccgctc	aggaagcggcggccccggctcgggt	0.831776
586	NR_110078	UBXN10-AS1		chr1	509	195	231	36	gggaagtctgtgacccgtgggagttgctggggaggg	ggg	aagtctgtgacccgt	15	agttgct	7	ga	2	ggtggtgtttctgctcgtctcagaa	cctggtctgggccaggcctcttctt	2.687500
588	NM_001039500	VWA5B1	von Willebrand factor A domain-containing protein 5B1 precursor	chr1	4475	10	51	41	gggcattgatcaagccagctgccagggcagcgggcgcaggg	ggg	cattgatcaagccagctgcca	21	cagc	4	cgca	4	atcgcaatgt	cttgggcactggagcccagccccgg	1.360000
589	NM_001039500	VWA5B1	von Willebrand factor A domain-containing protein 5B1 precursor	chr1	4475	3853	3877	24	ggggaggctgggtggagggaaggg	ggg	gaggct	6	tgga	4	aa	2	CCCGAATTATGTGTAGttgagtgac	tggggaggagagggatgggcagggc	8.571429
592	NM_001145658	RAP1GAP	rap1 GTPase-activating protein 1 isoform a	chr1	3301	2414	2471	57	gggatcagggaagctgctggcatcgtccccacccccagcctgggggtctgggctggg	ggg	atcagggaagctgctggcatcgtccccacccccagcct	38	ggtct	5	ct	2	ctgcagggcagagccgtccagacct	gcagggattgctcagtggaagcagg	1.517647
593	NM_001145658	RAP1GAP	rap1 GTPase-activating protein 1 isoform a	chr1	3301	2646	2676	30	gggggagtgagcactgggttgggagccggg	ggg	ggagtgagcact	12	tt	2	agcc	4	gcagcacaaggaggatgtgatatgt	tcctggtttccaatttgggttctgc	5.105263
596	NM_001291860	HSPG2	basement membrane-specific heparan sulfate proteoglycan core protein isoform a precursor	chr1	14343	35	85	50	gggcggcgcggagcgagcgagcgagagagcggcgcgggccgggccATggg	ggg	cggcgcggagcgagcgagcgagagagcggcgc	32	cc	2	ccAT	4	cgggcggctgcgggcggcgcggagc	GTGGCGGGCGGCGGGCGCGCTGCTG	4.375000
597	NM_001291860	HSPG2	basement membrane-specific heparan sulfate proteoglycan core protein isoform a precursor	chr1	14343	286	311	25	GGGCAGTGGGGACCTGGGCAGCGGG	GGG	CAGT	4	GACCT	5	CAGC	4	CTGACAGCATCTCAGGAGACGACCT	GACTTCCAGATGGTTTATTTCCGAG	2.961538
600	NM_001145657	RAP1GAP	rap1 GTPase-activating protein 1 isoform b	chr1	3495	2608	2665	57	gggatcagggaagctgctggcatcgtccccacccccagcctgggggtctgggctggg	ggg	atcagggaagctgctggcatcgtccccacccccagcct	38	ggtct	5	ct	2	ctgcagggcagagccgtccagacct	gcagggattgctcagtggaagcagg	1.517647
601	NM_001145657	RAP1GAP	rap1 GTPase-activating protein 1 isoform b	chr1	3495	2840	2870	30	gggggagtgagcactgggttgggagccggg	ggg	ggagtgagcact	12	tt	2	agcc	4	gcagcacaaggaggatgtgatatgt	tcctggtttccaatttgggttctgc	5.105263
604	NM_032236	USP48	ubiquitin carboxyl-terminal hydrolase 48 isoform a	chr1	4464	25	74	49	gggtgtcgacggcggcgctttgcggccggtcgtgcgggtcgggcgcggg	ggg	tgtcgacggcggcgctttgcggccggtcgtgc	32	tc	2	cgc	3	aacgtccgcgggcgcggggtgtgtc	cgggcgcggcggcagtggcgcgcac	3.757576
605	NM_032236	USP48	ubiquitin carboxyl-terminal hydrolase 48 isoform a	chr1	4464	3571	3592	21	ggggggtggtgggtgggaggg	ggg	gggtggt	7	t	1	a	1	gaaatgtttccaattttatatttaa	ggcaagtaaagacggaacaagttta	17.714286
608	NM_001113348	ECE1	endothelin-converting enzyme 1 isoform 4	chr1	5136	50	95	45	gggccaggcagccgagccgtccgagcagctgggctgggagcaggg	ggg	ccaggcagccgagccgtccgagcagct	27	ct	2	agca	4	cccgctggagctgagcgcgccgcct	aacccggagctgggaatcgggagcc	1.508475
609	NM_001113348	ECE1	endothelin-converting enzyme 1 isoform 4	chr1	5136	4836	4891	55	gggaatggagaccacactcatggctcaggtctgccggggccggcagggggttggg	ggg	aatggagaccacactcatggctcaggtctgcc	32	gccggca	7	ggtt	4	tcctagggctgggggtgcagcccga	gaagaagagggctcaggcccagcag	3.520833
610	NM_001113348	ECE1	endothelin-converting enzyme 1 isoform 4	chr1	5136	4994	5051	57	ggggagccatagggctggcttctctgtgggtgcgtggacgtggggttgggagctggg	ggg	gagccatagggctggcttctctgtgggtgcgtggacgt	38	gtt	3	agct	4	aagtgagacccctccccttaggcct	aatctattttttgtattatgttttg	1.857143
613	NM_002885	RAP1GAP	rap1 GTPase-activating protein 1 isoform c	chr1	3334	2447	2504	57	gggatcagggaagctgctggcatcgtccccacccccagcctgggggtctgggctggg	ggg	atcagggaagctgctggcatcgtccccacccccagcct	38	ggtct	5	ct	2	ctgcagggcagagccgtccagacct	gcagggattgctcagtggaagcagg	1.517647
614	NM_002885	RAP1GAP	rap1 GTPase-activating protein 1 isoform c	chr1	3334	2679	2709	30	gggggagtgagcactgggttgggagccggg	ggg	ggagtgagcact	12	tt	2	agcc	4	gcagcacaaggaggatgtgatatgt	tcctggtttccaatttgggttctgc	5.105263
617	NM_001113347	ECE1	endothelin-converting enzyme 1 isoform 3	chr1	5241	267	318	51	GGGCCTGGGCCTGCAGCGGAACCCCTTCCTCCAAGGGAAGCGGGGCCCGGG	GGG	CCTGGGCCTGCAGCGGAACCCCTTCCTCCAA	31	AAGC	4	GCCC	4	aggaggcagccctgATGCCTCTCCA	GCTCACGTCTTCCCCGCCCCTCCTG	0.777778
618	NM_001113347	ECE1	endothelin-converting enzyme 1 isoform 3	chr1	5241	4941	4996	55	gggaatggagaccacactcatggctcaggtctgccggggccggcagggggttggg	ggg	aatggagaccacactcatggctcaggtctgcc	32	gccggca	7	ggtt	4	tcctagggctgggggtgcagcccga	gaagaagagggctcaggcccagcag	3.520833
619	NM_001113347	ECE1	endothelin-converting enzyme 1 isoform 3	chr1	5241	5099	5156	57	ggggagccatagggctggcttctctgtgggtgcgtggacgtggggttgggagctggg	ggg	gagccatagggctggcttctctgtgggtgcgtggacgt	38	gtt	3	agct	4	aagtgagacccctccccttaggcct	aatctattttttgtattatgttttg	1.857143
621	NM_001397	ECE1	endothelin-converting enzyme 1 isoform 1	chr1	5096	4796	4851	55	gggaatggagaccacactcatggctcaggtctgccggggccggcagggggttggg	ggg	aatggagaccacactcatggctcaggtctgcc	32	gccggca	7	ggtt	4	tcctagggctgggggtgcagcccga	gaagaagagggctcaggcccagcag	3.520833
622	NM_001397	ECE1	endothelin-converting enzyme 1 isoform 1	chr1	5096	4954	5011	57	ggggagccatagggctggcttctctgtgggtgcgtggacgtggggttgggagctggg	ggg	gagccatagggctggcttctctgtgggtgcgtggacgt	38	gtt	3	agct	4	aagtgagacccctccccttaggcct	aatctattttttgtattatgttttg	1.857143
624	NM_005529	HSPG2	basement membrane-specific heparan sulfate proteoglycan core protein isoform b precursor	chr1	14340	35	85	50	gggcggcgcggagcgagcgagcgagagagcggcgcgggccgggccATggg	ggg	cggcgcggagcgagcgagcgagagagcggcgc	32	cc	2	ccAT	4	cgggcggctgcgggcggcgcggagc	GTGGCGGGCGGCGGGCGCGCTGCTG	4.375000
625	NM_005529	HSPG2	basement membrane-specific heparan sulfate proteoglycan core protein isoform b precursor	chr1	14340	286	311	25	GGGCAGTGGGGACCTGGGCAGCGGG	GGG	CAGT	4	GACCT	5	CAGC	4	CTGACAGCATCTCAGGAGACGACCT	GACTTCCAGATGGTTTATTTCCGAG	2.961538
628	NM_001113349	ECE1	endothelin-converting enzyme 1 isoform 2	chr1	5087	4787	4842	55	gggaatggagaccacactcatggctcaggtctgccggggccggcagggggttggg	ggg	aatggagaccacactcatggctcaggtctgcc	32	gccggca	7	ggtt	4	tcctagggctgggggtgcagcccga	gaagaagagggctcaggcccagcag	3.520833
629	NM_001113349	ECE1	endothelin-converting enzyme 1 isoform 2	chr1	5087	4945	5002	57	ggggagccatagggctggcttctctgtgggtgcgtggacgtggggttgggagctggg	ggg	gagccatagggctggcttctctgtgggtgcgtggacgt	38	gtt	3	agct	4	aagtgagacccctccccttaggcct	aatctattttttgtattatgttttg	1.857143
631	NM_001032730	USP48	ubiquitin carboxyl-terminal hydrolase 48 isoform b	chr1	2412	25	74	49	gggtgtcgacggcggcgctttgcggccggtcgtgcgggtcgggcgcggg	ggg	tgtcgacggcggcgctttgcggccggtcgtgc	32	tc	2	cgc	3	aacgtccgcgggcgcggggtgtgtc	cgggcgcggcggcagtggcgcgcac	3.757576
633	NM_004442	EPHB2	ephrin type-B receptor 2 isoform 2 precursor	chr1	4869	3300	3341	41	gggaatgggaaaaaagaaaacagatcctgggagggggcggg	ggg	aatgggaaaaaagaaaacagatcct	25	a	1	ggc	3	gcaactcaaacgacggaaaaaaaaa	aaatacaaggaatattttttaaaga	7.333333
634	NM_004442	EPHB2	ephrin type-B receptor 2 isoform 2 precursor	chr1	4869	3756	3801	45	gggctgaaaggggcttttgtcctcctgggtcagggagaacgcggg	ggg	ctgaaaggggcttttgtcctcct	23	tca	3	agaacgc	7	acactgtttctcctgttggctcaca	gaccccagaaaggtcagccttcctg	1.673077
636	NM_017449	EPHB2	ephrin type-B receptor 2 isoform 1 precursor	chr1	4866	3297	3338	41	gggaatgggaaaaaagaaaacagatcctgggagggggcggg	ggg	aatgggaaaaaagaaaacagatcct	25	a	1	ggc	3	gcaactcaaacgacggaaaaaaaaa	aaatacaaggaatattttttaaaga	7.333333
637	NM_017449	EPHB2	ephrin type-B receptor 2 isoform 1 precursor	chr1	4866	3753	3798	45	gggctgaaaggggcttttgtcctcctgggtcagggagaacgcggg	ggg	ctgaaaggggcttttgtcctcct	23	tca	3	agaacgc	7	acactgtttctcctgttggctcaca	gaccccagaaaggtcagccttcctg	1.673077
639	NM_017707	ASAP3	arf-GAP with SH3 domain, ANK repeat and PH domain-containing protein 3 isoform a	chr1	4129	3344	3400	56	gggccctgcaggggtggtcctttggtggaaagctggtcttaagggttgggcttggg	ggg	ccctgcaggggtggtcctttggtggaaagctggtcttaa	39	tt	2	ctt	3	ttcagataccacacgagtaagacaa	aataggcagggtcagattccagggc	3.242424
641	NM_001143778	ASAP3	arf-GAP with SH3 domain, ANK repeat and PH domain-containing protein 3 isoform b	chr1	4102	3317	3373	56	gggccctgcaggggtggtcctttggtggaaagctggtcttaagggttgggcttggg	ggg	ccctgcaggggtggtcctttggtggaaagctggtcttaa	39	tt	2	ctt	3	ttcagataccacacgagtaagacaa	aataggcagggtcagattccagggc	3.242424
643	NM_001102397	HNRNPR	heterogeneous nuclear ribonucleoprotein R isoform 4	chr1	7663	14	68	54	gggaaaccccgcgtgctgccgggatcgcgtctcagtccatcaggggggggaggg	ggg	aaaccccgcgtgctgccgggatcgcgtctcagtccatca	39	g	1	ga	2	ctggaagcagttcc	ggtggcgcgcgcgccatttctagtc	3.862745
644	NM_001102398	HNRNPR	heterogeneous nuclear ribonucleoprotein R isoform 1	chr1	7838	14	68	54	gggaaaccccgcgtgctgccgggatcgcgtctcagtccatcaggggggggaggg	ggg	aaaccccgcgtgctgccgggatcgcgtctcagtccatca	39	g	1	ga	2	ctggaagcagttcc	ggtggcgcgcgcgccatttctagtc	3.862745
645	NM_001102399	HNRNPR	heterogeneous nuclear ribonucleoprotein R isoform 3	chr1	7672	14	68	54	gggaaaccccgcgtgctgccgggatcgcgtctcagtccatcaggggggggaggg	ggg	aaaccccgcgtgctgccgggatcgcgtctcagtccatca	39	g	1	ga	2	ctggaagcagttcc	ggtggcgcgcgcgccatttctagtc	3.862745
646	NM_001297620	HNRNPR	heterogeneous nuclear ribonucleoprotein R isoform 5	chr1	7715	14	68	54	gggaaaccccgcgtgctgccgggatcgcgtctcagtccatcaggggggggaggg	ggg	aaaccccgcgtgctgccgggatcgcgtctcagtccatca	39	g	1	ga	2	ctggaagcagttcc	ggtggcgcgcgcgccatttctagtc	3.862745
647	NM_001297621	HNRNPR	heterogeneous nuclear ribonucleoprotein R isoform 7	chr1	7486	14	68	54	gggaaaccccgcgtgctgccgggatcgcgtctcagtccatcaggggggggaggg	ggg	aaaccccgcgtgctgccgggatcgcgtctcagtccatca	39	g	1	ga	2	ctggaagcagttcc	ggtggcgcgcgcgccatttctagtc	3.862745
648	NM_001297622	HNRNPR	heterogeneous nuclear ribonucleoprotein R isoform 6	chr1	7549	14	68	54	gggaaaccccgcgtgctgccgggatcgcgtctcagtccatcaggggggggaggg	ggg	aaaccccgcgtgctgccgggatcgcgtctcagtccatca	39	g	1	ga	2	ctggaagcagttcc	ggtggcgcgcgcgccatttctagtc	3.862745
649	NM_005826	HNRNPR	heterogeneous nuclear ribonucleoprotein R isoform 2	chr1	7829	14	68	54	gggaaaccccgcgtgctgccgggatcgcgtctcagtccatcaggggggggaggg	ggg	aaaccccgcgtgctgccgggatcgcgtctcagtccatca	39	g	1	ga	2	ctggaagcagttcc	ggtggcgcgcgcgccatttctagtc	3.862745
650	NM_004350	RUNX3	runt-related transcription factor 3 isoform 2	chr1	4270	1720	1752	32	gggccggctccgaggctccgggcgggaatggg	ggg	ccggctccgaggctcc	16	c	1	aat	3	cctaacaaccttcaagaccagtgat	acctgcgctccagggtggtctcggt	1.756098
653	NM_001199014	STPG1	O(6)-methylguanine-induced apoptosis 2 isoform 3	chr1	2860	2356	2405	49	ggggcccacccacaaatgctgatttaactcctccagggtggggtctggg	ggg	gcccacccacaaatgctgatttaactcctcca	32	t	1	gtct	4	gggactttaaaaagtactgaggcct	cagtggggaggcaggagccacccag	2.018519
654	NM_001199014	STPG1	O(6)-methylguanine-induced apoptosis 2 isoform 3	chr1	2860	2490	2509	19	gggaggggagctgggtggg	ggg	a	1	gagct	5	t	1	accttccagcttcctaactggctct	aagttcaggaggtgggaactttgta	4.000000
657	NM_001199013	STPG1	O(6)-methylguanine-induced apoptosis 2 isoform 1	chr1	2716	2212	2261	49	ggggcccacccacaaatgctgatttaactcctccagggtggggtctggg	ggg	gcccacccacaaatgctgatttaactcctcca	32	t	1	gtct	4	gggactttaaaaagtactgaggcct	cagtggggaggcaggagccacccag	2.018519
658	NM_001199013	STPG1	O(6)-methylguanine-induced apoptosis 2 isoform 1	chr1	2716	2346	2365	19	gggaggggagctgggtggg	ggg	a	1	gagct	5	t	1	accttccagcttcctaactggctct	aagttcaggaggtgggaactttgta	4.000000
661	NM_001199012	STPG1	O(6)-methylguanine-induced apoptosis 2 isoform 1	chr1	2804	2300	2349	49	ggggcccacccacaaatgctgatttaactcctccagggtggggtctggg	ggg	gcccacccacaaatgctgatttaactcctcca	32	t	1	gtct	4	gggactttaaaaagtactgaggcct	cagtggggaggcaggagccacccag	2.018519
662	NM_001199012	STPG1	O(6)-methylguanine-induced apoptosis 2 isoform 1	chr1	2804	2434	2453	19	gggaggggagctgggtggg	ggg	a	1	gagct	5	t	1	accttccagcttcctaactggctct	aagttcaggaggtgggaactttgta	4.000000
665	NM_178122	STPG1	O(6)-methylguanine-induced apoptosis 2 isoform 2	chr1	2597	2093	2142	49	ggggcccacccacaaatgctgatttaactcctccagggtggggtctggg	ggg	gcccacccacaaatgctgatttaactcctcca	32	t	1	gtct	4	gggactttaaaaagtactgaggcct	cagtggggaggcaggagccacccag	2.018519
666	NM_178122	STPG1	O(6)-methylguanine-induced apoptosis 2 isoform 2	chr1	2597	2227	2246	19	gggaggggagctgggtggg	ggg	a	1	gagct	5	t	1	accttccagcttcctaactggctct	aagttcaggaggtgggaactttgta	4.000000
669	NM_001031680	RUNX3	runt-related transcription factor 3 isoform 1	chr1	4340	1790	1822	32	gggccggctccgaggctccgggcgggaatggg	ggg	ccggctccgaggctcc	16	c	1	aat	3	cctaacaaccttcaagaccagtgat	acctgcgctccagggtggtctcggt	1.756098
672	NM_015627	LDLRAP1	low density lipoprotein receptor adapter protein 1	chr1	2935	658	695	37	GGGACAAAGCCAGCCAAGAGGGAGGGGACGTCCTGGG	GGG	ACAAAGCCAGCCAAGA	16	AG	2	ACGTCCT	7	GTGTCCAAGGAAGAGAAAGAGAAGA	GGCCCGCCAAGACTGCACCCCCTCC	1.273973
673	NM_015627	LDLRAP1	low density lipoprotein receptor adapter protein 1	chr1	2935	2610	2632	22	gggtggggtgggatttgcaggg	ggg	t	1	gt	2	atttgca	7	ggacaccttagacggaggtgcctga	tcattatcagaacatgaggataact	4.800000
675	NM_019557	MTFR1L	mitochondrial fission regulator 1-like isoform a	chr1	2103	155	181	26	gggtccgggtcctgtgggtccaaggg	ggg	tcc	3	tcctgt	6	tccaa	5	gcggctcggaggcttccgcgcactc	ccgctgggcaggcggcgagcacttg	2.294118
678	NR_024498	LOC646471		chr1	3653	159	206	47	gggaatacctgctgctgctaaggcagtcaatgttgggagggtcaggg	ggg	aatacctgctgctgctaaggcagtcaatgtt	31	a	1	tca	3	gcctacaccctggccagccacccaa	aaggggagaggaagtagctgagtgt	1.931818
680	NM_001289010	MAN1C1	mannosyl-oligosaccharide 1,2-alpha-mannosidase IC isoform 2	chr1	4460	1226	1276	50	GGGAATCCCAAAGGGCGTGGTGAGCTTCAAAAGTGGGAACTGGGGCTGGG	GGG	AATCCCAAAGGGCGTGGTGAGCTTCAAAAGT	31	AACT	4	GCT	3	TCCTGCCGGCGTTCAACACCCCCAC	CCACAGCCGGCAGCAGCAGCATCTT	1.078947
681	NM_001289010	MAN1C1	mannosyl-oligosaccharide 1,2-alpha-mannosidase IC isoform 2	chr1	4460	3247	3271	24	ggggtcagggagggcctctctggg	ggg	gtca	4	a	1	cctctct	7	atagacagctgaggacctaccctac	caggtgaccttcaagccaagaccca	1.454545
685	NM_020379	MAN1C1	mannosyl-oligosaccharide 1,2-alpha-mannosidase IC isoform 1	chr1	4641	1226	1276	50	GGGAATCCCAAAGGGCGTGGTGAGCTTCAAAAGTGGGAACTGGGGCTGGG	GGG	AATCCCAAAGGGCGTGGTGAGCTTCAAAAGT	31	AACT	4	GCT	3	TCCTGCCGGCGTTCAACACCCCCAC	CCACAGCCGGCAGCAGCAGCATCTT	1.078947
686	NM_020379	MAN1C1	mannosyl-oligosaccharide 1,2-alpha-mannosidase IC isoform 1	chr1	4641	3428	3452	24	ggggtcagggagggcctctctggg	ggg	gtca	4	a	1	cctctct	7	atagacagctgaggacctaccctac	caggtgaccttcaagccaagaccca	1.454545
689	NM_006015	ARID1A	AT-rich interactive domain-containing protein 1A isoform a	chr1	8585	265	281	16	gggcgggtggggaggg	ggg	c	1	t	1	ga	2	cagcggagccccgcgaggcccgccc	cagcccgggggactgggccccgggg	1.697368
690	NM_006015	ARID1A	AT-rich interactive domain-containing protein 1A isoform a	chr1	8585	308	323	15	gggtgggaggggggg	ggg	t	1	a	1	g	1	cg	agaagacgaagacagggccgggtct	17.250000
700	NM_139135	ARID1A	AT-rich interactive domain-containing protein 1A isoform b	chr1	7934	265	281	16	gggcgggtggggaggg	ggg	c	1	t	1	ga	2	cagcggagccccgcgaggcccgccc	cagcccgggggactgggccccgggg	1.697368
701	NM_139135	ARID1A	AT-rich interactive domain-containing protein 1A isoform b	chr1	7934	308	323	15	gggtgggaggggggg	ggg	t	1	a	1	g	1	cg	agaagacgaagacagggccgggtct	17.250000
707	NM_000911	OPRD1	delta-type opioid receptor	chr1	1774	38	82	44	gggcgaggagagcgggcggacgccgggggctgggccggtgcggg	ggg	cgaggagagcgggcggacgcc	21	ggct	4	ccggtgc	7	ggctgctcctggctcacagcgctcc	cggcgaggcaggcggacgaggcgca	3.500000
708	NM_000911	OPRD1	delta-type opioid receptor	chr1	1774	1486	1538	52	ggggcctctgtttcggagacgggaccgggccgctagatgggcatggggtggg	ggg	gcctctgtttcggagacgggaccgggccgctagat	35	cat	3	gt	2	ggtcggaggcttgggaccgccagat	cctctggtttggggcgaggcagagg	4.294118
711	NM_024522	NKAIN1	sodium/potassium-transporting ATPase subunit beta-1-interacting protein 1 precursor	chr1	2922	1180	1200	20	ggggcggggcgggggagggg	gggg	c	1	c	1	ga	2	ttcgcagcccggacttcggaggagt	caccacgggttttttgttttttgtt	5.545455
713	NM_001282566	ZCCHC17	nucleolar protein of 40 kDa isoform a	chr1	1652	183	213	30	GGGTGCTGACAGCAAGGGGTGGGAGGCGGG	GGG	TGCTGACAGCAA	12	GT	2	AGGC	4	GTCTGAACCTGCCCTTCTCAGCTGA	CCCCGAGTCCCCAGCTGTGGTTGCT	1.109375
715	NM_001282568	ZCCHC17	nucleolar protein of 40 kDa isoform c	chr1	1773	183	213	30	gggtgctgacagcaaggggtgggaggcggg	ggg	tgctgacagcaa	12	gt	2	aggc	4	gtctgaacctgcccttctcagctga	ccccgagtccccagctgtggacact	1.076923
716	NM_012316	KPNA6	importin subunit alpha-7	chr1	7372	1683	1723	40	GGGCTTCCAGCTATAAtatctgcctccaGGGaGGGgaGGG	GGG	CTTCCAGCTATAAtatctgcctcca	25	a	1	ga	2	TCCAGCAGCCTGAGGCCCCCATGGA	gatgggaagcaccaccagccagcgg	1.232877
717	NM_012316	KPNA6	importin subunit alpha-7	chr1	7372	2135	2181	46	gggtacttgagcagacggtatattccagaggtgggaggtgggaggg	ggg	tacttgagcagacggtatattccagaggt	29	aggt	4	a	1	ccctgatctgtgtaactcttatctt	gaagggagaaatccaaaacaaagtg	3.153846
718	NM_012316	KPNA6	importin subunit alpha-7	chr1	7372	5543	5602	59	gggcattaggaatgtttgtacctctctgcttccctggcagcctggggaagggtgcaggg	ggg	cattaggaatgtttgtacctctctgcttccctggcagcct	40	gaa	3	tgca	4	ccccatagggagaacaggctgactg	ctcagtgcgctaaaccatggtaaac	1.714286
721	NM_018045	BSDC1	BSD domain-containing protein 1 isoform b	chr1	2858	1301	1343	42	GGGGAGCTGGAAGATGTAGAGTGGGAGGACTGGGAGTGAGGG	GGG	GAGCTGGAAGATGTAGAGT	19	AGGACT	6	AGTGA	5	GGCACTTTCCAAAGTGGATGCCTCC	agccagagggagcagctcccccacc	1.459016
723	NM_001143889	BSDC1	BSD domain-containing protein 1 isoform c	chr1	2690	1133	1175	42	GGGGAGCTGGAAGATGTAGAGTGGGAGGACTGGGAGTGAGGG	GGG	GAGCTGGAAGATGTAGAGT	19	AGGACT	6	AGTGA	5	GGCACTTTCCAAAGTGGATGCCTCC	agccagagggagcagctcccccacc	1.459016
725	NM_001143890	BSDC1	BSD domain-containing protein 1 isoform d	chr1	2573	1016	1058	42	GGGGAGCTGGAAGATGTAGAGTGGGAGGACTGGGAGTGAGGG	GGG	GAGCTGGAAGATGTAGAGT	19	AGGACT	6	AGTGA	5	GGCACTTTCCAAAGTGGATGCCTCC	agccagagggagcagctcccccacc	1.459016
727	NM_001143888	BSDC1	BSD domain-containing protein 1 isoform a	chr1	2909	1352	1394	42	GGGGAGCTGGAAGATGTAGAGTGGGAGGACTGGGAGTGAGGG	GGG	GAGCTGGAAGATGTAGAGT	19	AGGACT	6	AGTGA	5	GGCACTTTCCAAAGTGGATGCCTCC	agccagagggagcagctcccccacc	1.459016
729	NR_037591	AK2		chr1	3789	969	994	25	gggcagaggggaagggtggtcaggg	ggg	caga	4	gaa	3	tggtca	6	ggcgtgatccctgctcttaggtgct	tgaggatggtgagggagggctggtg	6.000000
730	NR_037591	AK2		chr1	3789	1419	1472	53	gggatggtggctcaacaaatcaagcaaactggaatcaaggggagggggaaggg	ggg	atggtggctcaacaaatcaagcaaactggaatcaa	35	ga	2	ggaa	4	gaaagagatgtaaggtgtattcata	aatgaaatggaaagggaggctgatt	13.000000
733	NM_018207	TRIM62	E3 ubiquitin-protein ligase TRIM62	chr1	3841	73	101	28	gggggtaaggggtcgcgctgggccaggg	ggg	ggtaag	6	tcgcgct	7	cca	3	ccgaagcggtggctgctaagctcgc	tttggggccgggatccggcagctga	4.666667
735	NM_020888	KIAA1522	uncharacterized protein KIAA1522 isoform 1	chr1	5412	2626	2658	32	GGGCTGTAGCAAGGGTGGTGGGCCTCCCAGGG	GGG	CTGTAGCAA	9	TGGT	4	CCTCCCA	7	CCAAGCTCCCTCAGAAGGAACCGGT	AGGACGTAGGTGCGCCCCTGGTCAC	1.183333
738	NM_001199199	AK2	adenylate kinase 2, mitochondrial isoform c	chr1	3647	827	852	25	gggcagaggggaagggtggtcaggg	ggg	caga	4	gaa	3	tggtca	6	ggcgtgatccctgctcttaggtgct	tgaggatggtgagggagggctggtg	6.000000
739	NM_001199199	AK2	adenylate kinase 2, mitochondrial isoform c	chr1	3647	1277	1330	53	gggatggtggctcaacaaatcaagcaaactggaatcaaggggagggggaaggg	ggg	atggtggctcaacaaatcaagcaaactggaatcaa	35	ga	2	ggaa	4	gaaagagatgtaaggtgtattcata	aatgaaatggaaagggaggctgatt	13.000000
742	NM_033504	TMEM54	transmembrane protein 54	chr1	993	25	48	23	gggccagcgggatgggagcaggg	ggg	ccagc	5	at	2	agca	4	cgacggtgcggggcgcgcgggcgac	tcccccggcggcccgcagcctcggg	1.530303
744	NM_013411	AK2	adenylate kinase 2, mitochondrial isoform b	chr1	3671	851	876	25	gggcagaggggaagggtggtcaggg	ggg	caga	4	gaa	3	tggtca	6	ggcgtgatccctgctcttaggtgct	tgaggatggtgagggagggctggtg	6.000000
745	NM_013411	AK2	adenylate kinase 2, mitochondrial isoform b	chr1	3671	1301	1354	53	gggatggtggctcaacaaatcaagcaaactggaatcaaggggagggggaaggg	ggg	atggtggctcaacaaatcaagcaaactggaatcaa	35	ga	2	ggaa	4	gaaagagatgtaaggtgtattcata	aatgaaatggaaagggaggctgatt	13.000000
750	NM_001198972	KIAA1522	uncharacterized protein KIAA1522 isoform 2	chr1	5327	2541	2573	32	GGGCTGTAGCAAGGGTGGTGGGCCTCCCAGGG	GGG	CTGTAGCAA	9	TGGT	4	CCTCCCA	7	CCAAGCTCCCTCAGAAGGAACCGGT	AGGACGTAGGTGCGCCCCTGGTCAC	1.183333
754	NM_152493	ZNF362	zinc finger protein 362	chr1	3106	571	592	21	GGGCGCGGGCACGGGCACGGG	GGG	CGC	3	CAC	3	CAC	3	CTGTGAGCACTTCTGAGTCAAGCGC	TACCAGCACCCCGTCCACACCCACC	0.877193
755	NM_152493	ZNF362	zinc finger protein 362	chr1	3106	2067	2119	52	ggggtgggagatccacaggaccaaagggtgcagtgatgggctgggtggcggg	ggg	gtgggagatccacaggaccaaagggtgcagtgat	34	ct	2	tggc	4	gcagcttcaggaggcagaaacgaga	cccagggaaatggggtggggatggg	5.740741
756	NM_152493	ZNF362	zinc finger protein 362	chr1	3106	2248	2268	20	gggcagggggatggggaggg	ggg	ca	2	ggat	4	ga	2	tacctctcccaccatcccagactgt	agtgggcctggatctgggacctccc	2.040000
757	NM_152493	ZNF362	zinc finger protein 362	chr1	3106	2359	2411	52	gggaatccccagccgaggccctaggcccctcagcagggaagggatccccggg	ggg	aatccccagccgaggccctaggcccctcagca	32	aa	2	atcccc	6	ttatttgtcttccctgccatggagt	gaggcaggtcccaggagcagaccct	0.725664
761	NM_001134734	C1orf94	uncharacterized protein C1orf94 isoform a	chr1	3004	99	157	58	gggcccttcccggtgcccgcctggcagcgcggcgcggctggggcaggggtctgctggg	ggg	cccttcccggtgcccgcctggcagcgcggcgcggct	36	gca	3	gtctgct	7	cgagtcagcgcgctcttgagccgct	ggccggggactaagggctgtgggcc	2.437500
762	NM_001134734	C1orf94	uncharacterized protein C1orf94 isoform a	chr1	3004	211	252	41	gggggcagcagagcagcagcgggagaccgggagcaggaggg	ggg	ggcagcagagcagcagc	17	agacc	5	agcagga	7	cacacacgcctcatcccttctttcc	gtagggcgagagaaaagcaggacct	2.625000
763	NM_001134734	C1orf94	uncharacterized protein C1orf94 isoform a	chr1	3004	277	298	21	gggccgggggtgggagtcggg	ggg	cc	2	ggt	3	agtc	4		ccgttgacgctcgctctgcgagggg	6.133333
768	NM_001286366	MAP7D1	MAP7 domain-containing protein 1 isoform 3	chr1	3471	20	51	31	gggagaggcgccgggaggctgcgggcgcggg	ggg	agaggcgcc	9	aggctgc	7	cgc	3	gcccgctcggccgtggccgt	gctccggggcgggggcggcgcgaac	3.461538
769	NM_001286366	MAP7D1	MAP7 domain-containing protein 1 isoform 3	chr1	3471	99	125	26	gggctgggtcccggggcgctgctggg	ggg	ct	2	tcccg	5	cgctgct	7	ggcgcggacggcgcgggcgcggg	gtggacccccccgcctcgaacttgg	1.288288
770	NM_001286366	MAP7D1	MAP7 domain-containing protein 1 isoform 3	chr1	3471	193	240	47	gggttgggccgaggccgggactgggccggcgccgggcggggaacggg	ggg	ttgggccgaggccgggactgggccggcgcc	30	c	1	gaac	4	caggcccagcccgggcggtacaata	ttcgcgaccgcagccgagagacccc	1.567568
771	NM_001286366	MAP7D1	MAP7 domain-containing protein 1 isoform 3	chr1	3471	347	365	18	gggccgggccgggccggg	ggg	cc	2	cc	2	cc	2	ccccgcctccgagtcgctacttgcc	cgtgatgcgccgcgggacccctgtc	0.813333
772	NM_001286366	MAP7D1	MAP7 domain-containing protein 1 isoform 3	chr1	3471	3325	3362	37	gggggatcccaggtctggggatgggggacaccttggg	ggg	ggatcccaggtct	13	gatgg	5	acacctt	7	cctctctctatttaactgtaactga	ccacaggatactggttgcttcaggg	3.787879
778	NM_001286365	MAP7D1	MAP7 domain-containing protein 1 isoform 2	chr1	3456	20	51	31	gggagaggcgccgggaggctgcgggcgcggg	ggg	agaggcgcc	9	aggctgc	7	cgc	3	gcccgctcggccgtggccgt	gctccggggcgggggcggcgcgaac	3.461538
779	NM_001286365	MAP7D1	MAP7 domain-containing protein 1 isoform 2	chr1	3456	99	125	26	gggctgggtcccggggcgctgctggg	ggg	ct	2	tcccg	5	cgctgct	7	ggcgcggacggcgcgggcgcggg	gtggacccccccgcctcgaacttgg	1.288288
780	NM_001286365	MAP7D1	MAP7 domain-containing protein 1 isoform 2	chr1	3456	193	240	47	gggttgggccgaggccgggactgggccggcgccgggcggggaacggg	ggg	ttgggccgaggccgggactgggccggcgcc	30	c	1	gaac	4	caggcccagcccgggcggtacaata	ttcgcgaccgcagccgagagacccc	1.567568
781	NM_001286365	MAP7D1	MAP7 domain-containing protein 1 isoform 2	chr1	3456	347	365	18	gggccgggccgggccggg	ggg	cc	2	cc	2	cc	2	ccccgcctccgagtcgctacttgcc	cgtgatgcgccgcgggacccctgtc	0.813333
782	NM_001286365	MAP7D1	MAP7 domain-containing protein 1 isoform 2	chr1	3456	1306	1362	56	GGGACCAGGGTAGGGGCTGCGACCCTGGGAGAGGCCCCACGTGGGGCCGGGCAGGG	GGG	ACCAGGGTAGGGGCTGCGACCCTGGGAGAGGCCCCACGT	39	GCC	3	CA	2	GCGGTCACACTGCCCCGCAACGGCC	GCCAGCCTGGCGCGCGGGCCGCAAC	1.539326
783	NM_001286365	MAP7D1	MAP7 domain-containing protein 1 isoform 2	chr1	3456	3310	3347	37	gggggatcccaggtctggggatgggggacaccttggg	ggg	ggatcccaggtct	13	gatgg	5	acacctt	7	cctctctctatttaactgtaactga	ccacaggatactggttgcttcaggg	3.787879
790	NM_001162530	SH3D21	SH3 domain-containing protein 21 isoform 1	chr1	2519	2299	2317	18	gggtgggcctgggaaggg	ggg	t	1	cct	3	aa	2	CCACACGCAGACGCAGACCTACTGA	accgcggcctgacctggctggggcc	2.083333
791	NM_001162530	SH3D21	SH3 domain-containing protein 21 isoform 1	chr1	2519	2422	2449	27	gggggcggggcctgcgcgggggcaggg	ggg	ggcg	4	cctgcgc	7	ggca	4	acggcgccacgccggtctggtcgct	cctgggcctccgcattcctgacggt	3.325000
794	NM_012199	AGO1	protein argonaute-1	chr1	7478	1480	1522	42	GGGCCATTGCCACACCCAATCAGGGTGTCTGGGACATGCGGG	GGG	CCATTGCCACACCCAATCA	19	TGTCT	5	ACATGC	6	ATCTTGCAGTACGGCGGCCGGAACC	GGAAACAGTTCTACAATGGGATTGA	2.473684
795	NM_012199	AGO1	protein argonaute-1	chr1	7478	3175	3232	57	gggtttgatactttagatgggaaagtgaggggcttgagaaagtgggtgggaggaggg	ggg	tttgatactttagatgggaaagtgaggggcttgagaaagt	40	t	1	agga	4	ctgcagacaaaagctggttaggttt	aaggattttttaggagccttaatca	9.181818
796	NM_012199	AGO1	protein argonaute-1	chr1	7478	3614	3635	21	ggggaatggggtgggggtggg	ggg	gaat	4	gt	2	ggt	3	actgcaaccttttgtacctttcttt	agaggaggtagatggggaagaaata	10.727273
799	NM_018067	MAP7D1	MAP7 domain-containing protein 1 isoform 1	chr1	3570	20	51	31	gggagaggcgccgggaggctgcgggcgcggg	ggg	agaggcgcc	9	aggctgc	7	cgc	3	gcccgctcggccgtggccgt	gctccggggcgggggcggcgcgaac	3.461538
800	NM_018067	MAP7D1	MAP7 domain-containing protein 1 isoform 1	chr1	3570	99	125	26	gggctgggtcccggggcgctgctggg	ggg	ct	2	tcccg	5	cgctgct	7	ggcgcggacggcgcgggcgcggg	gtggacccccccgcctcgaacttgg	1.288288
801	NM_018067	MAP7D1	MAP7 domain-containing protein 1 isoform 1	chr1	3570	193	240	47	gggttgggccgaggccgggactgggccggcgccgggcggggaacggg	ggg	ttgggccgaggccgggactgggccggcgcc	30	c	1	gaac	4	caggcccagcccgggcggtacaata	ttcgcgaccgcagccgagagacccc	1.567568
802	NM_018067	MAP7D1	MAP7 domain-containing protein 1 isoform 1	chr1	3570	347	365	18	gggccgggccgggccggg	ggg	cc	2	cc	2	cc	2	ccccgcctccgagtcgctacttgcc	cgtgatgcgccgcgggacccctgtc	0.813333
803	NM_018067	MAP7D1	MAP7 domain-containing protein 1 isoform 1	chr1	3570	1417	1473	56	GGGACCAGGGTAGGGGCTGCGACCCTGGGAGAGGCCCCACGTGGGGCCGGGCAGGG	GGG	ACCAGGGTAGGGGCTGCGACCCTGGGAGAGGCCCCACGT	39	GCC	3	CA	2	GCGGTCACACTGCCCCGCAACGGCC	GCCAGCCTGGCGCGCGGGCCGCAAC	1.539326
804	NM_018067	MAP7D1	MAP7 domain-containing protein 1 isoform 1	chr1	3570	3424	3461	37	gggggatcccaggtctggggatgggggacaccttggg	ggg	ggatcccaggtct	13	gatgg	5	acacctt	7	cctctctctatttaactgtaactga	ccacaggatactggttgcttcaggg	3.787879
811	NM_001242908	RSPO1	R-spondin-1 isoform 1 precursor	chr1	2910	206	250	44	gggcgtgagccgtccgcagattgagcaacttgggaacgggcggg	ggg	cgtgagccgtccgcagattgagcaactt	28	aac	3	c	1	gcgccgggtggggcgctggccccga	cggagcgcaggcgagccgggcgccc	1.816667
812	NM_001242908	RSPO1	R-spondin-1 isoform 1 precursor	chr1	2910	1336	1374	38	GGGGCAGAAGAGGAGGAAGGGAGGCCAGGGCCGGCGGG	GGG	GCAGAAGAGGAGGAA	15	AGGCCA	6	CCGGC	5	CAGTGAGGAGAGTGCCGTGTCCTGA	AGAATGCCAACAGGAACCTGGCCAG	2.843750
814	NM_001242910	RSPO1	R-spondin-1 isoform 3 precursor	chr1	2721	206	250	44	gggcgtgagccgtccgcagattgagcaacttgggaacgggcggg	ggg	cgtgagccgtccgcagattgagcaactt	28	aac	3	c	1	gcgccgggtggggcgctggccccga	cggagcgcaggcgagccgggcgccc	1.816667
815	NM_001242910	RSPO1	R-spondin-1 isoform 3 precursor	chr1	2721	1148	1185	37	GGGCAGAAGAGGAGGAAGGGAGGCCAGGGCCGGCGGG	GGG	CAGAAGAGGAGGAA	14	AGGCCA	6	CCGGC	5	TGGCACCATGGAGTGCAGTAGTCCT	AGAATGCCAACAGGAACCTGGCCAG	2.454545
817	NM_001242909	RSPO1	R-spondin-1 isoform 2	chr1	2589	206	250	44	gggcgtgagccgtccgcagattgagcaacttgggaacgggcggg	ggg	cgtgagccgtccgcagattgagcaactt	28	aac	3	c	1	gcgccgggtggggcgctggccccga	cggagcgcaggcgagccgggcgccc	1.816667
818	NM_001242909	RSPO1	R-spondin-1 isoform 2	chr1	2589	1015	1053	38	GGGGCAGAAGAGGAGGAAGGGAGGCCAGGGCCGGCGGG	GGG	GCAGAAGAGGAGGAA	15	AGGCCA	6	CCGGC	5	CAGTGAGGAGAGTGCCGTGTCCTGA	AGAATGCCAACAGGAACCTGGCCAG	2.843750
820	NM_000831	GRIK3	glutamate receptor ionotropic, kainate 3 precursor	chr1	9219	4421	4479	58	gggttaccatggccaaggatggaggggcaggttttgaacaggggagggaggttctggg	ggg	ttaccatggccaaggatggaggggcaggttttgaaca	37	ga	2	aggttct	7	ttaaagagaacatgatgggccagca	gattctggatgagaactggggcata	7.050000
821	NM_000831	GRIK3	glutamate receptor ionotropic, kainate 3 precursor	chr1	9219	6930	6954	24	ggggtactgggtgtggggggtggg	ggg	gtact	5	tgt	3	gggt	4	agctccctttctgcctacttttcca	tcacagctcctgcttcatcactcag	3.000000
826	NM_001038633	RSPO1	R-spondin-1 isoform 1 precursor	chr1	3089	206	250	44	gggcgtgagccgtccgcagattgagcaacttgggaacgggcggg	ggg	cgtgagccgtccgcagattgagcaactt	28	aac	3	c	1	gcgccgggtggggcgctggccccga	cggagcgcaggcgagccgggcgccc	1.816667
827	NM_001038633	RSPO1	R-spondin-1 isoform 1 precursor	chr1	3089	1515	1553	38	GGGGCAGAAGAGGAGGAAGGGAGGCCAGGGCCGGCGGG	GGG	GCAGAAGAGGAGGAA	15	AGGCCA	6	CCGGC	5	CAGTGAGGAGAGTGCCGTGTCCTGA	AGAATGCCAACAGGAACCTGGCCAG	2.843750
829	NM_001297434	INPP5B	type II inositol 1,4,5-trisphosphate 5-phosphatase isoform 2 precursor	chr1	3947	22	50	28	gggcggagcgcgcgggacgggcggcggg	ggg	cggagcgcgc	10	ac	2	cggc	4	acacgggggcgggttcgtctgg	atgaggagcttgaggaagcaggcag	9.266667
830	NM_001297434	INPP5B	type II inositol 1,4,5-trisphosphate 5-phosphatase isoform 2 precursor	chr1	3947	693	729	36	GGGGACAGGAATCATGGGGAGGATGGGCAACAAGGG	GGG	GACAGGAATCAT	12	GAGGAT	6	CAACAA	6	TCTCAGAAGTGGAAGCCGAGACTGT	AGGCGTGGCGATCAGGTTCCAGTTC	4.894737
832	NM_005540	INPP5B	type II inositol 1,4,5-trisphosphate 5-phosphatase isoform 1 precursor	chr1	4454	1200	1236	36	GGGGACAGGAATCATGGGGAGGATGGGCAACAAGGG	GGG	GACAGGAATCAT	12	GAGGAT	6	CAACAA	6	TCTCAGAAGTGGAAGCCGAGACTGT	AGGCGTGGCGATCAGGTTCCAGTTC	4.894737
833	NM_012090	MACF1	microtubule-actin cross-linking factor 1	chr1	17689	16082	16129	47	GGGCAGACCCTAAAAAGTCTGCCAGTCGCCCTGGGAGTCGGGCTGGG	GGG	CAGACCCTAAAAAGTCTGCCAGTCGCCCT	29	AGTC	4	CT	2	GCCTCCACAGGTGCCAAAACTAATC	AGTCGAGCCGGGAGTCGAGCCAGCA	1.254545
835	NM_017821	RHBDL2	rhomboid-related protein 2 isoform 2	chr1	1837	22	79	57	gggcaaccccttggcccaggaagcctggaacgcaaggaccggagggcgtgggctggg	ggg	caaccccttggcccaggaagcctggaacgcaaggaccgga	40	cgt	3	ct	2	agagcgggatcttcagggcagc	acgcccctaccttggtctttcaggg	1.346667
837	NM_014747	RIMS3	regulating synaptic membrane exocytosis protein 3	chr1	7229	133	181	48	ggggccgggccgcgcctactgccgggttcgcggggcggggtcccgggg	gggg	ccgggccgcgcctactgccgggttcgc	27	c	1	tccc	4	atccactcggagtccgcgccagcct	cagcacctgccccgccttgcggagc	1.475610
838	NM_014747	RIMS3	regulating synaptic membrane exocytosis protein 3	chr1	7229	2034	2064	30	gggccctggggaggcagagggtacccaggg	ggg	ccctg	5	aggcaga	7	taccca	6	gcatgcccacctagctccctggcca	gactgagggcttagaaatgactttc	1.545455
839	NM_014747	RIMS3	regulating synaptic membrane exocytosis protein 3	chr1	7229	6077	6139	62	gggtccctgagcctgggttccagtcagcttggctaacagaatggggcttgggaattccaggg	ggg	tccctgagcctgggttccagtcagcttggctaacagaat	39	gctt	4	aattcca	7	aaggagttcacaatgatgccaggaa	gcaactgagcatccaccccattagc	1.524590
844	NM_001142589	NFYC	nuclear transcription factor Y subunit gamma isoform 4	chr1	1978	88	119	31	gggagtccaggcgccaagggagggggaaggg	ggg	agtccaggcgccaa	14	a	1	ggaa	4	cagcttctgcgcaccgcacgatact	aaaaggggaaacggtgcaaacggcg	4.240000
846	NM_001142588	NFYC	nuclear transcription factor Y subunit gamma isoform 1	chr1	2149	88	119	31	gggagtccaggcgccaagggagggggaaggg	ggg	agtccaggcgccaa	14	a	1	ggaa	4	cagcttctgcgcaccgcacgatact	aaaaggggaaacggtgcaaacggcg	4.240000
848	NM_001142587	NFYC	nuclear transcription factor Y subunit gamma isoform 3	chr1	2089	88	119	31	gggagtccaggcgccaagggagggggaaggg	ggg	agtccaggcgccaa	14	a	1	ggaa	4	cagcttctgcgcaccgcacgatact	aaaaggggaaacggtgcaaacggcg	4.240000
850	NM_012421	RLF	zinc finger protein Rlf	chr1	6250	6109	6126	17	gggtgggagggctaggg	ggg	t	1	a	1	cta	3	atatggaacaaatactaaggtccca	aaagggatatggagttcttacttga	4.266667
852	NM_014223	NFYC	nuclear transcription factor Y subunit gamma isoform 2	chr1	2092	88	119	31	gggagtccaggcgccaagggagggggaaggg	ggg	agtccaggcgccaa	14	a	1	ggaa	4	cagcttctgcgcaccgcacgatact	aaaaggggaaacggtgcaaacggcg	4.240000
857	NM_024503	HIVEP3	transcription factor HIVEP3 isoform a	chr1	12402	10227	10274	47	gggctccctgggagtccactgtgctccagggttctggggaatcaggg	ggg	ctccctgggagtccactgtgctcca	25	ttct	4	gaatca	6	taagacaaaaatgagacagaaggca	ttagccagcagctcctggctgcttc	2.025641
858	NM_024503	HIVEP3	transcription factor HIVEP3 isoform a	chr1	12402	11200	11255	55	ggggtggccattcctcggtacagactagtcctggtccttgggtgtgggcagtggg	ggg	gtggccattcctcggtacagactagtcctggtcctt	36	tgt	3	cagt	4	tgctacgtgctctgttgaaatgcgc	ggaggaaccaactggtcgaggtttc	3.363636
862	NM_001127714	HIVEP3	transcription factor HIVEP3 isoform b	chr1	12319	10144	10191	47	gggctccctgggagtccactgtgctccagggttctggggaatcaggg	ggg	ctccctgggagtccactgtgctcca	25	ttct	4	gaatca	6	taagacaaaaatgagacagaaggca	ttagccagcagctcctggctgcttc	2.025641
863	NM_001127714	HIVEP3	transcription factor HIVEP3 isoform b	chr1	12319	11117	11172	55	ggggtggccattcctcggtacagactagtcctggtccttgggtgtgggcagtggg	ggg	gtggccattcctcggtacagactagtcctggtcctt	36	tgt	3	cagt	4	tgctacgtgctctgttgaaatgcgc	ggaggaaccaactggtcgaggtttc	3.363636
867	NR_037868	SLFNL1-AS1		chr1	4800	257	306	49	ggggagtggcagtgctgggaggtggtgtctttaaaatagggtgggtggg	ggg	gagtggcagtgctgggaggtggtgtctttaaaata	35	t	1	t	1	tggagaccaggggtggaagtgagca	aaattaagcatggacttgaaggtga	11.900000
868	NR_037868	SLFNL1-AS1		chr1	4800	1220	1271	51	gggagaaggacaatcccttatagcttagccctaggggagctctgggcaggg	ggg	agaaggacaatcccttatagcttagcccta	30	gagctct	7	ca	2	cagcctgggccaaatgagcatttta	ttttacacattctttctgaaagtaa	1.871795
874	NM_001287511	PPCS	phosphopantothenate--cysteine ligase isoform d	chr1	941	127	181	54	GGGCTGAGGTTATGGCTCGCTTCGCGGCCAGGCTGGGCGCGCAGGGCCGGCGGG	GGG	CTGAGGTTATGGCTCGCTTCGCGGCCAGGCT	31	CGCGCA	6	CCGGC	5	CCCCAGCCTCCCGGTGCTGCGCGCT	TGGTGTTGGTTACGTCAGGCGGCAC	1.483871
875	NR_104171	LOC339539		chr1	2365	1552	1574	22	gggcagggcccggcggggcggg	ggg	ca	2	cccggc	6	gc	2	aggagctccaggccagagcagatgc	cgtgaaggcggcctccgggcccaca	1.933333
877	NM_174963	ST3GAL3	CMP-N-acetylneuraminate-beta-1,4-galactoside alpha-2,3-sialyltransferase isoform a	chr1	2470	1862	1882	20	gggtaggggggagggtaggg	ggg	ta	2	ggga	4	ta	2	tggtgtattatcattttgtgaattt	ataatttatttttaaataaggttgg	101.000000
879	NM_001270463	ST3GAL3	CMP-N-acetylneuraminate-beta-1,4-galactoside alpha-2,3-sialyltransferase isoform o	chr1	1779	1171	1191	20	gggtaggggggagggtaggg	ggg	ta	2	ggga	4	ta	2	tggtgtattatcattttgtgaattt	ataatttatttttaaataaggttgg	101.000000
881	NM_006279	ST3GAL3	CMP-N-acetylneuraminate-beta-1,4-galactoside alpha-2,3-sialyltransferase isoform j	chr1	2263	1655	1675	20	gggtaggggggagggtaggg	ggg	ta	2	ggga	4	ta	2	tggtgtattatcattttgtgaattt	ataatttatttttaaataaggttgg	101.000000
883	NM_174968	ST3GAL3	CMP-N-acetylneuraminate-beta-1,4-galactoside alpha-2,3-sialyltransferase isoform f	chr1	2425	1817	1837	20	gggtaggggggagggtaggg	ggg	ta	2	ggga	4	ta	2	tggtgtattatcattttgtgaattt	ataatttatttttaaataaggttgg	101.000000
885	NM_174967	ST3GAL3	CMP-N-acetylneuraminate-beta-1,4-galactoside alpha-2,3-sialyltransferase isoform e	chr1	1622	1014	1034	20	gggtaggggggagggtaggg	ggg	ta	2	ggga	4	ta	2	tggtgtattatcattttgtgaattt	ataatttatttttaaataaggttgg	101.000000
887	NM_174966	ST3GAL3	CMP-N-acetylneuraminate-beta-1,4-galactoside alpha-2,3-sialyltransferase isoform d	chr1	1969	1361	1381	20	gggtaggggggagggtaggg	ggg	ta	2	ggga	4	ta	2	tggtgtattatcattttgtgaattt	ataatttatttttaaataaggttgg	101.000000
889	NM_174965	ST3GAL3	CMP-N-acetylneuraminate-beta-1,4-galactoside alpha-2,3-sialyltransferase isoform c	chr1	1667	1059	1079	20	gggtaggggggagggtaggg	ggg	ta	2	ggga	4	ta	2	tggtgtattatcattttgtgaattt	ataatttatttttaaataaggttgg	101.000000
891	NM_174964	ST3GAL3	CMP-N-acetylneuraminate-beta-1,4-galactoside alpha-2,3-sialyltransferase isoform b	chr1	2308	1700	1720	20	gggtaggggggagggtaggg	ggg	ta	2	ggga	4	ta	2	tggtgtattatcattttgtgaattt	ataatttatttttaaataaggttgg	101.000000
893	NM_174969	ST3GAL3	CMP-N-acetylneuraminate-beta-1,4-galactoside alpha-2,3-sialyltransferase isoform g	chr1	2215	1607	1627	20	gggtaggggggagggtaggg	ggg	ta	2	ggga	4	ta	2	tggtgtattatcattttgtgaattt	ataatttatttttaaataaggttgg	101.000000
895	NM_174971	ST3GAL3	CMP-N-acetylneuraminate-beta-1,4-galactoside alpha-2,3-sialyltransferase isoform i	chr1	2377	1769	1789	20	gggtaggggggagggtaggg	ggg	ta	2	ggga	4	ta	2	tggtgtattatcattttgtgaattt	ataatttatttttaaataaggttgg	101.000000
897	NM_174970	ST3GAL3	CMP-N-acetylneuraminate-beta-1,4-galactoside alpha-2,3-sialyltransferase isoform h	chr1	1574	966	986	20	gggtaggggggagggtaggg	ggg	ta	2	ggga	4	ta	2	tggtgtattatcattttgtgaattt	ataatttatttttaaataaggttgg	101.000000
899	NR_073021	ST3GAL3		chr1	1956	1348	1368	20	gggtaggggggagggtaggg	ggg	ta	2	ggga	4	ta	2	tggtgtattatcattttgtgaattt	ataatttatttttaaataaggttgg	101.000000
901	NR_073020	ST3GAL3		chr1	2028	1420	1440	20	gggtaggggggagggtaggg	ggg	ta	2	ggga	4	ta	2	tggtgtattatcattttgtgaattt	ataatttatttttaaataaggttgg	101.000000
903	NR_073019	ST3GAL3		chr1	2111	1503	1523	20	gggtaggggggagggtaggg	ggg	ta	2	ggga	4	ta	2	tggtgtattatcattttgtgaattt	ataatttatttttaaataaggttgg	101.000000
905	NR_073018	ST3GAL3		chr1	2142	1534	1554	20	gggtaggggggagggtaggg	ggg	ta	2	ggga	4	ta	2	tggtgtattatcattttgtgaattt	ataatttatttttaaataaggttgg	101.000000
907	NR_073017	ST3GAL3		chr1	2172	1564	1584	20	gggtaggggggagggtaggg	ggg	ta	2	ggga	4	ta	2	tggtgtattatcattttgtgaattt	ataatttatttttaaataaggttgg	101.000000
909	NR_073016	ST3GAL3		chr1	2295	1687	1707	20	gggtaggggggagggtaggg	ggg	ta	2	ggga	4	ta	2	tggtgtattatcattttgtgaattt	ataatttatttttaaataaggttgg	101.000000
911	NM_001270461	ST3GAL3	CMP-N-acetylneuraminate-beta-1,4-galactoside alpha-2,3-sialyltransferase isoform m	chr1	1921	1313	1333	20	gggtaggggggagggtaggg	ggg	ta	2	ggga	4	ta	2	tggtgtattatcattttgtgaattt	ataatttatttttaaataaggttgg	101.000000
913	NM_001270460	ST3GAL3	CMP-N-acetylneuraminate-beta-1,4-galactoside alpha-2,3-sialyltransferase isoform l	chr1	2170	1562	1582	20	gggtaggggggagggtaggg	ggg	ta	2	ggga	4	ta	2	tggtgtattatcattttgtgaattt	ataatttatttttaaataaggttgg	101.000000
915	NM_001270459	ST3GAL3	CMP-N-acetylneuraminate-beta-1,4-galactoside alpha-2,3-sialyltransferase isoform k	chr1	2173	1565	1585	20	gggtaggggggagggtaggg	ggg	ta	2	ggga	4	ta	2	tggtgtattatcattttgtgaattt	ataatttatttttaaataaggttgg	101.000000
917	NM_001270462	ST3GAL3	CMP-N-acetylneuraminate-beta-1,4-galactoside alpha-2,3-sialyltransferase isoform n	chr1	1828	1220	1240	20	gggtaggggggagggtaggg	ggg	ta	2	ggga	4	ta	2	tggtgtattatcattttgtgaattt	ataatttatttttaaataaggttgg	101.000000
919	NM_001270466	ST3GAL3	CMP-N-acetylneuraminate-beta-1,4-galactoside alpha-2,3-sialyltransferase isoform r	chr1	1479	871	891	20	gggtaggggggagggtaggg	ggg	ta	2	ggga	4	ta	2	tggtgtattatcattttgtgaattt	ataatttatttttaaataaggttgg	101.000000
921	NM_001270465	ST3GAL3	CMP-N-acetylneuraminate-beta-1,4-galactoside alpha-2,3-sialyltransferase isoform q	chr1	1805	1197	1217	20	gggtaggggggagggtaggg	ggg	ta	2	ggga	4	ta	2	tggtgtattatcattttgtgaattt	ataatttatttttaaataaggttgg	101.000000
923	NM_001270464	ST3GAL3	CMP-N-acetylneuraminate-beta-1,4-galactoside alpha-2,3-sialyltransferase isoform p	chr1	1734	1126	1146	20	gggtaggggggagggtaggg	ggg	ta	2	ggga	4	ta	2	tggtgtattatcattttgtgaattt	ataatttatttttaaataaggttgg	101.000000
925	NR_073023	ST3GAL3		chr1	1916	1308	1328	20	gggtaggggggagggtaggg	ggg	ta	2	ggga	4	ta	2	tggtgtattatcattttgtgaattt	ataatttatttttaaataaggttgg	101.000000
927	NM_018150	RNF220	E3 ubiquitin-protein ligase RNF220	chr1	3010	2284	2328	44	gggggccatacctgttccagctctgttcccagggtggggcaggg	ggg	ggccatacctgttccagctctgttccca	28	t	1	gca	3	acctgctggctcccacctatggttt	aggtgggggttgggggagtagtggg	3.844444
929	NM_024066	ERI3	ERI1 exoribonuclease 3 isoform 1	chr1	1743	61	84	23	gggaacgggcggtggggagcggg	ggg	aac	3	cggt	4	gagc	4	gctggctgccgctgttcaggcggcc	cggagctggccctgcctctgcctgg	2.324324
930	NM_024066	ERI3	ERI1 exoribonuclease 3 isoform 1	chr1	1743	229	290	61	gggggcgttgccATGGCGACAGCCTCTCCCGCTGCTGACgggGGGCGGgggCGGCCCTggg	ggg	ggcgttgccATGGCGACAGCCTCTCCCGCTGCTGAC	36	GGGCGG	6	CGGCCCT	7	gagcctgccgcgctggccccgagga	AAGGAGGGCTGGTCTCCTGGCCCCC	1.731481
933	NM_001166292	PTCH2	protein patched homolog 2 isoform 2	chr1	4298	1258	1299	41	GGGACTGCGCCCAGTCCCAGGGTTCCGTGGGCCTTGCCGGG	GGG	ACTGCGCCCAGTCCCA	16	TTCCGT	6	CCTTGCC	7	TATGCCTGTGTGACCATGCTGCGGT	GTACTGCTGGTGGCCCTGGCGGTGG	1.508772
936	NM_003738	PTCH2	protein patched homolog 2 isoform 1	chr1	3773	1258	1299	41	GGGACTGCGCCCAGTCCCAGGGTTCCGTGGGCCTTGCCGGG	GGG	ACTGCGCCCAGTCCCA	16	TTCCGT	6	CCTTGCC	7	TATGCCTGTGTGACCATGCTGCGGT	GTACTGCTGGTGGCCCTGGCGGTGG	1.508772
937	NM_003738	PTCH2	protein patched homolog 2 isoform 1	chr1	3773	3618	3675	57	GGGTGAaagagcagctgaagcacagagaccatgtgtGGGgcgtgtGGGgtcactGGG	GGG	TGAaagagcagctgaagcacagagaccatgtgt	33	gcgtgt	6	gtcact	6	TTCCAGGGGACCAGGTCCAGCCACT	aagcactgggtctggtgttagacgc	3.484848
941	NM_005897	IPP	actin-binding protein IPP isoform 1	chr1	3253	154	202	48	ggggctggtcgcgactgcgcgcgcagggcctgagcgggcgccggaggg	ggg	gctggtcgcgactgcgcgcgca	22	cctgagc	7	cgccgga	7	caggtttcccccgccctctccggcc	aaggggaagcggcggggtagtaaca	1.605263
943	NM_015112	MAST2	microtubule-associated serine/threonine-protein kinase 2	chr1	5738	403	450	47	GGGAGGCAGCGGCTGGAGGAGCGGACGGGCCCCGCGGGGCCCGAGGG	GGG	AGGCAGCGGCTGGAGGAGCGGAC	23	CCCCGC	6	GCCCGA	6	GCCGCCGCGCCGGCGAGCGCCGCCC	CAAGGAGCAGGATGTAGTAACTGGA	1.485294
945	NM_001145349	IPP	actin-binding protein IPP isoform 2	chr1	2108	154	202	48	ggggctggtcgcgactgcgcgcgcagggcctgagcgggcgccggaggg	ggg	gctggtcgcgactgcgcgcgca	22	cctgagc	7	cgccgga	7	caggtttcccccgccctctccggcc	aaggggaagcggcggggtagtaaca	1.605263
951	NM_003579	RAD54L	DNA repair and recombination protein RAD54-like	chr1	3146	989	1033	44	GGGCTCTCGAGCATTGGGCCTGAAAAGGGCTGGGGTCCGCCGGG	GGG	CTCTCGAGCATTGGGCCTGAAAA	23	CT	2	GTCCGCC	7	CCATTCCAAATTATCAAGGTCCTCT	CCCTCCATGACCCCCTGGAAAAAGA	0.925000
952	NM_001142548	RAD54L	DNA repair and recombination protein RAD54-like	chr1	2549	392	436	44	GGGCTCTCGAGCATTGGGCCTGAAAAGGGCTGGGGTCCGCCGGG	GGG	CTCTCGAGCATTGGGCCTGAAAA	23	CT	2	GTCCGCC	7	CCATTCCAAATTATCAAGGTCCTCT	CCCTCCATGACCCCCTGGAAAAAGA	0.925000
953	NM_022745	ATPAF1	ATP synthase mitochondrial F1 complex assembly factor 1 isoform 1 precursor	chr1	1829	13	54	41	gggcgcggcgcactcggagcgggATGGAGCgggCGCGCggg	ggg	cgcggcgcactcggagc	17	ATGGAGC	7	CGCGC	5	ggtgccggagcgc	CCGCGGGCCGAGGCCGACGCGCCTG	2.472222
955	NM_001042546	ATPAF1	ATP synthase mitochondrial F1 complex assembly factor 1 isoform 2 precursor	chr1	1625	13	54	41	gggcgcggcgcactcggagcgggATGGAGCgggCGCGCggg	ggg	cgcggcgcactcggagc	17	ATGGAGC	7	CGCGC	5	ggtgccggagcgc	CCGCGGGCCGAGGCCGACGCGCCTG	2.472222
957	NM_001194986	TRABD2B	metalloprotease TIKI2 precursor	chr1	7029	2291	2311	20	ggggtggggtgggaggtggg	ggg	gt	2	gt	2	aggt	4	ggtaagtgttttcaaccaaagcgct	atactggtgctgaggaaagcagtcc	6.000000
958	NM_001194986	TRABD2B	metalloprotease TIKI2 precursor	chr1	7029	6441	6468	27	gggcagttctagggctggagggcaggg	ggg	cagttcta	8	ctgga	5	ca	2	caaatgaagaccttgattcctgcct	gtgacatggacaatcttgggcctcc	2.642857
959	NM_001194986	TRABD2B	metalloprotease TIKI2 precursor	chr1	7029	6675	6728	53	gggacaaagggctctcagacatcttgggtccccagtggctggggtgggcaggg	ggg	acaaagggctctcagacatcttgggtccccagtggct	37	gt	2	ca	2	ctaagatgtttccggtgagctgcca	gctgattcagccaaaggaggctcta	2.282609
962	NM_014372	RNF11	RING finger protein 11	chr1	3074	191	207	16	gggggggcggggtggg	ggg	g	1	c	1	gt	2	agctccgtggccgccgccgccccgc	gaagtgcttcgtctccccgcccccc	1.169492
964	NM_004799	ZFYVE9	zinc finger FYVE domain-containing protein 9 isoform 3	chr1	5195	93	148	55	gggatccgcgtggctgccgcggcccgggcgccgatgcggctgggcgggtgccggg	ggg	atccgcgtggctgccgcggcccgggcgccgatgcggct	38	c	1	tgcc	4	cggcccggctcggcggcgctcctcc	ccttagcagcagtagcagccgcagc	1.342857
965	NM_004799	ZFYVE9	zinc finger FYVE domain-containing protein 9 isoform 3	chr1	5195	4838	4858	20	ggggtggggaatagggtggg	ggg	gt	2	gaata	5	t	1	ttaagcttttgttaacactattaat	agtgggggtttgggagacgggtggg	32.250000
966	NM_004799	ZFYVE9	zinc finger FYVE domain-containing protein 9 isoform 3	chr1	5195	5081	5111	30	gggtacaaccatcaccaagggtgggatggg	ggg	tacaaccatcaccaa	15	t	1	at	2	gtcatgtgctcagaaatgctcaaat	agggcagaggggaaataaaatataa	4.750000
969	NM_148905	OSBPL9	oxysterol-binding protein-related protein 9 isoform a	chr1	3499	6	34	28	gggtgaagggggtgtcccgggggacggg	ggg	tgaag	5	gtgtccc	7	ggac	4	tgaagg	ctgaacctcagtcaggaccgcctgc	4.666667
972	NM_148904	OSBPL9	oxysterol-binding protein-related protein 9 isoform a	chr1	3595	6	34	28	gggtgaagggggtgtcccgggggacggg	ggg	tgaag	5	gtgtccc	7	ggac	4	tgaagg	ctgaacctcagtcaggaccgcctgc	4.666667
975	NM_148907	OSBPL9	oxysterol-binding protein-related protein 9 isoform c	chr1	3472	6	34	28	gggtgaagggggtgtcccgggggacggg	ggg	tgaag	5	gtgtccc	7	ggac	4	tgaagg	ctgaacctcagtcaggaccgcctgc	4.666667
977	NM_007324	ZFYVE9	zinc finger FYVE domain-containing protein 9 isoform 1	chr1	5018	93	148	55	gggatccgcgtggctgccgcggcccgggcgccgatgcggctgggcgggtgccggg	ggg	atccgcgtggctgccgcggcccgggcgccgatgcggct	38	c	1	tgcc	4	cggcccggctcggcggcgctcctcc	ccttagcagcagtagcagccgcagc	1.342857
978	NM_007324	ZFYVE9	zinc finger FYVE domain-containing protein 9 isoform 1	chr1	5018	4661	4681	20	ggggtggggaatagggtggg	ggg	gt	2	gaata	5	t	1	ttaagcttttgttaacactattaat	agtgggggtttgggagacgggtggg	32.250000
979	NM_007324	ZFYVE9	zinc finger FYVE domain-containing protein 9 isoform 1	chr1	5018	4904	4934	30	gggtacaaccatcaccaagggtgggatggg	ggg	tacaaccatcaccaa	15	t	1	at	2	gtcatgtgctcagaaatgctcaaat	agggcagaggggaaataaaatataa	4.750000
982	NM_017887	C1orf123	UPF0587 protein C1orf123 isoform 1	chr1	1084	8	47	39	gggccgcagccagcaccgggcggagagggctaccATggg	ggg	ccgcagccagcacc	14	cggaga	6	ctaccAT	7	aacggcaa	GAAAATCGCGCTGCAACTCAAAGCC	2.062500
983	NM_153703	PODN	podocan isoform 1	chr1	3171	70	97	27	ggggcgggtggggagtgggggaagggg	gggg	cgggt	5	agt	3	gaa	3	aggccggcgtccagcagatgctccc	gcgggagagaggcggggaggagaaa	7.250000
984	NM_153703	PODN	podocan isoform 1	chr1	3171	2900	2958	58	gggcaagcccagtggaggcaggatgggagagccccctgggtgctgctggggccttggg	ggg	caagcccagtggaggcaggatgggagagccccct	34	tgctgct	7	gcctt	5	ggcaggacacaggcacttttccaat	gcaggagtgaagcagaggtgatggg	1.921875
987	NM_001199082	PODN	podocan isoform 3	chr1	2745	70	97	27	ggggcgggtggggagtgggggaagggg	gggg	cgggt	5	agt	3	gaa	3	aggccggcgtccagcagatgctccc	gcgggagagaggcggggaggagaaa	7.250000
988	NM_001199082	PODN	podocan isoform 3	chr1	2745	2474	2532	58	gggcaagcccagtggaggcaggatgggagagccccctgggtgctgctggggccttggg	ggg	caagcccagtggaggcaggatgggagagccccct	34	tgctgct	7	gcctt	5	ggcaggacacaggcacttttccaat	gcaggagtgaagcagaggtgatggg	1.921875
991	NM_001199081	PODN	podocan isoform 2	chr1	3066	2795	2853	58	gggcaagcccagtggaggcaggatgggagagccccctgggtgctgctggggccttggg	ggg	caagcccagtggaggcaggatgggagagccccct	34	tgctgct	7	gcctt	5	ggcaggacacaggcacttttccaat	gcaggagtgaagcagaggtgatggg	1.921875
993	NM_001199080	PODN	podocan isoform 2	chr1	3417	70	97	27	ggggcgggtggggagtgggggaagggg	gggg	cgggt	5	agt	3	gaa	3	aggccggcgtccagcagatgctccc	gcgggagagaggcggggaggagaaa	7.250000
994	NM_001199080	PODN	podocan isoform 2	chr1	3417	206	264	58	gggggagcgcgttcggcctgtggggcgccgctcggcgccggggcgcagcagggaaggg	ggg	ggagcgcgttcggcctgtggggcgccgctcggcgccg	37	cgcagca	7	aa	2	gagcccgcggagcgcagctgagact	gaagctgtggtctgccctgctccac	2.581818
995	NM_001199080	PODN	podocan isoform 2	chr1	3417	3146	3204	58	gggcaagcccagtggaggcaggatgggagagccccctgggtgctgctggggccttggg	ggg	caagcccagtggaggcaggatgggagagccccct	34	tgctgct	7	gcctt	5	ggcaggacacaggcacttttccaat	gcaggagtgaagcagaggtgatggg	1.921875
999	NM_018070	SSBP3	single-stranded DNA-binding protein 3 isoform b	chr1	3194	225	240	15	gggggggagggaggg	ggg	g	1	a	1	a	1	tggaaagagcgcggagccagcgcct	gagcgcggcgaggagagcgccagcg	7.200000
1000	NM_018070	SSBP3	single-stranded DNA-binding protein 3 isoform b	chr1	3194	288	310	22	gggagggggccgggagcgaggg	ggg	a	1	ggcc	4	agcga	5	agcgagagagcgagcgagcgccg	gcagctcgggagagccggagcggta	5.666667
1003	NM_145716	SSBP3	single-stranded DNA-binding protein 3 isoform a	chr1	3254	225	240	15	gggggggagggaggg	ggg	g	1	a	1	a	1	tggaaagagcgcggagccagcgcct	gagcgcggcgaggagagcgccagcg	7.200000
1004	NM_145716	SSBP3	single-stranded DNA-binding protein 3 isoform a	chr1	3254	288	310	22	gggagggggccgggagcgaggg	ggg	a	1	ggcc	4	agcga	5	agcgagagagcgagcgagcgccg	gcagctcgggagagccggagcggta	5.666667
1007	NM_001009955	SSBP3	single-stranded DNA-binding protein 3 isoform c	chr1	3173	225	240	15	gggggggagggaggg	ggg	g	1	a	1	a	1	tggaaagagcgcggagccagcgcct	gagcgcggcgaggagagcgccagcg	7.200000
1008	NM_001009955	SSBP3	single-stranded DNA-binding protein 3 isoform c	chr1	3173	288	310	22	gggagggggccgggagcgaggg	ggg	a	1	ggcc	4	agcga	5	agcgagagagcgagcgagcgccg	gcagctcgggagagccggagcggta	5.666667
1011	NM_174936	PCSK9	proprotein convertase subtilisin/kexin type 9 preproprotein	chr1	3710	122	177	55	gggtctgagcctggaggagtgagccaggcagtgagactggctcgggcgggccggg	ggg	tctgagcctggaggagtgagccaggcagtgagactggctc	40	c	1	cc	2	caggcgggcgccgccgttcagttca	acgcgtcgttgcagcagcggctccc	1.916667
1012	NM_174936	PCSK9	proprotein convertase subtilisin/kexin type 9 preproprotein	chr1	3710	2458	2481	23	gggtgtctggggagggtcaaggg	ggg	tgtct	5	ga	2	tcaa	4	TCCAGTGAcagccccatcccaggat	ctggggctgagctttaaaatggttc	2.048780
1013	NM_174936	PCSK9	proprotein convertase subtilisin/kexin type 9 preproprotein	chr1	3710	2844	2871	27	ggggagggggcggtaggggctgcaggg	ggg	ga	2	ggcggta	7	gctgca	6	ggaggcaggattcttcccatggata	acaaacatcgttggggggtgagtgt	9.222222
1017	NM_001114108	TTC22	tetratricopeptide repeat protein 22 isoform 1	chr1	1979	1117	1179	62	GGGCCAAGATCCACATCAGAGCCTACCTGCATGACCTCAAGCGGGCCAAGATGGGTCTCGGG	GGG	CCAAGATCCACATCAGAGCCTACCTGCATGACCTCAAGC	39	CCAAGAT	7	TCTC	4	CTCAACTGGCAGGCGTACTGCACAA	GGCATGCCTGACAGGAACCACCTGG	1.735849
1018	NR_110451	PCSK9		chr1	2955	1703	1726	23	gggtgtctggggagggtcaaggg	ggg	tgtct	5	ga	2	tcaa	4	tccagtgacagccccatcccaggat	ctggggctgagctttaaaatggttc	2.048780
1019	NR_110451	PCSK9		chr1	2955	2089	2116	27	ggggagggggcggtaggggctgcaggg	ggg	ga	2	ggcggta	7	gctgca	6	ggaggcaggattcttcccatggata	acaaacatcgttggggggtgagtgt	9.222222
1023	NM_001004303	C1orf168	uncharacterized protein C1orf168	chr1	3460	236	278	42	gggaggagcctcggcccagatggggcaggtggggagcctggg	ggg	aggagcctcggcccagat	18	gcaggt	6	gagcct	6	ccggccctggcccagccccaggcaa	ctcaggtgtgtcctgtgggaagtga	1.507042
1025	NR_034014	LINC01135		chr1	1123	623	682	59	gggagagagacctcataaatacatacagcccacgcagaggaaggggggagggtcaaggg	ggg	agagagacctcataaatacatacagcccacgcagaggaa	39	ggga	4	tcaa	4	ctccggtcacgtgtggctctctgga	gaaagaaaccttgacattctggcga	3.432432
1027	NR_034015	LINC01135		chr1	994	494	553	59	gggagagagacctcataaatacatacagcccacgcagaggaaggggggagggtcaaggg	ggg	agagagacctcataaatacatacagcccacgcagaggaa	39	ggga	4	tcaa	4	ctccggtcacgtgtggctctctgga	gaaagaaaccttgacattctggcga	3.432432
1029	NR_108106	LINC01135		chr1	821	321	380	59	gggagagagacctcataaatacatacagcccacgcagaggaaggggggagggtcaaggg	ggg	agagagacctcataaatacatacagcccacgcagaggaa	39	ggga	4	tcaa	4	ctccggtcacgtgtggctctctgga	gaaagaaaccttgacattctggcga	3.432432
1031	NM_001134673	NFIA	nuclear factor 1 A-type isoform 1	chr1	9482	132	182	50	gggcgcgcgggcagctcgcgggcacccggccgggccggcgcgggagcggg	ggg	cgcgcgggcagctcgcgggcacccggcc	28	ccggcgc	7	agc	3	tgcggtgcagagcggaggcggaggc	aaagggtgcgctatgcctttaacac	2.642857
1033	NM_005595	NFIA	nuclear factor 1 A-type isoform 2	chr1	9390	132	182	50	gggcgcgcgggcagctcgcgggcacccggccgggccggcgcgggagcggg	ggg	cgcgcgggcagctcgcgggcacccggcc	28	ccggcgc	7	agc	3	tgcggtgcagagcggaggcggaggc	aaagggtgcgctatgcctttaacac	2.642857
1035	NM_181712	KANK4	KN motif and ankyrin repeat domain-containing protein 4	chr1	5477	76	109	33	gggtgtgcccgcaggggtgcgccggggccaggg	ggg	tgtgcccgca	10	gtgcgcc	7	gcca	4	tggccagtcccgcatccgccgcggt	ccgagaccgtcggccagagggcgcc	1.548387
1038	NM_018211	RAVER2	ribonucleoprotein PTB-binding 2	chr1	4361	72	128	56	gggaagATGGCGGCGGCGGCGGGAGACGGCGGCGGCGAgggGGGCGCgggCCTggg	ggg	aagATGGCGGCGGCGGCGGGAGACGGCGGCGGCGA	35	GGGCGC	6	CCT	3	aggagtccgcagccgctgggcgccc	CAGCGCGGCGGGGCTGGGGCCGGGG	4.840909
1040	NM_020948	MIER1	mesoderm induction early response protein 1 isoform a precursor	chr1	5625	4	32	28	gggcggaggcggaggggagggcagaggg	ggg	cggaggcgga	10	ga	2	caga	4	agga	ttggtggagctggaggaagctccgg	9.888889
1041	NM_001146113	MIER1	mesoderm induction early response protein 1 isoform i	chr1	3595	4	32	28	gggcggaggcggaggggagggcagaggg	ggg	cggaggcgga	10	ga	2	caga	4	agga	ttggtggagctggaggaagctccgg	9.888889
1042	NM_001146112	MIER1	mesoderm induction early response protein 1 isoform h	chr1	5586	4	32	28	gggcggaggcggaggggagggcagaggg	ggg	cggaggcgga	10	ga	2	caga	4	agga	ttggtggagctggaggaagctccgg	9.888889
1043	NM_001146111	MIER1	mesoderm induction early response protein 1 isoform g precursor	chr1	3875	4	32	28	gggcggaggcggaggggagggcagaggg	ggg	cggaggcgga	10	ga	2	caga	4	agga	ttggtggagctggaggaagctccgg	9.888889
1044	NM_001146110	MIER1	mesoderm induction early response protein 1 isoform a precursor	chr1	5628	4	32	28	gggcggaggcggaggggagggcagaggg	ggg	cggaggcgga	10	ga	2	caga	4	agga	ttggtggagctggaggaagctccgg	9.888889
1045	NM_001077703	MIER1	mesoderm induction early response protein 1 isoform e	chr1	3741	4	32	28	gggcggaggcggaggggagggcagaggg	ggg	cggaggcgga	10	ga	2	caga	4	agga	ttggtggagctggaggaagctccgg	9.888889
1046	NM_001077702	MIER1	mesoderm induction early response protein 1 isoform d precursor	chr1	3815	4	32	28	gggcggaggcggaggggagggcagaggg	ggg	cggaggcgga	10	ga	2	caga	4	agga	ttggtggagctggaggaagctccgg	9.888889
1047	NM_001077700	MIER1	mesoderm induction early response protein 1 isoform b	chr1	5551	4	32	28	gggcggaggcggaggggagggcagaggg	ggg	cggaggcgga	10	ga	2	caga	4	agga	ttggtggagctggaggaagctccgg	9.888889
1048	NM_001258215	IL12RB2	interleukin-12 receptor subunit beta-2 isoform c precursor	chr1	3782	455	479	24	gggaggcggaggcgggagggcggg	ggg	aggcggaggc	10	a	1	c	1	accccggagttggtggcgcagaggc	cgctggcaccgggaacgcccgagcg	2.000000
1050	NM_001258214	IL12RB2	interleukin-12 receptor subunit beta-2 isoform b precursor	chr1	4028	455	479	24	gggaggcggaggcgggagggcggg	ggg	aggcggaggc	10	a	1	c	1	accccggagttggtggcgcagaggc	cgctggcaccgggaacgcccgagcg	2.000000
1052	NM_001258216	IL12RB2	interleukin-12 receptor subunit beta-2 isoform d precursor	chr1	3849	455	479	24	gggaggcggaggcgggagggcggg	ggg	aggcggaggc	10	a	1	c	1	accccggagttggtggcgcagaggc	cgctggcaccgggaacgcccgagcg	2.000000
1054	NM_001559	IL12RB2	interleukin-12 receptor subunit beta-2 isoform a precursor	chr1	4040	455	479	24	gggaggcggaggcgggagggcggg	ggg	aggcggaggc	10	a	1	c	1	accccggagttggtggcgcagaggc	cgctggcaccgggaacgcccgagcg	2.000000
1056	NR_047584	IL12RB2		chr1	4133	455	479	24	gggaggcggaggcgggagggcggg	ggg	aggcggaggc	10	a	1	c	1	accccggagttggtggcgcagaggc	cgctggcaccgggaacgcccgagcg	2.000000
1058	NR_047583	IL12RB2		chr1	3790	455	479	24	gggaggcggaggcgggagggcggg	ggg	aggcggaggc	10	a	1	c	1	accccggagttggtggcgcagaggc	cgctggcaccgggaacgcccgagcg	2.000000
1060	NM_020794	LRRC7	leucine-rich repeat-containing protein 7	chr1	6245	1449	1503	54	GGGAAAGTTAAGGATCTCTCCTGCCAAGCCCCCTGGGAAAGGGGCCAGCGTGGG	GGG	AAAGTTAAGGATCTCTCCTGCCAAGCCCCCT	31	AAAG	4	CCAGCGT	7	CAAAAAAGAAGATGACGAAAATGCT	ATTACTCTCCAACCTGCCAGACTGT	0.985294
1062	NR_028293	PTGER3		chr1	1984	843	885	42	gggacgtggtgcttcatcagcaccgggcgagggggcaacggg	ggg	acgtggtgcttcatcagcacc	21	cga	3	ggcaac	6	gggccagtacaccgtccagtggccc	actagctcttcgcataactggggca	2.666667
1064	NR_028292	PTGER3		chr1	2011	843	885	42	gggacgtggtgcttcatcagcaccgggcgagggggcaacggg	ggg	acgtggtgcttcatcagcacc	21	cga	3	ggcaac	6	gggccagtacaccgtccagtggccc	actagctcttcgcataactggggca	2.666667
1066	NR_028294	PTGER3		chr1	2080	843	885	42	gggacgtggtgcttcatcagcaccgggcgagggggcaacggg	ggg	acgtggtgcttcatcagcacc	21	cga	3	ggcaac	6	gggccagtacaccgtccagtggccc	actagctcttcgcataactggggca	2.666667
1068	NM_198719	PTGER3	prostaglandin E2 receptor EP3 subtype isoform 4	chr1	2353	843	885	42	GGGACGTGGTGCTTCATCAGCACCGGGCGAGGGGGCAACGGG	GGG	ACGTGGTGCTTCATCAGCACC	21	CGA	3	GGCAAC	6	GGGCCAGTACACCGTCCAGTGGCCC	ACTAGCTCTTCGCATAACTGGGGCA	2.666667
1070	NM_198714	PTGER3	prostaglandin E2 receptor EP3 subtype isoform 4	chr1	1934	843	885	42	GGGACGTGGTGCTTCATCAGCACCGGGCGAGGGGGCAACGGG	GGG	ACGTGGTGCTTCATCAGCACC	21	CGA	3	GGCAAC	6	GGGCCAGTACACCGTCCAGTGGCCC	ACTAGCTCTTCGCATAACTGGGGCA	2.666667
1072	NM_198718	PTGER3	prostaglandin E2 receptor EP3 subtype isoform 8	chr1	1963	843	885	42	GGGACGTGGTGCTTCATCAGCACCGGGCGAGGGGGCAACGGG	GGG	ACGTGGTGCTTCATCAGCACC	21	CGA	3	GGCAAC	6	GGGCCAGTACACCGTCCAGTGGCCC	ACTAGCTCTTCGCATAACTGGGGCA	2.666667
1074	NM_198717	PTGER3	prostaglandin E2 receptor EP3 subtype isoform 7	chr1	1815	843	885	42	GGGACGTGGTGCTTCATCAGCACCGGGCGAGGGGGCAACGGG	GGG	ACGTGGTGCTTCATCAGCACC	21	CGA	3	GGCAAC	6	GGGCCAGTACACCGTCCAGTGGCCC	ACTAGCTCTTCGCATAACTGGGGCA	2.666667
1076	NM_198716	PTGER3	prostaglandin E2 receptor EP3 subtype isoform 6	chr1	1842	843	885	42	GGGACGTGGTGCTTCATCAGCACCGGGCGAGGGGGCAACGGG	GGG	ACGTGGTGCTTCATCAGCACC	21	CGA	3	GGCAAC	6	GGGCCAGTACACCGTCCAGTGGCCC	ACTAGCTCTTCGCATAACTGGGGCA	2.666667
1078	NM_198715	PTGER3	prostaglandin E2 receptor EP3 subtype isoform 5	chr1	7759	843	885	42	GGGACGTGGTGCTTCATCAGCACCGGGCGAGGGGGCAACGGG	GGG	ACGTGGTGCTTCATCAGCACC	21	CGA	3	GGCAAC	6	GGGCCAGTACACCGTCCAGTGGCCC	ACTAGCTCTTCGCATAACTGGGGCA	2.666667
1080	NM_001126044	PTGER3	prostaglandin E2 receptor EP3 subtype isoform 4	chr1	2055	843	885	42	GGGACGTGGTGCTTCATCAGCACCGGGCGAGGGGGCAACGGG	GGG	ACGTGGTGCTTCATCAGCACC	21	CGA	3	GGCAAC	6	GGGCCAGTACACCGTCCAGTGGCCC	ACTAGCTCTTCGCATAACTGGGGCA	2.666667
1082	NM_001002912	ERICH3	glutamate-rich protein 3	chr1	7159	4	42	38	gggaagctgtggataccaacggagggtgggagcccggg	ggg	aagctgtggataccaacgga	20	t	1	agccc	5	aaca	aggctgcgggtagcccgggcgccca	1.950000
1089	NM_002440	MSH4	mutS protein homolog 4	chr1	3277	54	112	58	gggctactggaggggtcgctcagaaacctcatacttctcgggtcagggaaggtttggg	ggg	ctactggaggggtcgctcagaaacctcatacttctc	36	tca	3	aaggttt	7	tttcagcggcgcagcttctgtagtt	aggATGCTGAGGCCTGAGATCTCAT	3.370370
1093	NM_017655	GIPC2	PDZ domain-containing protein GIPC2 isoform 1	chr1	2823	241	280	39	GGGCTGGTGGAGGGCGAGCCGACGGGCGCGGGCGGCGGG	GGG	CTGGTGGAGGGCGAGCCGAC	20	CGC	3	CGGC	4	GAAGGCCAAGTCCAAGGAGACCGCC	AGCCTCTCAGCGTCCCGGGCTCCCG	1.672727
1096	NM_001166294	SSX2IP	afadin- and alpha-actinin-binding protein isoform 2	chr1	5715	7	65	58	gggaacctcggaaacctgcggaggccgggaggcggctgcaaggggcggggaaggcggg	ggg	aacctcggaaacctgcggaggccgggaggcggctgcaa	38	gc	2	gaaggc	6	gcggggt	agcccgcagcggaggaggggccgcg	4.054054
1097	NM_001166294	SSX2IP	afadin- and alpha-actinin-binding protein isoform 2	chr1	5715	93	140	47	gggaggcgctgcgaggcgctgctggccctcgggctgcgggagccggg	ggg	aggcgctgcgaggcgctgctggccctc	27	ctgc	4	agcc	4	ggc	ctaggacgccgagcggtgactcccc	1.442308
1100	NM_001166417	SSX2IP	afadin- and alpha-actinin-binding protein isoform 1	chr1	6025	4	51	47	gggaggcgctgcgaggcgctgctggccctcgggctgcgggagccggg	ggg	aggcgctgcgaggcgctgctggccctc	27	ctgc	4	agcc	4	gggc	ctaggacgccgagcggtgactcccc	1.557692
1101	NM_001166417	SSX2IP	afadin- and alpha-actinin-binding protein isoform 1	chr1	6025	120	155	35	ggggattgtgacgcgccccgccagggaggggcggg	ggg	gattgtgacgcgccccgcca	20	a	1	gc	2	acggtgagcagcagcgcctcgcgtc	cgggggtgggcgccggcaaggggcg	3.195652
1104	NM_001166293	SSX2IP	afadin- and alpha-actinin-binding protein isoform 1	chr1	5847	7	65	58	gggaacctcggaaacctgcggaggccgggaggcggctgcaaggggcggggaaggcggg	ggg	aacctcggaaacctgcggaggccgggaggcggctgcaa	38	gc	2	gaaggc	6	gcggggt	agcccgcagcggaggaggggccgcg	4.054054
1105	NM_001166293	SSX2IP	afadin- and alpha-actinin-binding protein isoform 1	chr1	5847	93	140	47	gggaggcgctgcgaggcgctgctggccctcgggctgcgggagccggg	ggg	aggcgctgcgaggcgctgctggccctc	27	ctgc	4	agcc	4	ggc	ctaggacgccgagcggtgactcccc	1.442308
1108	NM_001166295	SSX2IP	afadin- and alpha-actinin-binding protein isoform 2	chr1	5843	4	51	47	gggaggcgctgcgaggcgctgctggccctcgggctgcgggagccggg	ggg	aggcgctgcgaggcgctgctggccctc	27	ctgc	4	agcc	4	gggc	ctaggacgccgagcggtgactcccc	1.557692
1109	NM_001166295	SSX2IP	afadin- and alpha-actinin-binding protein isoform 2	chr1	5843	120	155	35	ggggattgtgacgcgccccgccagggaggggcggg	ggg	gattgtgacgcgccccgcca	20	a	1	gc	2	acggtgagcagcagcgcctcgcgtc	cgggggtgggcgccggcaaggggcg	3.195652
1112	NM_014021	SSX2IP	afadin- and alpha-actinin-binding protein isoform 1	chr1	5897	7	65	58	gggaacctcggaaacctgcggaggccgggaggcggctgcaaggggcggggaaggcggg	ggg	aacctcggaaacctgcggaggccgggaggcggctgcaa	38	gc	2	gaaggc	6	gcggggt	agcccgcagcggaggaggggccgcg	4.054054
1113	NM_014021	SSX2IP	afadin- and alpha-actinin-binding protein isoform 1	chr1	5897	93	140	47	gggaggcgctgcgaggcgctgctggccctcgggctgcgggagccggg	ggg	aggcgctgcgaggcgctgctggccctc	27	ctgc	4	agcc	4	ggc	ctaggacgccgagcggtgactcccc	1.442308
1117	NM_032184	SYDE2	rho GTPase-activating protein SYDE2	chr1	4711	83	138	55	GGGGCGGCAGGGGCTTGGCGGATCACAGCTTCCCCGCGGGAGCCCGGGCTCCGGG	GGG	GCGGCAGGGGCTTGGCGGATCACAGCTTCCCCGC	34	AGCCC	5	CTCC	4	CTGCCCCCTGACTCGGGCGCGCGGC	CCAGCCGCCTTCCCGCGGCGCCGCG	0.991228
1118	NM_001134445	DDAH1	N(G),N(G)-dimethylarginine dimethylaminohydrolase 1 isoform 2	chr1	4018	95	122	27	gggggtgtgttgtgggatgggggtggg	ggg	ggtgtgttgt	10	at	2	ggt	3	taccgtcagctgcccatttaaagca	aagctggagcaacagggccaggagg	5.041667
1120	NM_020729	ODF2L	outer dense fiber protein 2-like isoform a	chr1	4329	4124	4165	41	gggcagggaacatcacacaccagggcctgtcagggcgtggg	ggg	cagggaacatcacacacca	19	cctgtca	7	cgt	3	tgaacaatgagaatacatggataca	gggctaggggagggataacattaga	6.800000
1122	NM_001007022	ODF2L	outer dense fiber protein 2-like isoform b	chr1	4370	4165	4206	41	gggcagggaacatcacacaccagggcctgtcagggcgtggg	ggg	cagggaacatcacacacca	19	cctgtca	7	cgt	3	tgaacaatgagaatacatggataca	gggctaggggagggataacattaga	6.800000
1124	NM_032270	LRRC8C	volume-regulated anion channel subunit LRRC8C	chr1	7207	9	33	24	gggaggagggcttgcggggctggg	ggg	agga	4	cttgc	5	gct	3	gaggcggag	gcgttagctgcgtcccggctggaag	5.388889
1126	NM_001134479	LRRC8D	volume-regulated anion channel subunit LRRC8D	chr1	3787	132	154	22	gggcggggccgcgggagcaggg	ggg	c	1	gccgc	5	agca	4	cgccgcgcttcgaggtggcagccgc	tccagggtgcagcgcgccttcgccg	2.216216
1128	NM_001134486	GBP5	guanylate-binding protein 5	chr1	3943	3013	3069	56	ggggtataagtaggtctgcaggggttttgtgtgtgtgtgcgggggtgtcggggggg	ggg	gtataagtaggtctgcaggggttttgtgtgtgtgtgc	37	ggtgtc	6	g	1	ggcagacaccgggcttacaggctaa	caaggccatttgtggagacttttcc	8.739130
1129	NM_001134486	GBP5	guanylate-binding protein 5	chr1	3943	3213	3263	50	gggggcgaccttttggacgaaaaataagctgcagggcagctaggggaggg	ggg	ggcgaccttttggacgaaaaataagctgca	30	cagcta	6	ga	2	cacctaagttctgggaacttgcggt	ggcttgttatattcctctgggggca	6.440000
1131	NM_052942	GBP5	guanylate-binding protein 5	chr1	4051	3121	3177	56	ggggtataagtaggtctgcaggggttttgtgtgtgtgtgcgggggtgtcggggggg	ggg	gtataagtaggtctgcaggggttttgtgtgtgtgtgc	37	ggtgtc	6	g	1	ggcagacaccgggcttacaggctaa	caaggccatttgtggagacttttcc	8.739130
1132	NM_052942	GBP5	guanylate-binding protein 5	chr1	4051	3321	3371	50	gggggcgaccttttggacgaaaaataagctgcagggcagctaggggaggg	ggg	ggcgaccttttggacgaaaaataagctgca	30	cagcta	6	ga	2	cacctaagttctgggaacttgcggt	ggcttgttatattcctctgggggca	6.440000
1135	NM_001195683	TGFBR3	transforming growth factor beta receptor type 3 isoform b precursor	chr1	6464	92	144	52	gggagggcgagtgcgccgggtcggcctgatgggggtaatcgagggtttcggg	ggg	agggcgagtgcgccgggtcggcctgatgg	29	taatcga	7	tttc	4	cccgtccccgcccgcgtgtgtgcga	gacgccgagcggcactttcctcttc	1.739130
1137	NR_036634	TGFBR3		chr1	6564	92	144	52	gggagggcgagtgcgccgggtcggcctgatgggggtaatcgagggtttcggg	ggg	agggcgagtgcgccgggtcggcctgatgg	29	taatcga	7	tttc	4	cccgtccccgcccgcgtgtgtgcga	gacgccgagcggcactttcctcttc	1.739130
1139	NM_003243	TGFBR3	transforming growth factor beta receptor type 3 isoform a precursor	chr1	6467	92	144	52	gggagggcgagtgcgccgggtcggcctgatgggggtaatcgagggtttcggg	ggg	agggcgagtgcgccgggtcggcctgatgg	29	taatcga	7	tttc	4	cccgtccccgcccgcgtgtgtgcga	gacgccgagcggcactttcctcttc	1.739130
1141	NM_001252270	FAM69A	protein FAM69A isoform 3	chr1	2426	3	28	25	gggcggggaggcggggggaggcggg	ggg	c	1	gaggc	5	gggaggc	7	agg	gagcccggccgccagcgctcgggtc	6.280000
1143	NM_001252273	FAM69A	protein FAM69A isoform 5	chr1	873	3	28	25	gggcggggaggcggggggaggcggg	ggg	c	1	gaggc	5	gggaggc	7	agg	gagcccggccgccagcgctcgggtc	6.280000
1145	NM_001252269	FAM69A	protein FAM69A isoform 2	chr1	2468	3	28	25	gggcggggaggcggggggaggcggg	ggg	c	1	gaggc	5	gggaggc	7	agg	gagcccggccgccagcgctcgggtc	6.280000
1147	NM_001006605	FAM69A	protein FAM69A isoform 1	chr1	2603	3	28	25	gggcggggaggcggggggaggcggg	ggg	c	1	gaggc	5	gggaggc	7	agg	gagcccggccgccagcgctcgggtc	6.280000
1149	NM_001261408	BCAR3	breast cancer anti-estrogen resistance protein 3 isoform 1	chr1	3222	1736	1794	58	GGGAAAGACCTTGGGAACCTGCGGCAGCTCAGATGGAGAAGGGGCAGTGGGACAAGGG	GGG	AAAGACCTTGGGAACCTGCGGCAGCTCAGATGGAGAA	37	GCAGT	5	ACAA	4	TACTTGATCCTTGATGATGATGACA	CGAGTTTGTGACGCCCCTCCTGGAG	1.934783
1150	NM_001261409	BCAR3	breast cancer anti-estrogen resistance protein 3 isoform 1	chr1	3208	1722	1780	58	GGGAAAGACCTTGGGAACCTGCGGCAGCTCAGATGGAGAAGGGGCAGTGGGACAAGGG	GGG	AAAGACCTTGGGAACCTGCGGCAGCTCAGATGGAGAA	37	GCAGT	5	ACAA	4	TACTTGATCCTTGATGATGATGACA	CGAGTTTGTGACGCCCCTCCTGGAG	1.934783
1151	NM_001261410	BCAR3	breast cancer anti-estrogen resistance protein 3 isoform 2	chr1	2875	1389	1447	58	GGGAAAGACCTTGGGAACCTGCGGCAGCTCAGATGGAGAAGGGGCAGTGGGACAAGGG	GGG	AAAGACCTTGGGAACCTGCGGCAGCTCAGATGGAGAA	37	GCAGT	5	ACAA	4	TACTTGATCCTTGATGATGATGACA	CGAGTTTGTGACGCCCCTCCTGGAG	1.934783
1152	NM_003567	BCAR3	breast cancer anti-estrogen resistance protein 3 isoform 1	chr1	3185	23	43	20	gggcgggggacggggccggg	ggg	c	1	ggac	4	gcc	3	cagagctgcgcctgctgctggcc	accggagccggagctgcggggcgca	3.774194
1153	NM_003567	BCAR3	breast cancer anti-estrogen resistance protein 3 isoform 1	chr1	3185	1699	1757	58	GGGAAAGACCTTGGGAACCTGCGGCAGCTCAGATGGAGAAGGGGCAGTGGGACAAGGG	GGG	AAAGACCTTGGGAACCTGCGGCAGCTCAGATGGAGAA	37	GCAGT	5	ACAA	4	TACTTGATCCTTGATGATGATGACA	CGAGTTTGTGACGCCCCTCCTGGAG	1.934783
1155	NR_033940	LOC100129620		chr1	2544	201	240	39	ggggggcacggcgctgctgtcctccgggcccgggtaggg	ggg	gggcacggcgctgctgtcctcc	22	ccc	3	ta	2	cggcggccagcgagtagaggagcac	tttgcggtaggcgctgtcgtggcag	3.432432
1157	NM_001271684	SLC35A3	UDP-N-acetylglucosamine transporter isoform 2	chr1	5619	141	202	61	gggaacggcatttgccagagccgaggcggaagccggagcatttgggggacgggaccgcggg	ggg	aacggcatttgccagagccgaggcggaagccggagcattt	40	ggac	4	accgc	5	gagctggggctgccagagccgagcc	aacccggaaacgcctgggctgcacc	2.298246
1159	NM_012243	SLC35A3	UDP-N-acetylglucosamine transporter isoform 1	chr1	5872	141	202	61	gggaacggcatttgccagagccgaggcggaagccggagcatttgggggacgggaccgcggg	ggg	aacggcatttgccagagccgaggcggaagccggagcattt	40	ggac	4	accgc	5	gagctggggctgccagagccgagcc	aacccggaaacgcctgggctgcacc	2.298246
1162	NR_109849	LOC102606465		chr1	1326	13	37	24	gggccgggctagcgggctactggg	ggg	cc	2	ctagc	5	ctact	5	gactagcgggagg	ctgcggagaccagagcccggctcca	2.903226
1164	NM_058170	OLFM3	noelin-3 isoform 2 precursor	chr1	3466	70	128	58	gggtcaaaacttttgaggtgggctagctatatagcagcgggggagagggtaaactggg	ggg	tcaaaacttttgaggtgggctagctatatagcagc	35	ggaga	5	taaact	6	cagttaatccctttatctattcctt	gcgcgcgggttggaggcgcttcagc	3.900000
1166	NM_001288823	OLFM3	noelin-3 isoform 3	chr1	3527	70	128	58	gggtcaaaacttttgaggtgggctagctatatagcagcgggggagagggtaaactggg	ggg	tcaaaacttttgaggtgggctagctatatagcagc	35	ggaga	5	taaact	6	cagttaatccctttatctattcctt	gcgcgcgggttggaggcgcttcagc	3.900000
1168	NR_110211	OLFM3		chr1	4203	70	128	58	gggtcaaaacttttgaggtgggctagctatatagcagcgggggagagggtaaactggg	ggg	tcaaaacttttgaggtgggctagctatatagcagc	35	ggaga	5	taaact	6	cagttaatccctttatctattcctt	gcgcgcgggttggaggcgcttcagc	3.900000
1170	NR_110210	OLFM3		chr1	4264	70	128	58	gggtcaaaacttttgaggtgggctagctatatagcagcgggggagagggtaaactggg	ggg	tcaaaacttttgaggtgggctagctatatagcagc	35	ggaga	5	taaact	6	cagttaatccctttatctattcctt	gcgcgcgggttggaggcgcttcagc	3.900000
1172	NM_001854	COL11A1	collagen alpha-1(XI) chain isoform A preproprotein	chr1	7291	2352	2382	30	GGGAACATGGGTCCCCAAGGGGAGCCTGGG	GGG	AACAT	5	TCCCCAA	7	GAGCCT	6	TGTAGATGGCCCCCCAGGACCAAAA	CCTCCAGGTCAACAAGGGAATCCAG	0.767677
1173	NM_001854	COL11A1	collagen alpha-1(XI) chain isoform A preproprotein	chr1	7291	2551	2615	64	GGGCTCTGGGTCCCCCTGGTCCACAAGGTCCTATTGGATACCCGGGCCCCCGGGGAGTAAAGGG	GGG	CTCTGGGTCCCCCTGGTCCACAAGGTCCTATTGGATACCC	40	CCCCC	5	GAGTAAA	7	AAAGAAGGCCAGTCTGGAGAAAAGG	AGCAGATGGTGTCAGAGGTCTCAAG	1.220000
1174	NM_001854	COL11A1	collagen alpha-1(XI) chain isoform A preproprotein	chr1	7291	2972	3029	57	GGGTCCTCGAGGTTCAAGAGGTGCAAGAGGTCCCACTGGGAAACCTGGGCCAAAGGG	GGG	TCCTCGAGGTTCAAGAGGTGCAAGAGGTCCCACT	34	AAACCT	6	CCAAA	5	GCCCTCGGGGTCAGCGTGGTCCAAC	CACTTCAGGTGGCGATGGCCCTCCT	1.548387
1175	NM_001854	COL11A1	collagen alpha-1(XI) chain isoform A preproprotein	chr1	7291	3504	3560	56	GGGTCAGCAGGTACAGCTGGCCCAATTGGTTTACCAGGGCGCCCGGGACCTCAGGG	GGG	TCAGCAGGTACAGCTGGCCCAATTGGTTTACCA	33	CGCCC	5	ACCTCA	6	TCCAGTTGGCTCACCAGGAGAACGT	TCCTCCTGGTCCAGCTGGAGAGAAA	1.327586
1176	NM_001854	COL11A1	collagen alpha-1(XI) chain isoform A preproprotein	chr1	7291	4079	4119	40	GGGTGAACCTGGAGAAGCAGGGAACCCAGGGCCTCCTGGG	GGG	TGAACCTGGAGAAGCA	16	AACCCA	6	CCTCCT	6	GTTCAGTTGGTGGTGTTGGAGAAAA	GAAGCAGGTGTAGGCGGTCCCAAAG	2.444444
1180	NM_001190709	COL11A1	collagen alpha-1(XI) chain isoform E preproprotein	chr1	7174	2235	2265	30	GGGAACATGGGTCCCCAAGGGGAGCCTGGG	GGG	AACAT	5	TCCCCAA	7	GAGCCT	6	TGTAGATGGCCCCCCAGGACCAAAA	CCTCCAGGTCAACAAGGGAATCCAG	0.767677
1181	NM_001190709	COL11A1	collagen alpha-1(XI) chain isoform E preproprotein	chr1	7174	2434	2498	64	GGGCTCTGGGTCCCCCTGGTCCACAAGGTCCTATTGGATACCCGGGCCCCCGGGGAGTAAAGGG	GGG	CTCTGGGTCCCCCTGGTCCACAAGGTCCTATTGGATACCC	40	CCCCC	5	GAGTAAA	7	AAAGAAGGCCAGTCTGGAGAAAAGG	AGCAGATGGTGTCAGAGGTCTCAAG	1.220000
1182	NM_001190709	COL11A1	collagen alpha-1(XI) chain isoform E preproprotein	chr1	7174	2855	2912	57	GGGTCCTCGAGGTTCAAGAGGTGCAAGAGGTCCCACTGGGAAACCTGGGCCAAAGGG	GGG	TCCTCGAGGTTCAAGAGGTGCAAGAGGTCCCACT	34	AAACCT	6	CCAAA	5	GCCCTCGGGGTCAGCGTGGTCCAAC	CACTTCAGGTGGCGATGGCCCTCCT	1.548387
1183	NM_001190709	COL11A1	collagen alpha-1(XI) chain isoform E preproprotein	chr1	7174	3387	3443	56	GGGTCAGCAGGTACAGCTGGCCCAATTGGTTTACCAGGGCGCCCGGGACCTCAGGG	GGG	TCAGCAGGTACAGCTGGCCCAATTGGTTTACCA	33	CGCCC	5	ACCTCA	6	TCCAGTTGGCTCACCAGGAGAACGT	TCCTCCTGGTCCAGCTGGAGAGAAA	1.327586
1184	NM_001190709	COL11A1	collagen alpha-1(XI) chain isoform E preproprotein	chr1	7174	3962	4002	40	GGGTGAACCTGGAGAAGCAGGGAACCCAGGGCCTCCTGGG	GGG	TGAACCTGGAGAAGCA	16	AACCCA	6	CCTCCT	6	GTTCAGTTGGTGGTGTTGGAGAAAA	GAAGCAGGTGTAGGCGGTCCCAAAG	2.444444
1188	NM_080630	COL11A1	collagen alpha-1(XI) chain isoform C preproprotein	chr1	6943	2004	2034	30	GGGAACATGGGTCCCCAAGGGGAGCCTGGG	GGG	AACAT	5	TCCCCAA	7	GAGCCT	6	TGTAGATGGCCCCCCAGGACCAAAA	CCTCCAGGTCAACAAGGGAATCCAG	0.767677
1189	NM_080630	COL11A1	collagen alpha-1(XI) chain isoform C preproprotein	chr1	6943	2203	2267	64	GGGCTCTGGGTCCCCCTGGTCCACAAGGTCCTATTGGATACCCGGGCCCCCGGGGAGTAAAGGG	GGG	CTCTGGGTCCCCCTGGTCCACAAGGTCCTATTGGATACCC	40	CCCCC	5	GAGTAAA	7	AAAGAAGGCCAGTCTGGAGAAAAGG	AGCAGATGGTGTCAGAGGTCTCAAG	1.220000
1190	NM_080630	COL11A1	collagen alpha-1(XI) chain isoform C preproprotein	chr1	6943	2624	2681	57	GGGTCCTCGAGGTTCAAGAGGTGCAAGAGGTCCCACTGGGAAACCTGGGCCAAAGGG	GGG	TCCTCGAGGTTCAAGAGGTGCAAGAGGTCCCACT	34	AAACCT	6	CCAAA	5	GCCCTCGGGGTCAGCGTGGTCCAAC	CACTTCAGGTGGCGATGGCCCTCCT	1.548387
1191	NM_080630	COL11A1	collagen alpha-1(XI) chain isoform C preproprotein	chr1	6943	3156	3212	56	GGGTCAGCAGGTACAGCTGGCCCAATTGGTTTACCAGGGCGCCCGGGACCTCAGGG	GGG	TCAGCAGGTACAGCTGGCCCAATTGGTTTACCA	33	CGCCC	5	ACCTCA	6	TCCAGTTGGCTCACCAGGAGAACGT	TCCTCCTGGTCCAGCTGGAGAGAAA	1.327586
1192	NM_080630	COL11A1	collagen alpha-1(XI) chain isoform C preproprotein	chr1	6943	3731	3771	40	GGGTGAACCTGGAGAAGCAGGGAACCCAGGGCCTCCTGGG	GGG	TGAACCTGGAGAAGCA	16	AACCCA	6	CCTCCT	6	GTTCAGTTGGTGGTGTTGGAGAAAA	GAAGCAGGTGTAGGCGGTCCCAAAG	2.444444
1196	NM_080629	COL11A1	collagen alpha-1(XI) chain isoform B preproprotein	chr1	7327	2388	2418	30	GGGAACATGGGTCCCCAAGGGGAGCCTGGG	GGG	AACAT	5	TCCCCAA	7	GAGCCT	6	TGTAGATGGCCCCCCAGGACCAAAA	CCTCCAGGTCAACAAGGGAATCCAG	0.767677
1197	NM_080629	COL11A1	collagen alpha-1(XI) chain isoform B preproprotein	chr1	7327	2587	2651	64	GGGCTCTGGGTCCCCCTGGTCCACAAGGTCCTATTGGATACCCGGGCCCCCGGGGAGTAAAGGG	GGG	CTCTGGGTCCCCCTGGTCCACAAGGTCCTATTGGATACCC	40	CCCCC	5	GAGTAAA	7	AAAGAAGGCCAGTCTGGAGAAAAGG	AGCAGATGGTGTCAGAGGTCTCAAG	1.220000
1198	NM_080629	COL11A1	collagen alpha-1(XI) chain isoform B preproprotein	chr1	7327	3008	3065	57	GGGTCCTCGAGGTTCAAGAGGTGCAAGAGGTCCCACTGGGAAACCTGGGCCAAAGGG	GGG	TCCTCGAGGTTCAAGAGGTGCAAGAGGTCCCACT	34	AAACCT	6	CCAAA	5	GCCCTCGGGGTCAGCGTGGTCCAAC	CACTTCAGGTGGCGATGGCCCTCCT	1.548387
1199	NM_080629	COL11A1	collagen alpha-1(XI) chain isoform B preproprotein	chr1	7327	3540	3596	56	GGGTCAGCAGGTACAGCTGGCCCAATTGGTTTACCAGGGCGCCCGGGACCTCAGGG	GGG	TCAGCAGGTACAGCTGGCCCAATTGGTTTACCA	33	CGCCC	5	ACCTCA	6	TCCAGTTGGCTCACCAGGAGAACGT	TCCTCCTGGTCCAGCTGGAGAGAAA	1.327586
1200	NM_080629	COL11A1	collagen alpha-1(XI) chain isoform B preproprotein	chr1	7327	4115	4155	40	GGGTGAACCTGGAGAAGCAGGGAACCCAGGGCCTCCTGGG	GGG	TGAACCTGGAGAAGCA	16	AACCCA	6	CCTCCT	6	GTTCAGTTGGTGGTGTTGGAGAAAA	GAAGCAGGTGTAGGCGGTCCCAAAG	2.444444
1204	NM_001113226	NTNG1	netrin-G1 isoform 1 precursor	chr1	3351	46	68	22	gggggggatggggagtagaggg	ggg	g	1	at	2	gagtaga	7	gaaacggcgcttctgtggaggagcc	agggggccctgttgcctcagcgccc	5.029412
1206	NM_001113228	NTNG1	netrin-G1 isoform 2 precursor	chr1	3174	46	68	22	gggggggatggggagtagaggg	ggg	g	1	at	2	gagtaga	7	gaaacggcgcttctgtggaggagcc	agggggccctgttgcctcagcgccc	5.029412
1208	NM_013296	GPSM2	G-protein-signaling modulator 2	chr1	3033	39	81	42	gggacccctaggtggcggagggacgctccgggaaagcgaggg	ggg	acccctaggtggcgga	16	acgctcc	7	aaagcga	7	gcggtgttgagaccggcggagcggc	gcgctacgagctctggcccacgtga	1.826923
1213	NM_172198	KCND3	potassium voltage-gated channel subfamily D member 3 isoform 2 precursor	chr1	2636	195	252	57	gggatcgaaagactcactctgcgaggtgtttacactggaggtgggggacgggaaggg	ggg	atcgaaagactcactctgcgaggtgtttacactggaggt	39	ggac	4	aa	2	aagggccgtcgcggccccggggaga	actgggcaaagttacctggactcaa	3.116279
1214	NM_172198	KCND3	potassium voltage-gated channel subfamily D member 3 isoform 2 precursor	chr1	2636	2405	2435	30	gggccagagtgggtagtggggaatgaaggg	ggg	ccagagt	7	tagt	4	gaatgaa	7	CCGCCTTGTAAaaccactggacaga	gactggcatgttggtgggtggtcac	4.272727
1217	NM_004980	KCND3	potassium voltage-gated channel subfamily D member 3 isoform 1 precursor	chr1	2693	195	252	57	gggatcgaaagactcactctgcgaggtgtttacactggaggtgggggacgggaaggg	ggg	atcgaaagactcactctgcgaggtgtttacactggaggt	39	ggac	4	aa	2	aagggccgtcgcggccccggggaga	actgggcaaagttacctggactcaa	3.116279
1218	NM_004980	KCND3	potassium voltage-gated channel subfamily D member 3 isoform 1 precursor	chr1	2693	2462	2492	30	gggccagagtgggtagtggggaatgaaggg	ggg	ccagagt	7	tagt	4	gaatgaa	7	CCGCCTTGTAAaaccactggacaga	gactggcatgttggtgggtggtcac	4.272727
1221	NM_017744	ST7L	suppressor of tumorigenicity 7 protein-like isoform 1	chr1	4527	393	421	28	GGGAGCGACTGCGGGCCGGGCTGGCGGG	GGG	AGCGACTGC	9	CC	2	CTGGC	5	GGCCTAAACCCGACGCTAGGCTGGA	GACTGGGGCCTCGTTGTGGTTCGTG	3.000000
1222	NM_017744	ST7L	suppressor of tumorigenicity 7 protein-like isoform 1	chr1	4527	4407	4448	41	gggacagacctctatcaaatagaagagggctgggagaaggg	ggg	acagacctctatcaaatagaaga	23	ct	2	agaa	4	aggggctaagacattgctgatctga	gtgattagaagcagagtgagggaac	6.714286
1225	NM_138729	ST7L	suppressor of tumorigenicity 7 protein-like isoform 4	chr1	2094	393	421	28	GGGAGCGACTGCGGGCCGGGCTGGCGGG	GGG	AGCGACTGC	9	CC	2	CTGGC	5	GGCCTAAACCCGACGCTAGGCTGGA	GACTGGGGCCTCGTTGTGGTTCGTG	3.000000
1227	NM_138727	ST7L	suppressor of tumorigenicity 7 protein-like isoform 2	chr1	4476	393	421	28	GGGAGCGACTGCGGGCCGGGCTGGCGGG	GGG	AGCGACTGC	9	CC	2	CTGGC	5	GGCCTAAACCCGACGCTAGGCTGGA	GACTGGGGCCTCGTTGTGGTTCGTG	3.000000
1228	NM_138727	ST7L	suppressor of tumorigenicity 7 protein-like isoform 2	chr1	4476	4356	4397	41	gggacagacctctatcaaatagaagagggctgggagaaggg	ggg	acagacctctatcaaatagaaga	23	ct	2	agaa	4	aggggctaagacattgctgatctga	gtgattagaagcagagtgagggaac	6.714286
1231	NM_138728	ST7L	suppressor of tumorigenicity 7 protein-like isoform 3	chr1	4434	393	421	28	GGGAGCGACTGCGGGCCGGGCTGGCGGG	GGG	AGCGACTGC	9	CC	2	CTGGC	5	GGCCTAAACCCGACGCTAGGCTGGA	GACTGGGGCCTCGTTGTGGTTCGTG	3.000000
1232	NM_138728	ST7L	suppressor of tumorigenicity 7 protein-like isoform 3	chr1	4434	4314	4355	41	gggacagacctctatcaaatagaagagggctgggagaaggg	ggg	acagacctctatcaaatagaaga	23	ct	2	agaa	4	aggggctaagacattgctgatctga	gtgattagaagcagagtgagggaac	6.714286
1235	NM_001142782	MAGI3	membrane-associated guanylate kinase, WW and PDZ domain-containing protein 3 isoform 1	chr1	6536	46	103	57	ggggtgggggccggagcggcgaggccccccttaccgggctgcgcgggccgcccaggg	ggg	gtgggggccggagcggcgaggccccccttacc	32	ctgcgc	6	ccgccca	7	cgggcccccagcgggctgtggtcgc	cccccgggctgagacggggccggag	1.012195
1237	NM_152900	MAGI3	membrane-associated guanylate kinase, WW and PDZ domain-containing protein 3 isoform 2	chr1	7221	46	103	57	ggggtgggggccggagcggcgaggccccccttaccgggctgcgcgggccgcccaggg	ggg	gtgggggccggagcggcgaggccccccttacc	32	ctgcgc	6	ccgccca	7	cgggcccccagcgggctgtggtcgc	cccccgggctgagacggggccggag	1.012195
1239	NM_018364	RSBN1	round spermatid basic protein 1	chr1	6593	101	153	52	GGGCAGTGCGCGGGCGGCGCTTGCGCGATGCGCGGACGGGGGGGCGGTCGGG	GGG	CAGTGCGCGGGCGGCGCTTGCGCGATGCGCGGAC	34	G	1	CGGTC	5	CGGAGGAGAGACTCCAATGCCCAGC	CCATTTAAATGTGTGTTTGTGGGTG	4.764706
1242	NM_033020	TRIM33	E3 ubiquitin-protein ligase TRIM33 isoform beta	chr1	8288	16	56	40	gggcggcggcggcggcgacgcgggcggcgggcggcgcggg	ggg	cggcggcggcggcgacgc	18	cggc	4	cggcgc	6	ctgcggctggggctgg	gcggtccggcgggttcaaagaggaa	6.521739
1244	NM_015906	TRIM33	E3 ubiquitin-protein ligase TRIM33 isoform alpha	chr1	8339	16	56	40	gggcggcggcggcggcgacgcgggcggcgggcggcgcggg	ggg	cggcggcggcggcgacgc	18	cggc	4	cggcgc	6	ctgcggctggggctgg	gcggtccggcgggttcaaagaggaa	6.521739
1247	NM_018420	SLC22A15	solute carrier family 22 member 15	chr1	4720	29	80	51	gggtccaagccggtgccgggcgcccaggggttgccgcgctgggcgggaggg	ggg	tccaagccggtgccgggcgcccaggggttgccgcgct	37	c	1	a	1	ccagcgcttccatccccgccccggc	cagcgcctgagagggcggtggggtg	1.431818
1249	NR_026665	CD58		chr1	1188	130	156	26	gggagcgacgcggggcgggccctggg	ggg	agcgacgc	8	gc	2	ccct	4	gccggcccgacgagccatggttgct	ggtcctcagcgtggtctgcctgctg	2.173913
1250	NM_001144822	CD58	lymphocyte function-associated antigen 3 isoform 2	chr1	1395	130	156	26	GGGAGCGACGCGGGGCGGGCCCTGGG	GGG	AGCGACGC	8	GC	2	CCCT	4	gccggcccgacgagccATGGTTGCT	GGTCCTCAGCGTGGTCTGCCTGCTG	2.173913
1251	NM_001779	CD58	lymphocyte function-associated antigen 3 isoform 1	chr1	1153	130	156	26	GGGAGCGACGCGGGGCGGGCCCTGGG	GGG	AGCGACGC	8	GC	2	CCCT	4	gccggcccgacgagccATGGTTGCT	GGTCCTCAGCGTGGTCTGCCTGCTG	2.173913
1252	NM_001542	IGSF3	immunoglobulin superfamily member 3 isoform 1 precursor	chr1	7189	2450	2509	59	GGGCACGGTGGAGTTCCATGACTTGGTGACCTTCACCCGGGACGGAGGGGTCCAGTGGG	GGG	CACGGTGGAGTTCCATGACTTGGTGACCTTCACCC	35	ACGGA	5	GTCCAGT	7	CGGTGACATGGCGGTTCCAGCCGGT	GGGACAGGTCCTCCAGCTTCCGAAC	2.641509
1253	NM_001542	IGSF3	immunoglobulin superfamily member 3 isoform 1 precursor	chr1	7189	5351	5400	49	gggcacggggctggctgacactaagtttggtgggacagtgaggggtggg	ggg	cacggggctggctgacactaagtttggt	28	acagtga	7	gt	2	gcagccatggcagacacctgacgga	aggggggtttccagggcctggtgtt	6.111111
1255	NM_001007237	IGSF3	immunoglobulin superfamily member 3 isoform 2 precursor	chr1	7267	2528	2587	59	GGGCACGGTGGAGTTCCATGACTTGGTGACCTTCACCCGGGACGGAGGGGTCCAGTGGG	GGG	CACGGTGGAGTTCCATGACTTGGTGACCTTCACCC	35	ACGGA	5	GTCCAGT	7	CGGTGACATGGCGGTTCCAGCCGGT	GGGACAGGTCCTCCAGCTTCCGAAC	2.641509
1256	NM_001007237	IGSF3	immunoglobulin superfamily member 3 isoform 2 precursor	chr1	7267	5429	5478	49	gggcacggggctggctgacactaagtttggtgggacagtgaggggtggg	ggg	cacggggctggctgacactaagtttggt	28	acagtga	7	gt	2	gcagccatggcagacacctgacgga	aggggggtttccagggcctggtgtt	6.111111
1260	NR_120535	SRGAP2D		chr1	3046	25	68	43	ggggcacagatctgcgtagaaacgggtggcggggaagagaggg	ggg	gcacagatctgcgtagaaac	20	tggc	4	gaagaga	7	gttggcggaggctcctccagggact	gaggagagctctgagtgggaagcgg	6.300000
1262	NM_207418	FAM72D	protein FAM72D	chr1	2393	113	165	52	gggaacagccgctccgggaagaaacctgaggggactgcggggggcacgaggg	ggg	aacagccgctccgggaagaaacctga	26	gactgcg	7	ggcacga	7	gccccaccaacaccaccgcgcgccc	acagctgagggaagggaggacgcga	2.149254
1263	NM_207418	FAM72D	protein FAM72D	chr1	2393	234	285	51	ggggcccgcggacccgcagagcggaggaaggtccgggagaaaaggggcggg	ggg	gcccgcggacccgcagagcggaggaaggtcc	31	agaaaa	6	gc	2	ctgagggccgggggttgccaggaga	acggaggagaatccgggatcgcctg	3.276596
1271	NM_004326	BCL9	B-cell CLL/lymphoma 9 protein	chr1	6192	891	949	58	GGGAGCATGGGGCTGAAGAATGGGGCTGGAAATGGTGCCAAGGGCAAGGGGAAAAGGG	GGG	AGCATGGGGCTGAAGAATGGGGCTGGAAATGGTGCCAA	38	CAA	3	GAAAA	5	CCCTAAAGCACTCCCTGGCCCAGGT	AGCGAAGTATTTCCGCCGACTCCTT	2.148148
1272	NM_004326	BCL9	B-cell CLL/lymphoma 9 protein	chr1	6192	4481	4544	63	GGGCGAACAAGCCCCCAGAATGGGACTAGCATTACCTGGCATGGGAGGTCCAGGGCCAGTGGG	GGG	CGAACAAGCCCCCAGAATGGGACTAGCATTACCTGGCAT	39	AGGTCCA	7	CCAGT	5	GGTTTTCACACATGCAGGGGATGAT	AACTCCGGACATCCCTCTTGGTACA	1.310811
1273	NR_046188	NBPF11		chr1	5535	239	285	46	gggcggcggtggagatagcggcggtgctgggaggggtaggtgaggg	ggg	cggcggtggagatagcggcggtgct	25	ag	2	taggtga	7	gccagcgggccgcaagcaagttgct	tcgcgaggctgcctgagcttctgag	4.038462
1275	NM_183372	NBPF11	neuroblastoma breakpoint family member 11 isoform a	chr1	5467	239	285	46	gggcggcggtggagatagcggcggtgctgggaggggtaggtgaggg	ggg	cggcggtggagatagcggcggtgct	25	ag	2	taggtga	7	gccagcgggccgcaagcaagttgct	tcgcgaggctgcctgagcttctgag	4.038462
1277	NR_110864	NBPF11		chr1	5459	239	285	46	gggcggcggtggagatagcggcggtgctgggaggggtaggtgaggg	ggg	cggcggtggagatagcggcggtgct	25	ag	2	taggtga	7	gccagcgggccgcaagcaagttgct	tcgcgaggctgcctgagcttctgag	4.038462
1279	NR_103998	VPS45		chr1	2458	127	163	36	gggggttaatttagccagaaaagggggcgggaaggg	ggg	ggttaatttagccagaaaa	19	ggc	3	aa	2	gcagctgagacccggccaacagact	ctgtagggtacttgtcaattcgccg	3.709677
1281	NM_007259	VPS45	vacuolar protein sorting-associated protein 45 isoform 1	chr1	2809	502	538	36	gggggttaatttagccagaaaagggggcgggaaggg	ggg	ggttaatttagccagaaaa	19	ggc	3	aa	2	gcagctgagacccggccaacagact	ctgtagggtacttgtcaattcgccg	3.709677
1283	NM_178427	ARNT	aryl hydrocarbon receptor nuclear translocator isoform 3	chr1	4842	9	42	33	gggtctccccgccgcaggggctgggatgctggg	ggg	tctccccgccgca	13	gct	3	atgct	5	atataggcg	ggctgctgaagccgccatcttggat	2.500000
1284	NM_178427	ARNT	aryl hydrocarbon receptor nuclear translocator isoform 3	chr1	4842	4701	4745	44	gggggttttggggtgggcgttgcctgggttcttgggagagaggg	ggg	ggttttggggtgggcgttgcct	22	ttctt	5	agaga	5	agcaggaatgctctgaccatgaggt	gaagagtcgggacttgaaaaccact	6.700000
1287	NM_001279355	VPS45	vacuolar protein sorting-associated protein 45 isoform 4	chr1	2065	127	163	36	gggggttaatttagccagaaaagggggcgggaaggg	ggg	ggttaatttagccagaaaa	19	ggc	3	aa	2	gcagctgagacccggccaacagact	ctgtagggtacttgtcaattcgccg	3.709677
1289	NM_001279354	VPS45	vacuolar protein sorting-associated protein 45 isoform 3	chr1	2454	127	163	36	gggggttaatttagccagaaaagggggcgggaaggg	ggg	ggttaatttagccagaaaa	19	ggc	3	aa	2	gcagctgagacccggccaacagact	ctgtagggtacttgtcaattcgccg	3.709677
1291	NM_001286036	ARNT	aryl hydrocarbon receptor nuclear translocator isoform 6	chr1	4881	9	42	33	gggtctccccgccgcaggggctgggatgctggg	ggg	tctccccgccgca	13	gct	3	atgct	5	atataggcg	ggctgctgaagccgccatcttggat	2.500000
1292	NM_001286036	ARNT	aryl hydrocarbon receptor nuclear translocator isoform 6	chr1	4881	4740	4784	44	gggggttttggggtgggcgttgcctgggttcttgggagagaggg	ggg	ggttttggggtgggcgttgcct	22	ttctt	5	agaga	5	agcaggaatgctctgaccatgaggt	gaagagtcgggacttgaaaaccact	6.700000
1295	NM_001286035	ARNT	aryl hydrocarbon receptor nuclear translocator isoform 5	chr1	4928	9	42	33	gggtctccccgccgcaggggctgggatgctggg	ggg	tctccccgccgca	13	gct	3	atgct	5	atataggcg	ggctgctgaagccgccatcttggat	2.500000
1296	NM_001286035	ARNT	aryl hydrocarbon receptor nuclear translocator isoform 5	chr1	4928	4787	4831	44	gggggttttggggtgggcgttgcctgggttcttgggagagaggg	ggg	ggttttggggtgggcgttgcct	22	ttctt	5	agaga	5	agcaggaatgctctgaccatgaggt	gaagagtcgggacttgaaaaccact	6.700000
1299	NM_001668	ARNT	aryl hydrocarbon receptor nuclear translocator isoform 1	chr1	4887	9	42	33	gggtctccccgccgcaggggctgggatgctggg	ggg	tctccccgccgca	13	gct	3	atgct	5	atataggcg	ggctgctgaagccgccatcttggat	2.500000
1300	NM_001668	ARNT	aryl hydrocarbon receptor nuclear translocator isoform 1	chr1	4887	4746	4790	44	gggggttttggggtgggcgttgcctgggttcttgggagagaggg	ggg	ggttttggggtgggcgttgcct	22	ttctt	5	agaga	5	agcaggaatgctctgaccatgaggt	gaagagtcgggacttgaaaaccact	6.700000
1303	NM_001197325	ARNT	aryl hydrocarbon receptor nuclear translocator isoform 4	chr1	4839	9	42	33	gggtctccccgccgcaggggctgggatgctggg	ggg	tctccccgccgca	13	gct	3	atgct	5	atataggcg	ggctgctgaagccgccatcttggat	2.500000
1304	NM_001197325	ARNT	aryl hydrocarbon receptor nuclear translocator isoform 4	chr1	4839	4698	4742	44	gggggttttggggtgggcgttgcctgggttcttgggagagaggg	ggg	ggttttggggtgggcgttgcct	22	ttctt	5	agaga	5	agcaggaatgctctgaccatgaggt	gaagagtcgggacttgaaaaccact	6.700000
1307	NM_015203	RPRD2	regulation of nuclear pre-mRNA domain-containing protein 2 isoform 1	chr1	7818	6098	6146	48	ggggttgctttttcctccagtagaatattaaagatgggggagggtggg	ggg	gttgctttttcctccagtagaatattaaagat	32	gga	3	t	1	gtatagaactaactataggaagtat	caatgtagtgacagaaaatgattct	6.500000
1308	NM_015203	RPRD2	regulation of nuclear pre-mRNA domain-containing protein 2 isoform 1	chr1	7818	6480	6516	36	gggaaaagcataagagaaaatggggtgggaggtggg	ggg	aaaagcataagagaaaat	18	gt	2	aggt	4	atattgagtcctaagacatttgtta	gaaatgatatttgactttcaaaatt	9.125000
1310	NM_030918	SNX27	sorting nexin-27	chr1	7085	274	309	35	GGGGGGGCGGCCGATCGGGCCGGGGTGCGCAAGGG	GGG	GGGGCGGCCGATC	13	CCG	3	TGCGCAA	7	GCAGCATGTGAGCGCCGTGCTGCCC	GGACCGCATCCTGGAGGTGAACCAC	3.977273
1313	NM_020699	GATAD2B	transcriptional repressor p66-beta	chr1	7476	2582	2630	48	ggggcagaagttttgaatgcacttaaccggaggagggcgcagggtggg	ggg	gcagaagttttgaatgcacttaaccggagga	31	cgca	4	t	1	aagtaggacatgactaggagtgtta	gggtatcaaagaaggacgaatagca	9.142857
1314	NM_020699	GATAD2B	transcriptional repressor p66-beta	chr1	7476	4046	4090	44	ggggaatgtggtacccctgactgtaagtggtgggagagggaggg	ggg	gaatgtggtacccctgactgtaagtggt	28	aga	3	a	1	gattgggttttttgagtatttttcc	gggttaatggaactgggtctgggat	5.407407
1315	NM_020699	GATAD2B	transcriptional repressor p66-beta	chr1	7476	5684	5706	22	gggtttctggggaaggggaggg	ggg	tttct	5	gaa	3	ga	2	ccgtttgtgtatgatccgtgcaaaa	ggtagggaggcagggctgtggaggg	10.833333
1316	NM_020699	GATAD2B	transcriptional repressor p66-beta	chr1	7476	5732	5752	20	gggtaggggagtgggccggg	ggg	ta	2	gagt	4	cc	2	t	cccagcacactgagactggcagctg	3.000000
1317	NM_020699	GATAD2B	transcriptional repressor p66-beta	chr1	7476	7049	7086	37	gggctgataaagcctggagagggtacagggtgatggg	ggg	ctgataaagcctggaga	17	taca	4	tgat	4	actcctactctcttctttaggttct	tgaagccctggtgaaggtgaaagga	2.615385
1318	NM_020699	GATAD2B	transcriptional repressor p66-beta	chr1	7476	7131	7153	22	gggagcagggaggtgggatggg	ggg	agca	4	aggt	4	at	2	tagattggggttggggggtg	gaatggccttccctgaatagggtgg	10.733333
1326	NM_207191	ADAM15	disintegrin and metalloproteinase domain-containing protein 15 isoform 1 preproprotein	chr1	2764	134	159	25	GGGCCCTGGGGCTCCTGGGCGCGGG	GGG	CCCT	4	GCTCCT	6	CGC	3	gctgccATGCGGCTGGCGCTGCTCT	CAGCCCTCTGCCTTCCTGGCCGCTC	1.314815
1327	NM_207191	ADAM15	disintegrin and metalloproteinase domain-containing protein 15 isoform 1 preproprotein	chr1	2764	2665	2688	23	gggggcttggggaggggctgggg	gggg	gctt	4	a	1	ct	2	gcggacctgccggcgtagttgcagc	gttggacgggattgaggaaggtccg	7.789474
1330	NM_207197	ADAM15	disintegrin and metalloproteinase domain-containing protein 15 isoform 6 preproprotein	chr1	2981	134	159	25	GGGCCCTGGGGCTCCTGGGCGCGGG	GGG	CCCT	4	GCTCCT	6	CGC	3	gctgccATGCGGCTGGCGCTGCTCT	CAGCCCTCTGCCTTCCTGGCCGCTC	1.314815
1331	NM_207197	ADAM15	disintegrin and metalloproteinase domain-containing protein 15 isoform 6 preproprotein	chr1	2981	2882	2905	23	gggggcttggggaggggctgggg	gggg	gctt	4	a	1	ct	2	gcggacctgccggcgtagttgcagc	gttggacgggattgaggaaggtccg	7.789474
1334	NM_001204087	KCNN3	small conductance calcium-activated potassium channel protein 3 isoform c	chr1	13065	2920	2941	21	ggggtccgctgggagggaggg	ggg	gtccgct	7	a	1	a	1	ccaacagcgaagccagtccagaaga	ttgtgtcaggcttgggggatgggct	4.909091
1337	NM_002249	KCNN3	small conductance calcium-activated potassium channel protein 3 isoform a	chr1	13020	2875	2896	21	ggggtccgctgggagggaggg	ggg	gtccgct	7	a	1	a	1	ccaacagcgaagccagtccagaaga	ttgtgtcaggcttgggggatgggct	4.909091
1340	NM_001261466	ADAM15	disintegrin and metalloproteinase domain-containing protein 15 isoform 9 preproprotein	chr1	2226	134	159	25	GGGCCCTGGGGCTCCTGGGCGCGGG	GGG	CCCT	4	GCTCCT	6	CGC	3	gctgccATGCGGCTGGCGCTGCTCT	CAGCCCTCTGCCTTCCTGGCCGCTC	1.314815
1342	NM_001261465	ADAM15	disintegrin and metalloproteinase domain-containing protein 15 isoform 8 preproprotein	chr1	2836	134	159	25	GGGCCCTGGGGCTCCTGGGCGCGGG	GGG	CCCT	4	GCTCCT	6	CGC	3	gctgccATGCGGCTGGCGCTGCTCT	CAGCCCTCTGCCTTCCTGGCCGCTC	1.314815
1343	NM_001261465	ADAM15	disintegrin and metalloproteinase domain-containing protein 15 isoform 8 preproprotein	chr1	2836	2737	2760	23	gggggcttggggaggggctgggg	gggg	gctt	4	a	1	ct	2	gcggacctgccggcgtagttgcagc	gttggacgggattgaggaaggtccg	7.789474
1346	NM_001261464	ADAM15	disintegrin and metalloproteinase domain-containing protein 15 isoform 7 preproprotein	chr1	2864	134	159	25	GGGCCCTGGGGCTCCTGGGCGCGGG	GGG	CCCT	4	GCTCCT	6	CGC	3	gctgccATGCGGCTGGCGCTGCTCT	CAGCCCTCTGCCTTCCTGGCCGCTC	1.314815
1347	NM_001261464	ADAM15	disintegrin and metalloproteinase domain-containing protein 15 isoform 7 preproprotein	chr1	2864	2765	2788	23	gggggcttggggaggggctgggg	gggg	gctt	4	a	1	ct	2	gcggacctgccggcgtagttgcagc	gttggacgggattgaggaaggtccg	7.789474
1350	NM_170782	KCNN3	small conductance calcium-activated potassium channel protein 3 isoform b	chr1	11941	1796	1817	21	ggggtccgctgggagggaggg	ggg	gtccgct	7	a	1	a	1	ccaacagcgaagccagtccagaaga	ttgtgtcaggcttgggggatgggct	4.909091
1352	NM_003815	ADAM15	disintegrin and metalloproteinase domain-containing protein 15 isoform 2 preproprotein	chr1	2834	134	159	25	GGGCCCTGGGGCTCCTGGGCGCGGG	GGG	CCCT	4	GCTCCT	6	CGC	3	gctgccATGCGGCTGGCGCTGCTCT	CAGCCCTCTGCCTTCCTGGCCGCTC	1.314815
1353	NM_003815	ADAM15	disintegrin and metalloproteinase domain-containing protein 15 isoform 2 preproprotein	chr1	2834	2735	2758	23	gggggcttggggaggggctgggg	gggg	gctt	4	a	1	ct	2	gcggacctgccggcgtagttgcagc	gttggacgggattgaggaaggtccg	7.789474
1356	NM_207196	ADAM15	disintegrin and metalloproteinase domain-containing protein 15 isoform 5 preproprotein	chr1	2978	134	159	25	GGGCCCTGGGGCTCCTGGGCGCGGG	GGG	CCCT	4	GCTCCT	6	CGC	3	gctgccATGCGGCTGGCGCTGCTCT	CAGCCCTCTGCCTTCCTGGCCGCTC	1.314815
1357	NM_207196	ADAM15	disintegrin and metalloproteinase domain-containing protein 15 isoform 5 preproprotein	chr1	2978	2879	2902	23	gggggcttggggaggggctgggg	gggg	gctt	4	a	1	ct	2	gcggacctgccggcgtagttgcagc	gttggacgggattgaggaaggtccg	7.789474
1360	NR_048579	ADAM15		chr1	3048	134	159	25	gggccctggggctcctgggcgcggg	ggg	ccct	4	gctcct	6	cgc	3	gctgccatgcggctggcgctgctct	cagccctctgccttcctggccgctc	1.314815
1361	NR_048579	ADAM15		chr1	3048	2949	2972	23	gggggcttggggaggggctgggg	gggg	gctt	4	a	1	ct	2	gcggacctgccggcgtagttgcagc	gttggacgggattgaggaaggtccg	7.789474
1364	NR_048578	ADAM15		chr1	3123	134	159	25	gggccctggggctcctgggcgcggg	ggg	ccct	4	gctcct	6	cgc	3	gctgccatgcggctggcgctgctct	cagccctctgccttcctggccgctc	1.314815
1365	NR_048578	ADAM15		chr1	3123	3024	3047	23	gggggcttggggaggggctgggg	gggg	gctt	4	a	1	ct	2	gcggacctgccggcgtagttgcagc	gttggacgggattgaggaaggtccg	7.789474
1368	NR_048577	ADAM15		chr1	3120	134	159	25	gggccctggggctcctgggcgcggg	ggg	ccct	4	gctcct	6	cgc	3	gctgccatgcggctggcgctgctct	cagccctctgccttcctggccgctc	1.314815
1369	NR_048577	ADAM15		chr1	3120	3021	3044	23	gggggcttggggaggggctgggg	gggg	gctt	4	a	1	ct	2	gcggacctgccggcgtagttgcagc	gttggacgggattgaggaaggtccg	7.789474
1372	NM_207195	ADAM15	disintegrin and metalloproteinase domain-containing protein 15 isoform 4 preproprotein	chr1	2906	134	159	25	GGGCCCTGGGGCTCCTGGGCGCGGG	GGG	CCCT	4	GCTCCT	6	CGC	3	gctgccATGCGGCTGGCGCTGCTCT	CAGCCCTCTGCCTTCCTGGCCGCTC	1.314815
1373	NM_207195	ADAM15	disintegrin and metalloproteinase domain-containing protein 15 isoform 4 preproprotein	chr1	2906	2807	2830	23	gggggcttggggaggggctgggg	gggg	gctt	4	a	1	ct	2	gcggacctgccggcgtagttgcagc	gttggacgggattgaggaaggtccg	7.789474
1376	NM_207194	ADAM15	disintegrin and metalloproteinase domain-containing protein 15 isoform 3 preproprotein	chr1	2909	134	159	25	GGGCCCTGGGGCTCCTGGGCGCGGG	GGG	CCCT	4	GCTCCT	6	CGC	3	gctgccATGCGGCTGGCGCTGCTCT	CAGCCCTCTGCCTTCCTGGCCGCTC	1.314815
1377	NM_207194	ADAM15	disintegrin and metalloproteinase domain-containing protein 15 isoform 3 preproprotein	chr1	2909	2810	2833	23	gggggcttggggaggggctgggg	gggg	gctt	4	a	1	ct	2	gcggacctgccggcgtagttgcagc	gttggacgggattgaggaaggtccg	7.789474
1380	NM_018489	ASH1L	histone-lysine N-methyltransferase ASH1L	chr1	11774	9444	9468	24	gggtatagacaggggtgggaaggg	ggg	tatagaca	8	gt	2	aa	2	taatcagtcctgcctcctgctctct	tccatctgggcaaggggaatggggc	4.333333
1381	NM_018489	ASH1L	histone-lysine N-methyltransferase ASH1L	chr1	11774	11124	11141	17	gggagtgggtgggaggg	ggg	agt	3	t	1	a	1	gtggtttcttttgtttttcattgca	aggtgggactaggggcactttgggg	17.000000
1385	NM_014784	ARHGEF11	rho guanine nucleotide exchange factor 11 isoform 1	chr1	6769	5652	5685	33	gggactggcctgagaccggggcacagggtaggg	ggg	actggcctgagacc	14	gcaca	5	ta	2	cctctgcgtccccactcctccttca	gggatcccaacactcctccctgtgg	1.493151
1387	NM_198236	ARHGEF11	rho guanine nucleotide exchange factor 11 isoform 2	chr1	6889	5772	5805	33	gggactggcctgagaccggggcacagggtaggg	ggg	actggcctgagacc	14	gcaca	5	ta	2	cctctgcgtccccactcctccttca	gggatcccaacactcctccctgtgg	1.493151
1389	NM_005920	MEF2D	myocyte-specific enhancer factor 2D isoform 1	chr1	5985	2814	2862	48	gggaaagacaagagagccatgaggagagggctgaggagggcagaaggg	ggg	aaagacaagagagccatgaggaga	24	ctgagga	7	cagaa	5	gggcctctctggaagcacatttgga	ctaggcagggggcaaattgagcccc	3.052632
1390	NM_005920	MEF2D	myocyte-specific enhancer factor 2D isoform 1	chr1	5985	3118	3157	39	gggggagtcaacactgggatggtctgtggggtgggaggg	ggg	ggagtcaacactgggatggtctgt	24	gt	2	a	1	ccttggtcttgcacgcacactacct	cctacggatgggtccgtagaggtcc	3.774194
1391	NM_005920	MEF2D	myocyte-specific enhancer factor 2D isoform 1	chr1	5985	3565	3590	25	ggggcagtgggcaaggggcccaggg	ggg	gcagt	5	caa	3	gccca	5	cgcccctccctgctgcctcctcagt	gcagccgaagcacggggtcctgaga	1.562500
1392	NM_005920	MEF2D	myocyte-specific enhancer factor 2D isoform 1	chr1	5985	4821	4859	38	gggcttggccaccattaaacacggggtgggggtgaggg	ggg	cttggccaccattaaacac	19	gt	2	ggtga	5	attagtctgcccacctttctaggct	cccctgcaattcacggtgcaatatt	1.769231
1393	NM_005920	MEF2D	myocyte-specific enhancer factor 2D isoform 1	chr1	5985	5667	5710	43	gggagggaggtggtgaggaagaggaagggaggggcaggatggg	ggg	agggaggtggtgaggaagaggaa	23	a	1	gcaggat	7	tctctcctcttccccattctccaga	ccatggaggtgccccacccccacac	0.978723
1394	NM_005920	MEF2D	myocyte-specific enhancer factor 2D isoform 1	chr1	5985	5757	5784	27	gggctcttcctgggtcctggggcaggg	ggg	ctcttcct	8	tcct	4	gca	3	ctgacaatcacccacactcctg	cgagtccaagtgtgaggctgttgat	2.000000
1402	NM_018240	KIRREL	kin of IRRE-like protein 1 isoform 1 precursor	chr1	7820	12	69	57	gggagagtagacgtcaggcggagggagggaggcaggcaggcagggaggcagggaggg	ggg	agagtagacgtcaggcggagggagggaggcaggcaggca	39	aggca	5	a	1	ggcgccgtcgga	agagagggaaggaagagaaggggag	10.538462
1403	NM_018240	KIRREL	kin of IRRE-like protein 1 isoform 1 precursor	chr1	7820	275	293	18	ggggcgggcgcgggcggg	ggg	gc	2	cgc	3	c	1	gtgcgcgcgcgcgtgtgtgtgtgca	cggggggcgggctcccgggctcccg	4.117647
1404	NM_018240	KIRREL	kin of IRRE-like protein 1 isoform 1 precursor	chr1	7820	572	598	26	GGGCTGGCCCTGGGCATGGGCCAGGG	GGG	CTGGCCCT	8	CAT	3	CCA	3	TGGAATTGTGCAATGGACCAAGGAC	CCTCAAAGCCTGGCCACGGTACCGG	1.775000
1405	NM_018240	KIRREL	kin of IRRE-like protein 1 isoform 1 precursor	chr1	7820	5535	5555	20	gggttgggggtagggatggg	ggg	tt	2	ggta	4	at	2	ctattctggttttgttatacccata	actgcccattgctggcaaggaactg	3.115385
1411	NM_001286349	KIRREL	kin of IRRE-like protein 1 isoform 2 precursor	chr1	7520	12	69	57	gggagagtagacgtcaggcggagggagggaggcaggcaggcagggaggcagggaggg	ggg	agagtagacgtcaggcggagggagggaggcaggcaggca	39	aggca	5	a	1	ggcgccgtcgga	agagagggaaggaagagaaggggag	10.538462
1412	NM_001286349	KIRREL	kin of IRRE-like protein 1 isoform 2 precursor	chr1	7520	275	293	18	ggggcgggcgcgggcggg	ggg	gc	2	cgc	3	c	1	gtgcgcgcgcgcgtgtgtgtgtgca	cggggggcgggctcccgggctcccg	4.117647
1413	NM_001286349	KIRREL	kin of IRRE-like protein 1 isoform 2 precursor	chr1	7520	5235	5255	20	gggttgggggtagggatggg	ggg	tt	2	ggta	4	at	2	ctattctggttttgttatacccata	actgcccattgctggcaaggaactg	3.115385
1418	NM_004371	COPA	coatomer subunit alpha isoform 2	chr1	5639	306	358	52	gggagagggtcgctgacgtggaggcgtccgaagggcagcagggtgtgtcggg	ggg	agagggtcgctgacgtggaggcgtccgaa	29	cagca	5	tgtgtc	6	gtttccaggcgcttccggaaaccgc	gctcggattaagacatcggagtcgg	3.290323
1419	NM_144699	ATP1A4	sodium/potassium-transporting ATPase subunit alpha-4 isoform 1	chr1	3847	455	503	48	gggcagctctttctggggatagctATgggGCTTTGgggGAAGAAAggg	ggg	cagctctttctggggatagctAT	23	GCTTTG	6	GAAGAAA	7	cagctttcttcccacagttgagctc	ACAGTGGCTCCCCATGACCAGAGTC	2.244898
1420	NM_001098398	COPA	coatomer subunit alpha isoform 1	chr1	5666	306	358	52	gggagagggtcgctgacgtggaggcgtccgaagggcagcagggtgtgtcggg	ggg	agagggtcgctgacgtggaggcgtccgaa	29	cagca	5	tgtgtc	6	gtttccaggcgcttccggaaaccgc	gctcggattaagacatcggagtcgg	3.290323
1421	NM_002241	KCNJ10	ATP-sensitive inward rectifier potassium channel 10	chr1	5306	2828	2856	28	ggggtctgtggtaagggtcagggaaggg	ggg	gtctgtggtaa	11	tca	3	aa	2	ctcagcctattccttgttccctggt	catataggcaccagagctttatcca	2.030303
1423	NM_003001	SDHC	succinate dehydrogenase cytochrome b560 subunit, mitochondrial isoform 1 precursor	chr1	2852	907	926	19	ggggatgggccgggttggg	ggg	gat	3	cc	2	tt	2	atgccagctctgtggcttctgccct	gggtgggttggtgaggctttgggtg	5.826087
1424	NM_003001	SDHC	succinate dehydrogenase cytochrome b560 subunit, mitochondrial isoform 1 precursor	chr1	2852	2308	2340	32	gggtgattgaagcatggtagtgggtgggtggg	ggg	tgattgaagcatggtagt	18	t	1	t	1	attttttggtggtttcgtaccattt	gggtgtgacagagcatcatgtttgt	12.111111
1426	NM_001278172	SDHC	succinate dehydrogenase cytochrome b560 subunit, mitochondrial isoform 5 precursor	chr1	2586	641	660	19	ggggatgggccgggttggg	ggg	gat	3	cc	2	tt	2	atgccagctctgtggcttctgccct	gggtgggttggtgaggctttgggtg	5.826087
1427	NM_001278172	SDHC	succinate dehydrogenase cytochrome b560 subunit, mitochondrial isoform 5 precursor	chr1	2586	2042	2074	32	gggtgattgaagcatggtagtgggtgggtggg	ggg	tgattgaagcatggtagt	18	t	1	t	1	attttttggtggtttcgtaccattt	gggtgtgacagagcatcatgtttgt	12.111111
1429	NR_103459	SDHC		chr1	2879	934	953	19	ggggatgggccgggttggg	ggg	gat	3	cc	2	tt	2	atgccagctctgtggcttctgccct	gggtgggttggtgaggctttgggtg	5.826087
1430	NR_103459	SDHC		chr1	2879	2335	2367	32	gggtgattgaagcatggtagtgggtgggtggg	ggg	tgattgaagcatggtagt	18	t	1	t	1	attttttggtggtttcgtaccattt	gggtgtgacagagcatcatgtttgt	12.111111
1432	NM_001256030	CD48	CD48 antigen isoform 2 precursor	chr1	1520	738	777	39	GGGTAAGAAGGATCCCTGGGAGCTGAGGGGGGCACAGGG	GGG	TAAGAAGGATCCCT	14	AGCTGA	6	GGGCACA	7	TCTGCCTCAGTCCACCCTGTACCCT	TAACTGGAGTTGTTTTGAACAAAGA	2.311111
1434	NM_030916	PVRL4	nectin-4 precursor	chr1	3502	106	151	45	gggggtagctacggctgggtgtgtagaacggggccggggctgggg	gggg	gtagctacggctgggtgtgtagaac	25	cc	2	ct	2	tcggagctcccgatcacggcttctt	ctgggtcccctagtggagacccaag	2.500000
1435	NM_030916	PVRL4	nectin-4 precursor	chr1	3502	464	517	53	GGGGACTCCGGCGAGCAAGTGGGGCAAGTGGCATGGGCTCGGGTGGACGCGGG	GGG	GACTCCGGCGAGCAAGTGGGGCAAGTGGCAT	31	CTC	3	TGGACGC	7	CGCAAAACTGCCCTGCTTCTACCGA	CGAAGGCGCCCAGGAACTAGCGCTA	2.191489
1438	NM_001035512	SDHC	succinate dehydrogenase cytochrome b560 subunit, mitochondrial isoform 3 precursor	chr1	2750	805	824	19	ggggatgggccgggttggg	ggg	gat	3	cc	2	tt	2	atgccagctctgtggcttctgccct	gggtgggttggtgaggctttgggtg	5.826087
1439	NM_001035512	SDHC	succinate dehydrogenase cytochrome b560 subunit, mitochondrial isoform 3 precursor	chr1	2750	2206	2238	32	gggtgattgaagcatggtagtgggtgggtggg	ggg	tgattgaagcatggtagt	18	t	1	t	1	attttttggtggtttcgtaccattt	gggtgtgacagagcatcatgtttgt	12.111111
1441	NM_001035511	SDHC	succinate dehydrogenase cytochrome b560 subunit, mitochondrial isoform 2 precursor	chr1	2688	743	762	19	ggggatgggccgggttggg	ggg	gat	3	cc	2	tt	2	atgccagctctgtggcttctgccct	gggtgggttggtgaggctttgggtg	5.826087
1442	NM_001035511	SDHC	succinate dehydrogenase cytochrome b560 subunit, mitochondrial isoform 2 precursor	chr1	2688	2144	2176	32	gggtgattgaagcatggtagtgggtgggtggg	ggg	tgattgaagcatggtagt	18	t	1	t	1	attttttggtggtttcgtaccattt	gggtgtgacagagcatcatgtttgt	12.111111
1444	NM_001035513	SDHC	succinate dehydrogenase cytochrome b560 subunit, mitochondrial isoform 4 precursor	chr1	2693	748	767	19	ggggatgggccgggttggg	ggg	gat	3	cc	2	tt	2	atgccagctctgtggcttctgccct	gggtgggttggtgaggctttgggtg	5.826087
1445	NM_001035513	SDHC	succinate dehydrogenase cytochrome b560 subunit, mitochondrial isoform 4 precursor	chr1	2693	2149	2181	32	gggtgattgaagcatggtagtgggtgggtggg	ggg	tgattgaagcatggtagt	18	t	1	t	1	attttttggtggtttcgtaccattt	gggtgtgacagagcatcatgtttgt	12.111111
1447	NM_007348	ATF6	cyclic AMP-dependent transcription factor ATF-6 alpha	chr1	7546	2764	2816	52	gggggtcagggagtgggtacaaatttgagaaaatagaagggtaagggaaggg	ggg	ggtcagggagtgggtacaaatttgagaaaatagaa	35	taa	3	aa	2	gatttgtggctcacacctaaacaaa	ccagtggtggggtttggagagagga	9.285714
1449	NM_001195303	RGS5	regulator of G-protein signaling 5 isoform 2	chr1	5754	4355	4417	62	gggagtttagcaagtttaggagagaatagtcatgaaaagaaagggaagaaaggggagaaggg	ggg	agtttagcaagtttaggagagaatagtcatgaaaagaaa	39	aagaaa	6	gagaa	5	tagcaggccattttccctttttcct	aagaggttaaaaagtaagtgctcag	3.391304
1450	NM_001254748	RGS5	regulator of G-protein signaling 5 isoform 2	chr1	5812	4413	4475	62	gggagtttagcaagtttaggagagaatagtcatgaaaagaaagggaagaaaggggagaaggg	ggg	agtttagcaagtttaggagagaatagtcatgaaaagaaa	39	aagaaa	6	gagaa	5	tagcaggccattttccctttttcct	aagaggttaaaaagtaagtgctcag	3.391304
1451	NM_001254749	RGS5	regulator of G-protein signaling 5 isoform 3	chr1	5939	4540	4602	62	gggagtttagcaagtttaggagagaatagtcatgaaaagaaagggaagaaaggggagaaggg	ggg	agtttagcaagtttaggagagaatagtcatgaaaagaaa	39	aagaaa	6	gagaa	5	tagcaggccattttccctttttcct	aagaggttaaaaagtaagtgctcag	3.391304
1452	NM_003617	RGS5	regulator of G-protein signaling 5 isoform 1	chr1	5927	4528	4590	62	gggagtttagcaagtttaggagagaatagtcatgaaaagaaagggaagaaaggggagaaggg	ggg	agtttagcaagtttaggagagaatagtcatgaaaagaaa	39	aagaaa	6	gagaa	5	tagcaggccattttccctttttcct	aagaggttaaaaagtaagtgctcag	3.391304
1453	NM_177398	LMX1A	LIM homeobox transcription factor 1-alpha	chr1	3545	1588	1631	43	ggggtcactggctttaggacagggaggccagggaagaggtggg	ggg	gtcactggctttaggaca	18	aggcca	6	aagaggt	7	catatggaacaaccatattctttga	ttggggagggagttttgttggggat	8.266667
1454	NM_177398	LMX1A	LIM homeobox transcription factor 1-alpha	chr1	3545	2260	2287	27	ggggttgaatcactgggcaggggtggg	ggg	gttgaatcact	11	ca	2	gt	2	tctctcttgcattcttgctctcttt	acagaataatctctgatcatgttct	4.125000
1456	NM_001174069	LMX1A	LIM homeobox transcription factor 1-alpha	chr1	3356	1399	1442	43	ggggtcactggctttaggacagggaggccagggaagaggtggg	ggg	gtcactggctttaggaca	18	aggcca	6	aagaggt	7	catatggaacaaccatattctttga	ttggggagggagttttgttggggat	8.266667
1457	NM_001174069	LMX1A	LIM homeobox transcription factor 1-alpha	chr1	3356	2071	2098	27	ggggttgaatcactgggcaggggtggg	ggg	gttgaatcact	11	ca	2	gt	2	tctctcttgcattcttgctctcttt	acagaataatctctgatcatgttct	4.125000
1459	NR_037163	POU2F1		chr1	13949	3080	3099	19	ggggagggagggttttggg	ggg	ga	2	a	1	tttt	4	ctatttcagtgagctcccacactgt	gtaaggggagacttctgttcttaac	4.526316
1460	NR_037163	POU2F1		chr1	13949	8473	8515	42	gggatcctgtttataggttacaatttatagggttagggaggg	ggg	atcctgtttataggttacaatttata	26	tta	3	a	1	aacaagattgatgctgtatgtattt	ttgggtgggggaagaggagatgttg	14.714286
1461	NR_037163	POU2F1		chr1	13949	12196	12234	38	gggtcactatggggacttagcacagggcctagggaggg	ggg	tcactatggggacttagcaca	21	ccta	4	a	1	accatcatccaccctacaccaacca	tgggagctgctgctggactggcccg	1.627451
1466	NM_198053	CD247	T-cell surface glycoprotein CD3 zeta chain isoform 1 precursor	chr1	1681	1106	1148	42	gggccatgttgtgcctccctggtgagagggccgggcagaggg	ggg	ccatgttgtgcctccctggtgaga	24	cc	2	caga	4	cacctcctttcaaggtaactgtact	gcagatggaaaggagcctaggccag	1.818182
1467	NM_198053	CD247	T-cell surface glycoprotein CD3 zeta chain isoform 1 precursor	chr1	1681	1193	1214	21	gggcatgggaaggtgggcggg	ggg	cat	3	aaggt	5	c	1	gtgcaaccagggagctgcag	caggggagggtcagccagggcctgc	5.500000
1470	NM_002697	POU2F1	POU domain, class 2, transcription factor 1 isoform 1	chr1	13905	3036	3055	19	ggggagggagggttttggg	ggg	ga	2	a	1	tttt	4	ctatttcagtgagctcccacactgt	gtaaggggagacttctgttcttaac	4.526316
1471	NM_002697	POU2F1	POU domain, class 2, transcription factor 1 isoform 1	chr1	13905	8429	8471	42	gggatcctgtttataggttacaatttatagggttagggaggg	ggg	atcctgtttataggttacaatttata	26	tta	3	a	1	aacaagattgatgctgtatgtattt	ttgggtgggggaagaggagatgttg	14.714286
1472	NM_002697	POU2F1	POU domain, class 2, transcription factor 1 isoform 1	chr1	13905	12152	12190	38	gggtcactatggggacttagcacagggcctagggaggg	ggg	tcactatggggacttagcaca	21	ccta	4	a	1	accatcatccaccctacaccaacca	tgggagctgctgctggactggcccg	1.627451
1478	NM_001198786	POU2F1	POU domain, class 2, transcription factor 1 isoform 3	chr1	13716	2847	2866	19	ggggagggagggttttggg	ggg	ga	2	a	1	tttt	4	ctatttcagtgagctcccacactgt	gtaaggggagacttctgttcttaac	4.526316
1479	NM_001198786	POU2F1	POU domain, class 2, transcription factor 1 isoform 3	chr1	13716	8240	8282	42	gggatcctgtttataggttacaatttatagggttagggaggg	ggg	atcctgtttataggttacaatttata	26	tta	3	a	1	aacaagattgatgctgtatgtattt	ttgggtgggggaagaggagatgttg	14.714286
1480	NM_001198786	POU2F1	POU domain, class 2, transcription factor 1 isoform 3	chr1	13716	11963	12001	38	gggtcactatggggacttagcacagggcctagggaggg	ggg	tcactatggggacttagcaca	21	ccta	4	a	1	accatcatccaccctacaccaacca	tgggagctgctgctggactggcccg	1.627451
1486	NM_001198783	POU2F1	POU domain, class 2, transcription factor 1 isoform 2	chr1	14038	3169	3188	19	ggggagggagggttttggg	ggg	ga	2	a	1	tttt	4	ctatttcagtgagctcccacactgt	gtaaggggagacttctgttcttaac	4.526316
1487	NM_001198783	POU2F1	POU domain, class 2, transcription factor 1 isoform 2	chr1	14038	8562	8604	42	gggatcctgtttataggttacaatttatagggttagggaggg	ggg	atcctgtttataggttacaatttata	26	tta	3	a	1	aacaagattgatgctgtatgtattt	ttgggtgggggaagaggagatgttg	14.714286
1488	NM_001198783	POU2F1	POU domain, class 2, transcription factor 1 isoform 2	chr1	14038	12285	12323	38	gggtcactatggggacttagcacagggcctagggaggg	ggg	tcactatggggacttagcaca	21	ccta	4	a	1	accatcatccaccctacaccaacca	tgggagctgctgctggactggcccg	1.627451
1493	NM_001080426	DUSP27	inactive dual specificity phosphatase 27	chr1	4034	862	906	44	GGGAGGGGGGATCAGCTGAGGCTGAGGAGGGCGAGGGCACTGGG	GGG	AGGGGGGATCAGCTGAGGCTGAGGA	25	CGA	3	CACT	4	GAGGAGAGAGAAGAGGACTATGGCC	AGCATGCTCGGGGCCAGAGTGCACG	7.550000
1496	NM_000734	CD247	T-cell surface glycoprotein CD3 zeta chain isoform 2 precursor	chr1	1678	1103	1145	42	gggccatgttgtgcctccctggtgagagggccgggcagaggg	ggg	ccatgttgtgcctccctggtgaga	24	cc	2	caga	4	cacctcctttcaaggtaactgtact	gcagatggaaaggagcctaggccag	1.818182
1497	NM_000734	CD247	T-cell surface glycoprotein CD3 zeta chain isoform 2 precursor	chr1	1678	1190	1211	21	gggcatgggaaggtgggcggg	ggg	cat	3	aaggt	5	c	1	gtgcaaccagggagctgcag	caggggagggtcagccagggcctgc	5.500000
1509	NM_015172	PRRC2C	protein PRRC2C	chr1	10384	8738	8759	21	ggggattgggaggggggcggg	ggg	gatt	4	a	1	gggc	4	ATCTTAAaggctatggtttattgca	aaaacatggagaattaagtcagata	18.666667
1511	NM_172071	RC3H1	roquin-1 isoform b	chr1	10996	5012	5033	21	gggtggtgggggtgggaaggg	ggg	tggt	4	ggt	3	aa	2	catcatactgttaacttaaacaaat	taatacagtcctgccattgcctacc	3.318182
1513	NM_001171182	CENPL	centromere protein L isoform 2	chr1	2147	35	56	21	gggaatttgggagggccaggg	ggg	aattt	5	a	1	cca	3	ttgtgaacccacttgtggagcgaga	gttagtctggcctctgtcttagctg	2.833333
1515	NM_033319	CENPL	centromere protein L isoform 2	chr1	2536	312	355	43	gggctggtctctgacaggctcagctggagagggacgggttggg	ggg	ctggtctctgacaggctcagctggaga	27	ac	2	tt	2	ttctcaacggcttgatttcagagct	acgcactgtccttttgcccttcccc	1.274510
1516	NM_001127181	CENPL	centromere protein L isoform 1	chr1	2674	312	355	43	gggctggtctctgacaggctcagctggagagggacgggttggg	ggg	ctggtctctgacaggctcagctggaga	27	ac	2	tt	2	ttctcaacggcttgatttcagagct	acgcactgtccttttgcccttcccc	1.274510
1517	NM_003285	TNR	tenascin-R precursor	chr1	5190	1339	1376	37	GGGAACTGAGGTGCCCTGGGGACTGTTCGGGGAAGGG	GGG	AACTGAGGTGCCCTG	15	ACTGTTC	7	GAA	3	GAGCCCTACACTGGCGAGGACTGCA	GAGATGTGCCAACGGTACCTGTTTA	2.621622
1519	NM_001168237	ABL2	Abelson tyrosine-protein kinase 2 isoform g	chr1	11918	139	186	47	gggtgcggagccgccggtggcccagccactcagggccagggcctggg	ggg	tgcggagccgccggtggcccagccactca	29	cca	3	cct	3	gcgcggcggctgccgtgaggaggcc	ctgggagggagagaccggagcagcg	2.038462
1520	NM_001168237	ABL2	Abelson tyrosine-protein kinase 2 isoform g	chr1	11918	9393	9415	22	gggtgggattcagggctgtggg	ggg	t	1	attca	5	ctgt	4	acgctcctctcttactgagaagcat	acaagctacagcctactctggagca	2.363636
1525	NM_001168236	ABL2	Abelson tyrosine-protein kinase 2 isoform f	chr1	12164	139	186	47	gggtgcggagccgccggtggcccagccactcagggccagggcctggg	ggg	tgcggagccgccggtggcccagccactca	29	cca	3	cct	3	gcgcggcggctgccgtgaggaggcc	ctgggagggagagaccggagcagcg	2.038462
1526	NM_001168236	ABL2	Abelson tyrosine-protein kinase 2 isoform f	chr1	12164	9639	9661	22	gggtgggattcagggctgtggg	ggg	t	1	attca	5	ctgt	4	acgctcctctcttactgagaagcat	acaagctacagcctactctggagca	2.363636
1531	NM_152663	RALGPS2	ras-specific guanine nucleotide-releasing factor RalGPS2 isoform 1	chr1	7591	2703	2726	23	gggtttgtttgggattgggtggg	ggg	tttgttt	7	att	3	t	1	agaaatgttagtcatgtgagttctt	ggtgtttgttttgttttggatgagg	42.000000
1533	NM_007314	ABL2	Abelson tyrosine-protein kinase 2 isoform b	chr1	12227	139	186	47	gggtgcggagccgccggtggcccagccactcagggccagggcctggg	ggg	tgcggagccgccggtggcccagccactca	29	cca	3	cct	3	gcgcggcggctgccgtgaggaggcc	ctgggagggagagaccggagcagcg	2.038462
1534	NM_007314	ABL2	Abelson tyrosine-protein kinase 2 isoform b	chr1	12227	9702	9724	22	gggtgggattcagggctgtggg	ggg	t	1	attca	5	ctgt	4	acgctcctctcttactgagaagcat	acaagctacagcctactctggagca	2.363636
1539	NM_001168238	ABL2	Abelson tyrosine-protein kinase 2 isoform h	chr1	11855	139	186	47	gggtgcggagccgccggtggcccagccactcagggccagggcctggg	ggg	tgcggagccgccggtggcccagccactca	29	cca	3	cct	3	gcgcggcggctgccgtgaggaggcc	ctgggagggagagaccggagcagcg	2.038462
1540	NM_001168238	ABL2	Abelson tyrosine-protein kinase 2 isoform h	chr1	11855	9330	9352	22	gggtgggattcagggctgtggg	ggg	t	1	attca	5	ctgt	4	acgctcctctcttactgagaagcat	acaagctacagcctactctggagca	2.363636
1546	NM_001136001	ABL2	Abelson tyrosine-protein kinase 2 isoform e	chr1	2140	139	186	47	gggtgcggagccgccggtggcccagccactcagggccagggcctggg	ggg	tgcggagccgccggtggcccagccactca	29	cca	3	cct	3	gcgcggcggctgccgtgaggaggcc	ctgggagggagagaccggagcagcg	2.038462
1549	NM_001286247	RALGPS2	ras-specific guanine nucleotide-releasing factor RalGPS2 isoform 2	chr1	7513	2625	2648	23	gggtttgtttgggattgggtggg	ggg	tttgttt	7	att	3	t	1	agaaatgttagtcatgtgagttctt	ggtgtttgttttgttttggatgagg	42.000000
1551	NM_014810	CEP350	centrosome-associated protein 350	chr1	13456	44	102	58	gggctgtaatggcgactgggccgcccctgacgaagtgactcccgggccggggagcggg	ggg	ctgtaatggcgactgggccgcccctgacgaagtgactccc	40	cc	2	gagc	4	ccgctcctcctccgtgtcagttgtt	gccagacctgcgccagagagaactg	1.236842
1552	NM_014810	CEP350	centrosome-associated protein 350	chr1	13456	235	296	61	gggcacccggtgcgtccccggagcggggaggccaggccgggcagccctggggccggtcggg	ggg	cacccggtgcgtccccggagcggggaggccaggcc	35	cagccct	7	gccggtc	7	cggatccccggagccggtgcgagga	gcggcgtcactgcaccctccgccag	1.235849
1555	NM_001297575	NPHS2	podocin isoform 2	chr1	1670	196	252	56	GGGCGCCAGGAGGCTGGGCCCGAGCCGTCGGGCTCCGGACGGGCGGGGACCCCGGG	GGG	CGCCAGGAGGCTGGGCCCGAGCCGTCGGGCTCCGGAC	37	C	1	GACCCC	6	GGCCGAGAGGAGCGGCGGAGGCCGC	GGAGCCCCGAGCGCCCGCCGCCACG	1.434343
1556	NM_014625	NPHS2	podocin isoform 1	chr1	1874	196	252	56	GGGCGCCAGGAGGCTGGGCCCGAGCCGTCGGGCTCCGGACGGGCGGGGACCCCGGG	GGG	CGCCAGGAGGCTGGGCCCGAGCCGTCGGGCTCCGGAC	37	C	1	GACCCC	6	GGCCGAGAGGAGCGGCGGAGGCCGC	GGAGCCCCGAGCGCCCGCCGCCACG	1.434343
1557	NM_005819	STX6	syntaxin-6 isoform 1	chr1	5073	351	379	28	gggcagctgcgggaacaggcggggtggg	ggg	cagctgc	7	aacaggc	7	gt	2	ctcggcttcacccagactaaggcgc	cggagggagaccgggaggcacgggc	3.500000
1558	NM_005819	STX6	syntaxin-6 isoform 1	chr1	5073	2148	2178	30	gggcactctacactgggggttggggttggg	ggg	cactctacact	11	ggtt	4	gtt	3	cctcattacagttcttttactctta	agtggttagtacatttattacattt	5.125000
1561	NM_001135669	XPR1	xenotropic and polytropic retrovirus receptor 1 isoform 2	chr1	8301	2653	2673	20	gggaagggttgctgggtggg	ggg	aa	2	ttgct	5	t	1	aatttgatgtaacttttcttatttt	tgggaaatatgatgtatttgttaca	14.000000
1563	NM_001286210	STX6	syntaxin-6 isoform 2	chr1	4808	351	379	28	gggcagctgcgggaacaggcggggtggg	ggg	cagctgc	7	aacaggc	7	gt	2	ctcggcttcacccagactaaggcgc	cggagggagaccgggaggcacgggc	3.500000
1564	NM_001286210	STX6	syntaxin-6 isoform 2	chr1	4808	1883	1913	30	gggcactctacactgggggttggggttggg	ggg	cactctacact	11	ggtt	4	gtt	3	cctcattacagttcttttactctta	agtggttagtacatttattacattt	5.125000
1567	NM_004736	XPR1	xenotropic and polytropic retrovirus receptor 1 isoform 1	chr1	8496	2848	2868	20	gggaagggttgctgggtggg	ggg	aa	2	ttgct	5	t	1	aatttgatgtaacttttcttatttt	tgggaaatatgatgtatttgttaca	14.000000
1569	NM_001205293	CACNA1E	voltage-dependent R-type calcium channel subunit alpha-1E isoform 1	chr1	15087	7197	7232	35	gggaagccagtgcggcccgggggggaggaagaggg	ggg	aagccagtgcggccc	15	g	1	aggaaga	7	acatggagaaaaccaagacagaatt	aaaaggaagatggaaggacaccatg	5.269231
1571	NM_001205294	CACNA1E	voltage-dependent R-type calcium channel subunit alpha-1E isoform 2	chr1	14901	7011	7046	35	gggaagccagtgcggcccgggggggaggaagaggg	ggg	aagccagtgcggccc	15	g	1	aggaaga	7	acatggagaaaaccaagacagaatt	aaaaggaagatggaaggacaccatg	5.269231
1573	NM_000721	CACNA1E	voltage-dependent R-type calcium channel subunit alpha-1E isoform 3	chr1	14958	7068	7103	35	gggaagccagtgcggcccgggggggaggaagaggg	ggg	aagccagtgcggccc	15	g	1	aggaaga	7	acatggagaaaaccaagacagaatt	aaaaggaagatggaaggacaccatg	5.269231
1575	NM_001009992	ZNF648	zinc finger protein 648	chr1	3649	930	980	50	GGGCGGAGAGGCTGAGGCGCGTCCCTACAGGTGCCTGCGGGGCGGGCGGG	GGG	CGGAGAGGCTGAGGCGCGTCCCTACAGGTGCCTGC	35	GC	2	C	1	TACAGAACCAGGCGGGCCGGCGCGA	CCTTTCAGAAGCCCAGCAAGCCGCT	1.781818
1576	NM_001009992	ZNF648	zinc finger protein 648	chr1	3649	2193	2251	58	gggaacctgaatcaatcagaaactgcttctagaattacatgctgggcactgggccggg	ggg	aacctgaatcaatcagaaactgcttctagaattacatgct	40	cact	4	cc	2	atcaaacgttgagttccttgggttg	ctccagggataaggtggggaaaaag	3.678571
1578	NM_005562	LAMC2	laminin subunit gamma-2 isoform a precursor	chr1	5623	8	58	50	gggccaggtgtgcgccctcctcgctgcgagggggagcgggcggctgcggg	ggg	ccaggtgtgcgccctcctcgctgcga	26	ggagc	5	cggctgc	7	cttggccc	gagcgattttccagcccggtttgtg	2.000000
1579	NM_005562	LAMC2	laminin subunit gamma-2 isoform a precursor	chr1	5623	3929	3982	53	gggatacagatctcagggctcgggagccatgtcatgtgagtgggtgggatggg	ggg	atacagatctcagggctcgggagccatgtcatgtgagt	38	t	1	at	2	taaatatttctcaactgaggttctt	gacatttgaacatgtttaatgggta	5.812500
1581	NM_015039	NMNAT2	nicotinamide/nicotinic acid mononucleotide adenylyltransferase 2 isoform 1	chr1	5560	1360	1380	20	gggttgggggtgggtgaggg	ggg	tt	2	ggt	3	tga	3	ttggacagactttcctctagtctcc	aatggggtgggagtcgggggaagtg	10.769231
1582	NM_015039	NMNAT2	nicotinamide/nicotinic acid mononucleotide adenylyltransferase 2 isoform 1	chr1	5560	2589	2624	35	ggggagtgggttcccagaagggagatctgggaggg	ggg	gagtgggttcccagaa	16	agatct	6	a	1	actgtctgagaaaatctccctaata	gtcaggagccactaagttgcttcac	2.515152
1584	NM_002293	LAMC1	laminin subunit gamma-1 precursor	chr1	7889	247	276	29	gggcggcgggATGAGAgggAGCCATCggg	ggg	cggc	4	ATGAGA	6	AGCCATC	7	ttgccttcgccgtgacccagcgtgc	CCGCGCCGGCCCTGCGGCCCCGGGG	1.250000
1586	NM_018891	LAMC2	laminin subunit gamma-2 isoform b precursor	chr1	4522	8	58	50	gggccaggtgtgcgccctcctcgctgcgagggggagcgggcggctgcggg	ggg	ccaggtgtgcgccctcctcgctgcga	26	ggagc	5	cggctgc	7	cttggccc	gagcgattttccagcccggtttgtg	2.000000
1587	NM_005717	ARPC5	actin-related protein 2/3 complex subunit 5 isoform 1	chr1	2077	184	221	37	gggaagtgaatcaggcgccgggtagtgggttgctggg	ggg	aagtgaatcaggcgcc	16	tagt	4	ttgct	5	gtcggcgacgcctcagagcggaaga	ctgggcttgctgaggtagaggcagc	4.047619
1589	NM_015101	COLGALT2	procollagen galactosyltransferase 2 isoform 1precursor	chr1	5182	169	208	39	ggggcctgggcggtgcagcggcggcgggagggtcctggg	ggg	gcctgggcggtgcagcggcggc	22	a	1	tcct	4	tgcaggtacgctgcgcacccgcact	aaccgcagccgccgaggccagtgtg	2.000000
1590	NM_001270439	ARPC5	actin-related protein 2/3 complex subunit 5 isoform 2	chr1	2086	184	221	37	gggaagtgaatcaggcgccgggtagtgggttgctggg	ggg	aagtgaatcaggcgcc	16	tagt	4	ttgct	5	gtcggcgacgcctcagagcggaaga	ctgggcttgctgaggtagaggcagc	4.047619
1592	NM_001195215	DENND1B	DENN domain-containing protein 1B isoform 3	chr1	8377	144	163	19	gggtggggtgggaggcggg	ggg	t	1	gt	2	aggc	4	gctgctgtcacagaaaggctctggt	gaagtgccgggggcgcagccgacat	6.444444
1594	NM_144977	DENND1B	DENN domain-containing protein 1B isoform 2	chr1	2345	144	163	19	gggtggggtgggaggcggg	ggg	t	1	gt	2	aggc	4	gctgctgtcacagaaaggctctggt	gaagtgccgggggcgcagccgacat	6.444444
1596	NM_000069	CACNA1S	voltage-dependent L-type calcium channel subunit alpha-1S	chr1	6168	152	178	26	gggggcattggggacacagggaaggg	ggg	ggcatt	6	gacaca	6	aa	2	cctcagccagcctagtccccaaggc	aaagcactggggtgggggagcagga	3.575000
1598	NM_001164586	IGFN1	immunoglobulin-like and fibronectin type III domain-containing protein 1	chr1	11810	1405	1458	53	GGGAGCATCGAGAGCCAGGGAGAGAAATCCAGAGAGCAGGGCCCCAGGGGGGG	GGG	AGCATCGAGAGCCAGGGAGAGAAATCCAGAGAGCA	35	CCCCA	5	G	1	CCAGGCATCAGGAGCAGAAGAGTCT	CTCCCTTGAAGGGGCTGGGCCGGCT	3.035714
1599	NM_001164586	IGFN1	immunoglobulin-like and fibronectin type III domain-containing protein 1	chr1	11810	2213	2268	55	GGGGTTCTCAGGGAGGTAGAGATGCTGACTATGGGGAAGCCAGGGGCTACTGGGG	GGGG	TTCTCAGGGAGGTAGAGATGCTGACTAT	28	AAGCCA	6	CTACT	5	AAGGTGGGCATGGCCCCTGAATCCT	GTCAGGAGAGTTGCTAGAACAGATA	3.736842
1600	NM_001164586	IGFN1	immunoglobulin-like and fibronectin type III domain-containing protein 1	chr1	11810	2774	2836	62	GGGTGGATGCCAGAAGCCACTGGCTAAGTAGGGCTCCAGGCCTGGGTGCTCAGGGATCTGGG	GGG	TGGATGCCAGAAGCCACTGGCTAAGTAGGGCTCCAGGCCT	40	TGCTCA	6	ATCT	4	GCTGGACTGACGGAGTCTGGTCAGG	GGGACACTAGGAGATAAGAAAGGAT	5.620690
1601	NM_001164586	IGFN1	immunoglobulin-like and fibronectin type III domain-containing protein 1	chr1	11810	3332	3382	50	GGGGAGGGCACCATTCAGATGGTGGCCTAGGGAGTCCTGGGGTGACAGGG	GGG	GAGGGCACCATTCAGATGGTGGCCTA	26	AGTCCT	6	GTGACA	6	GCATGCCAGGCAGGCATGGACCCTA	TCTGCGGGTAGAGGTGGTCTCAAGG	3.305556
1602	NM_001164586	IGFN1	immunoglobulin-like and fibronectin type III domain-containing protein 1	chr1	11810	3565	3602	37	GGGGGTCCAGGAGCCATGGGACCAGGGTCTCTGAGGG	GGG	GGTCCAGGAGCCAT	14	ACCA	4	TCTCTGA	7	AGAAGGAGGCTATGAAGATGGCTCT	CAGGAAGCAAAGTGGGTGAGGGGGA	7.263158
1603	NM_001164586	IGFN1	immunoglobulin-like and fibronectin type III domain-containing protein 1	chr1	11810	3718	3751	33	GGGGCCGCTTCTGGGAGCCAGTGGGCTTATGGG	GGG	GCCGCTTCT	9	AGCCAGT	7	CTTAT	5	CCCTGAGTCACTCGCACCTCACAAT	GCTGGCAATGTGCTGGGTTATGAGG	2.558824
1604	NM_001164586	IGFN1	immunoglobulin-like and fibronectin type III domain-containing protein 1	chr1	11810	3915	3964	49	GGGATCAGCAGATGGGCCAGGTTGTAGGAAGGGTATTGGGAGTTCTGGG	GGG	ATCAGCAGATGGGCCAGGTTGTAGGAA	27	TATT	4	AGTTCT	6	ATGGTTCAGGAGGCCTCCAAGGAAT	GAAATGGGGTCAGTGGATAAGGAAG	6.941176
1605	NM_001164586	IGFN1	immunoglobulin-like and fibronectin type III domain-containing protein 1	chr1	11810	4023	4080	57	GGGTTCGGGGAGCAAGGCAGATTATAGGGATGGTGTAGGGGGTTCTGGGGCAATGGG	GGG	TTCGGGGAGCAAGGCAGATTATAGGGATGGTGTA	34	GGTTCT	6	GCAAT	5	AAGATTTGGGGGCTCCTGAGAATAT	GTCAATGGATGAAGCAGGTTATAGG	14.833333
1606	NM_001164586	IGFN1	immunoglobulin-like and fibronectin type III domain-containing protein 1	chr1	11810	4138	4195	57	GGGAGCAAGGCAGATTATAGGGGTGGTTTACAGGATTCCAGGGAAGCGGGTTCAGGG	GGG	AGCAAGGCAGATTATAGGGGTGGTTTACAGGATTCCA	37	AAGC	4	TTCA	4	AGGGGCTCCTGAGGGAATAAGTTCA	AGCAAGGCAGATTATAGCGGTGGTT	6.777778
1607	NM_001164586	IGFN1	immunoglobulin-like and fibronectin type III domain-containing protein 1	chr1	11810	4240	4296	56	GGGTCAATGGATGAAACAGATAATAGGAAAGATTTGGGGGTTCCTGAGGGAATGGG	GGG	TCAATGGATGAAACAGATAATAGGAAAGATTTGG	34	TTCCTGA	7	AAT	3	TAAAGGGTTCCAGGGAAATC	TGCAGGTTACAGGGCTGGTTTAAGG	8.571429
1608	NM_001164586	IGFN1	immunoglobulin-like and fibronectin type III domain-containing protein 1	chr1	11810	4381	4434	53	GGGGAAATGGGGTCAGGTTATAGGGAGGATTTGGGGGCTCCTGAGGGAATGGG	GGG	GAAATGGGGTCAGGTTATAGGGAGGATTTGG	31	CTCCTGA	7	AAT	3	TCATAGGAATGGGATTGGAGGTTAT	CACAGGGAGCAAGGCAGGTTATAGG	14.454545
1609	NM_001164586	IGFN1	immunoglobulin-like and fibronectin type III domain-containing protein 1	chr1	11810	4546	4596	50	GGGAGCAAGGCAGGTTACAGGGGTGGTTTAAGGGGTTCTGGGGAAATGGG	GGG	AGCAAGGCAGGTTACAGGGGTGGTTTAA	28	GTTCT	5	GAAAT	5	GGGAGCTCCTGAGAGAATGGATTCA	GTTAATTGAGGCAGGCTATAGGAAA	11.166667
1610	NM_001164586	IGFN1	immunoglobulin-like and fibronectin type III domain-containing protein 1	chr1	11810	4628	4654	26	GGGTTTCTGAGGGAGGGGGTTCAGGG	GGG	TTTCTGA	7	A	1	GGTTCA	6	GATTTGG	AGCAAAGCAGGTTATAGGGGTGGCT	24.400000
1611	NM_001164586	IGFN1	immunoglobulin-like and fibronectin type III domain-containing protein 1	chr1	11810	4803	4860	57	GGGGTCAGTGAATAAGGCAGGTTATAGGAAGGATTTGGGGGCTCCTAAGGGAATGGG	GGG	GTCAGTGAATAAGGCAGGTTATAGGAAGGATTTGG	35	CTCCTAA	7	AAT	3	ATGGTTTAGGAGGTTCTGAAGAAAT	TTCAGGGAGTAAGGCAAGTTTTAGG	12.700000
1612	NM_001164586	IGFN1	immunoglobulin-like and fibronectin type III domain-containing protein 1	chr1	11810	5067	5130	63	GGGAATAGGTTCAGGGAGCAAGGCAGGTTTTAGGGATGGTTTAGGGAGTTCTGGGGAAATGGG	GGG	AATAGGTTCAGGGAGCAAGGCAGGTTTTAGGGATGGTTTA	40	AGTTCT	6	GAAAT	5	ATAGGAAGGATTTGGGGGCTCCTAA	GTCAATGGATGAGGCAGGTTATAGG	14.363636
1613	NM_001164586	IGFN1	immunoglobulin-like and fibronectin type III domain-containing protein 1	chr1	11810	5235	5292	57	GGGGTCAGTGAATGAGGCAGGTTATAGGAAGGATTTGGGGGCTCCTGAGGGAATGGG	GGG	GTCAGTGAATGAGGCAGGTTATAGGAAGGATTTGG	35	CTCCTGA	7	AAT	3	ATGGTTTAGGGAGTTCTGTAGAAAT	TTCAGGGAGTAAGGCAGGTTTCAGG	12.272727
1614	NM_001164586	IGFN1	immunoglobulin-like and fibronectin type III domain-containing protein 1	chr1	11810	5391	5454	63	GGGAATAGGTTCAGGGAGCAAGGCAGATTTTAGGGATGCTTTAGGGAGTTCTGGGGAAATGGG	GGG	AATAGGTTCAGGGAGCAAGGCAGATTTTAGGGATGCTTTA	40	AGTTCT	6	GAAAT	5	ATAGGAAGGATTTGGGTGCTCCTAA	GTCAATGGATGAGGCAGGTTATAGG	10.666667
1615	NM_001164586	IGFN1	immunoglobulin-like and fibronectin type III domain-containing protein 1	chr1	11810	5559	5616	57	GGGGTCAGTGAATGAGGCAGGTTATAGGAAGGATTTGGGGGCTCCTGAGGGAATGGG	GGG	GTCAGTGAATGAGGCAGGTTATAGGAAGGATTTGG	35	CTCCTGA	7	AAT	3	ATGGTTTAGGGAGTTCTGTAGAAAT	TTCAGGGAGTAAGGCAGGTTTCAGG	12.272727
1616	NM_001164586	IGFN1	immunoglobulin-like and fibronectin type III domain-containing protein 1	chr1	11810	5715	5778	63	GGGAATAGGTTCAGGGAGCAAGGCAGATTTTAGGGATGCTTTAGGGAGTTCTGGGGAAATGGG	GGG	AATAGGTTCAGGGAGCAAGGCAGATTTTAGGGATGCTTTA	40	AGTTCT	6	GAAAT	5	ATAGGAAGGATTTGGGTGCTCCTAA	GTCAATGGATGAGGCAGGTTATAGG	10.666667
1617	NM_001164586	IGFN1	immunoglobulin-like and fibronectin type III domain-containing protein 1	chr1	11810	5883	5940	57	GGGGTCAGTGAATGAGGCAGGTTATAGGAAGGATTTGGGGGCTCCTGAGGGAATGGG	GGG	GTCAGTGAATGAGGCAGGTTATAGGAAGGATTTGG	35	CTCCTGA	7	AAT	3	ATGGTTTAGGGAGTTCTGTAGAAAT	TTCAGGGAGTAAGGAAGGTTTCAGG	13.500000
1618	NM_001164586	IGFN1	immunoglobulin-like and fibronectin type III domain-containing protein 1	chr1	11810	5991	6048	57	GGGGTCAGTGAATAAGGCAGGTTATAGGAAGGATTTGGGGGCTCCTAAGGGAATGGG	GGG	GTCAGTGAATAAGGCAGGTTATAGGAAGGATTTGG	35	CTCCTAA	7	AAT	3	ATGGTTTAGGGGGTTCTGAAGAAAT	TTCAGGGAGTAAGGAAGGTTTCAGG	15.700000
1619	NM_001164586	IGFN1	immunoglobulin-like and fibronectin type III domain-containing protein 1	chr1	11810	6315	6372	57	GGGGTCAGTGAATGAGGCAGGTTATAGGAAGGATTTAGGGGCTCCTAAGGGAATGGG	GGG	GTCAGTGAATGAGGCAGGTTATAGGAAGGATTTAG	35	CTCCTAA	7	AAT	3	ATGGTTTAGGGAGTTCTGTAGAAAT	TTCAGGGAGTAAGACAGGTTTCAGG	10.545455
1620	NM_001164586	IGFN1	immunoglobulin-like and fibronectin type III domain-containing protein 1	chr1	11810	6531	6588	57	GGGGTCAGTGAATGAGGCAGGTTATAGGAAGGATTTGGGGGCTCCTAAGGGAATGGG	GGG	GTCAGTGAATGAGGCAGGTTATAGGAAGGATTTGG	35	CTCCTAA	7	AAT	3	ATGGTTTAGGGAGTTCTACAGAAAT	TTCAGAGAGTAAGGCAGGTTTTAGG	11.363636
1621	NM_001164586	IGFN1	immunoglobulin-like and fibronectin type III domain-containing protein 1	chr1	11810	6675	6703	28	GGGAGCTCCTGAGGGAATGGGTTCAGGG	GGG	AGCTCCTGA	9	AAT	3	TTCA	4	ATGAGGCAGGTTATAGGAAGGATTT	AGTAAGGCAGGTTTCAGGGATGGTT	9.111111
1622	NM_001164586	IGFN1	immunoglobulin-like and fibronectin type III domain-containing protein 1	chr1	11810	6748	6804	56	GGGTCAGTGAATAAGGCAGGTTATAGGAAGGATTTGGGGGCTCCTAAGGGAATGGG	GGG	TCAGTGAATAAGGCAGGTTATAGGAAGGATTTGG	34	CTCCTAA	7	AAT	3	TAGGGGGTTCTGAAGAAATG	TTCAGGGAGTAAGGCAGGTTTCAGG	13.909091
1623	NM_001164586	IGFN1	immunoglobulin-like and fibronectin type III domain-containing protein 1	chr1	11810	7132	7191	59	GGGAGTGAGGTCAGTTATAGAGGAGGCTCAGGAGGATCTGGGGAAACGGGACCAGAGGG	GGG	AGTGAGGTCAGTTATAGAGGAGGCTCAGGAGGATCT	36	GAAAC	5	ACCAGA	6	TGGGGGAACTAGTGGCATGGGGTCA	TAAGATGGGTTATGGAGATGGTTCA	11.923077
1624	NM_001164586	IGFN1	immunoglobulin-like and fibronectin type III domain-containing protein 1	chr1	11810	7457	7485	28	GGGGCACAGGGGTGCTGGGGTCTCAGGG	GGG	GCACA	5	GTGCT	5	GTCTCA	6	GGCATGGCACACAGAGACAGCCTCA	AGGGCGACAGACTCTTTCAGATGAG	4.850000
1625	NM_001164586	IGFN1	immunoglobulin-like and fibronectin type III domain-containing protein 1	chr1	11810	7648	7708	60	GGGGCTCCCAGGGTGAAGGATAGGTCTCCAGACCAAGCAGGGATAATGGGGGCTTCTGGG	GGG	GCTCCCAGGGTGAAGGATAGGTCTCCAGACCAAGCA	36	ATAAT	5	GGCTTCT	7	GACTCCAGGGTCTTCTAGAGACAGA	TTTCTTGATGGCAAGGGGGCAGTGG	4.558824
1626	NM_001164586	IGFN1	immunoglobulin-like and fibronectin type III domain-containing protein 1	chr1	11810	8116	8148	32	GGGACCCATGAAGGGCCAGGGGGCTTTAAGGG	GGG	ACCCATGAA	9	CCAG	4	GCTTTAA	7	GCAGGAGAAAGATGCCGCTTTTGGT	TGGGGAGGGTGCACCAGGCCAAGAG	3.866667
1627	NM_001164586	IGFN1	immunoglobulin-like and fibronectin type III domain-containing protein 1	chr1	11810	11571	11620	49	gggccggctccttattttcctgggctgagccgtttggagggagggtggg	ggg	ccggctccttattttcctgggctgagccgtttgga	35	a	1	t	1	tccagagggcacctgcctgcaggat	cacagctgggcctgctgtgaccact	2.044444
1658	NM_021636	LGR6	leucine-rich repeat-containing G-protein coupled receptor 6 isoform 2	chr1	3345	3075	3124	49	gggaaatgagggaagtaaagacagtgaaggggtggagggttgatcaggg	ggg	aaatgagggaagtaaagacagtgaa	25	gtgga	5	ttgatca	7	gagacctggacttttgtctgcttaa	cacagtggacagggagacctcacag	5.277778
1660	NM_020443	NAV1	neuron navigator 1 isoform 1	chr1	13023	6251	6308	57	gggtctttcccttgacttcttgtttcaattacaaactcctgggctttctggggaggg	ggg	tctttcccttgacttcttgtttcaattacaaactcct	37	ctttct	6	ga	2	atgactttggggaaaagatgattct	gttcagaaaacatcaaaacactgca	2.900000
1661	NM_018085	IPO9	importin-9	chr1	11416	10	42	32	gggtcccggccgcggggctggcgggctgaggg	ggg	tcccggccgc	10	gctggc	6	ctga	4	attcggtggc	gagaaaagATGGCGGCGGCGGCGGC	4.000000
1662	NM_018085	IPO9	importin-9	chr1	11416	2338	2387	49	GGGCCGCCTTGTTTCCACCCTCATCTCCAAGGCAGGGCGGGAACTCGGG	GGG	CCGCCTTGTTTCCACCCTCATCTCCAAGGCA	31	C	1	AACTC	5	CCTCAGAGTTCACTGCGGCCTTTGT	GAGAATCTAGACCAGATTCTTCGTG	1.352941
1663	NM_018085	IPO9	importin-9	chr1	11416	8857	8896	39	gggtgacttggaacctggattgaaggggtgggagatggg	ggg	tgacttggaacctggattgaa	21	gt	2	agat	4	agtgttgatgcaaatgtgactagaa	agaaaggaatgcagtctggcagcag	7.363636
1665	NR_046696	IPO9-AS1		chr1	842	452	472	20	gggcgggagcgggcggaggg	ggg	c	1	agc	3	cgga	4	gaagccgcgcctgcgcaccagaggc	cggggaatgaatctaagcctccaga	2.724138
1667	NM_001017404	LGR6	leucine-rich repeat-containing G-protein coupled receptor 6 isoform 3	chr1	3041	2771	2820	49	gggaaatgagggaagtaaagacagtgaaggggtggagggttgatcaggg	ggg	aaatgagggaagtaaagacagtgaa	25	gtgga	5	ttgatca	7	gagacctggacttttgtctgcttaa	cacagtggacagggagacctcacag	5.277778
1669	NM_001017403	LGR6	leucine-rich repeat-containing G-protein coupled receptor 6 isoform 1 precursor	chr1	3458	3188	3237	49	gggaaatgagggaagtaaagacagtgaaggggtggagggttgatcaggg	ggg	aaatgagggaagtaaagacagtgaa	25	gtgga	5	ttgatca	7	gagacctggacttttgtctgcttaa	cacagtggacagggagacctcacag	5.277778
1671	NM_177402	SYT2	synaptotagmin-2	chr1	7603	4206	4268	62	gggcatcatgccaaacactcactgctgggcaggtttatttctggggatgtcagggtactggg	ggg	catcatgccaaacactcactgctgggcaggtttatttct	39	gatgtca	7	tact	4	gagggctgacgtagcttaaaccaca	gtgtaggcactaagcaggatagagt	3.961538
1672	NM_177402	SYT2	synaptotagmin-2	chr1	7603	4813	4869	56	gggtaaaagcagctctcttataaacctgcctccatgcagtggggtgggggtaaggg	ggg	taaaagcagctctcttataaacctgcctccatgcagt	37	gt	2	ggtaa	5	agagaggtcactacagccctcctgt	tgggtgacagcaaagaggttgagga	3.055556
1675	NM_032103	PPP1R12B	protein phosphatase 1 regulatory subunit 12B isoform c	chr1	9463	9214	9233	19	gggatggggtggggttggg	ggg	at	2	gt	2	gtt	3	acttcagtccactgtaaatacacct	gttgtttagggagaagcagccagac	4.833333
1677	NM_000674	ADORA1	adenosine receptor A1	chr1	2919	192	232	40	gggagctctgccagctttggtgaccttgggccgggctggg	ggg	agctctgccagctttggtgacctt	24	cc	2	ct	2	acttggacagaacagtcaggcagcc	agcgctgcggcgggagccggaggac	2.500000
1678	NM_000674	ADORA1	adenosine receptor A1	chr1	2919	1601	1632	31	gggccctgcaggaggcctgggagggcaaggg	ggg	ccctgcaggaggcct	15	a	1	caa	3	taggagttaactaccctacacctct	tcctacggagggaccaggtgtctag	1.720930
1679	NM_000674	ADORA1	adenosine receptor A1	chr1	2919	2361	2400	39	gggagcattctgcctgcctgggaacggggtggacgaggg	ggg	agcattctgcctgcct	16	aacg	4	tggacga	7	aggagaacactagacatgccaactc	agtgtctgtaaggactcagtgttga	3.125000
1680	NM_000674	ADORA1	adenosine receptor A1	chr1	2919	2656	2707	51	ggggggcaaggtgggggagcctggagcccctgtgtgggagggcgaggcggg	ggg	gggcaaggtgggggagcctggagcccctgtgt	32	a	1	cgaggc	6	ctgccaagcctggagcccctgtgtt	ggagcctggagcccctgtgtgggag	2.387500
1681	NM_000674	ADORA1	adenosine receptor A1	chr1	2919	2742	2780	38	gggatcctggagcccctgtgtcggggggcgagggaggg	ggg	atcctggagcccctgtgtc	19	gggcga	6	a	1	ggcgaggcgg	gaggtggccgtcgagttgaccttct	3.947368
1686	NM_032104	PPP1R12B	protein phosphatase 1 regulatory subunit 12B isoform d	chr1	9644	9395	9414	19	gggatggggtggggttggg	ggg	at	2	gt	2	gtt	3	acttcagtccactgtaaatacacct	gttgtttagggagaagcagccagac	4.833333
1688	NM_001048230	ADORA1	adenosine receptor A1	chr1	2764	1446	1477	31	gggccctgcaggaggcctgggagggcaaggg	ggg	ccctgcaggaggcct	15	a	1	caa	3	taggagttaactaccctacacctct	tcctacggagggaccaggtgtctag	1.720930
1689	NM_001048230	ADORA1	adenosine receptor A1	chr1	2764	2206	2245	39	gggagcattctgcctgcctgggaacggggtggacgaggg	ggg	agcattctgcctgcct	16	aacg	4	tggacga	7	aggagaacactagacatgccaactc	agtgtctgtaaggactcagtgttga	3.125000
1690	NM_001048230	ADORA1	adenosine receptor A1	chr1	2764	2501	2552	51	ggggggcaaggtgggggagcctggagcccctgtgtgggagggcgaggcggg	ggg	gggcaaggtgggggagcctggagcccctgtgt	32	a	1	cgaggc	6	ctgccaagcctggagcccctgtgtt	ggagcctggagcccctgtgtgggag	2.387500
1691	NM_001048230	ADORA1	adenosine receptor A1	chr1	2764	2587	2625	38	gggatcctggagcccctgtgtcggggggcgagggaggg	ggg	atcctggagcccctgtgtc	19	gggcga	6	a	1	ggcgaggcgg	gaggtggccgtcgagttgaccttct	3.947368
1695	NM_001136504	SYT2	synaptotagmin-2	chr1	7613	36	77	41	gggagcgagggccgcagcggcagggccggcggggaagtggg	ggg	agcgagggccgcagcggca	19	ccggc	5	gaagt	5	gagagactcgagagcgagcgagcgc	aagagggacctggacttcgggaccc	3.114286
1696	NM_001136504	SYT2	synaptotagmin-2	chr1	7613	4216	4278	62	gggcatcatgccaaacactcactgctgggcaggtttatttctggggatgtcagggtactggg	ggg	catcatgccaaacactcactgctgggcaggtttatttct	39	gatgtca	7	tact	4	gagggctgacgtagcttaaaccaca	gtgtaggcactaagcaggatagagt	3.961538
1697	NM_001136504	SYT2	synaptotagmin-2	chr1	7613	4823	4879	56	gggtaaaagcagctctcttataaacctgcctccatgcagtggggtgggggtaaggg	ggg	taaaagcagctctcttataaacctgcctccatgcagt	37	gt	2	ggtaa	5	agagaggtcactacagccctcctgt	tgggtgacagcaaagaggttgagga	3.055556
1701	NM_005686	SOX13	transcription factor SOX-13	chr1	4073	259	296	37	gggagacggccgcaagcccagggcagagggcagaggg	ggg	agacggccgcaagccca	17	caga	4	caga	4	tcgcagagcaggaccgcggaaggca	cagagagcggcctggctcggcggag	2.361111
1702	NM_005686	SOX13	transcription factor SOX-13	chr1	4073	322	376	54	gggcgccgcccggccggaaccaagctcgccgcccgggacggcgggccccgtggg	ggg	cgccgcccggccggaaccaagctcgccgccc	31	acggc	5	ccccgt	6	a	gcgcggacccagggtggccgtgggt	1.272727
1703	NM_005686	SOX13	transcription factor SOX-13	chr1	4073	752	815	63	GGGCCTCCCAGGATAGTGCTGACCCCCAAGCTCCAGCCCAGGGGAATTTCAGGGGCTCCTGGG	GGG	CCTCCCAGGATAGTGCTGACCCCCAAGCTCCAGCCCAG	38	AATTTCA	7	GCTCCT	6	GAACCTCAGCCTGGAGACCCAGCCC	ACTGTAGCTCTCCAGAGGGTAATGG	0.878505
1708	NM_014935	PLEKHA6	pleckstrin homology domain-containing family A member 6	chr1	7414	123	188	65	ggggccccaggggcgggggaggaggaccccagctggcctgagctggggggaggggtgccttgggg	gggg	ccccaggggcgggggaggaggaccccagctggcctgagct	40	gga	3	tgcctt	6	gatccggagccccgctctgcagaag	ctcgcagagttagagctttccagcg	2.505747
1711	NM_001684	ATP2B4	plasma membrane calcium-transporting ATPase 4 isoform 4b	chr1	8742	116	134	18	gggggctgggaggggggg	ggg	ggct	4	a	1	g	1	tctgctgttgagatcgtccaaagct	cacgaacttcgtggggcaccatccc	5.607143
1713	NM_001001396	ATP2B4	plasma membrane calcium-transporting ATPase 4 isoform 4a	chr1	8920	116	134	18	gggggctgggaggggggg	ggg	ggct	4	a	1	g	1	tctgctgttgagatcgtccaaagct	cacgaacttcgtggggcaccatccc	5.607143
1719	NM_001242925	TMCC2	transmembrane and coiled-coil domains protein 2 isoform 2	chr1	3340	1452	1488	36	GGGGCAGGCAGCAACTCTGGGGCTGGGCCTGGTGGG	GGG	GCAGGCAGCAACTCT	15	GCT	3	CCTGGT	6	CTCCAGCGCCAGCGCCAGCTCAGCC	GCGCTGGGGAGCCCTAAGTCCAATG	2.319149
1720	NM_001242925	TMCC2	transmembrane and coiled-coil domains protein 2 isoform 2	chr1	3340	2566	2610	44	gggaggaggctctgctggccgcagagaacacagggatgggaggg	ggg	aggaggctctgctggccgcagagaacaca	29	at	2	a	1	ggtgaggatgaaggctggagagtga	tccctagccttcgggcacctccagg	2.628571
1723	NM_014858	TMCC2	transmembrane and coiled-coil domains protein 2 isoform 1	chr1	4004	55	114	59	gggccgcggtcgcggctttgcggcaggctgcgcgtcaggcggggagcggggcgcgcggg	ggg	ccgcggtcgcggctttgcggcaggctgcgcgtcaggc	37	gagc	4	gcgcgc	6	taggttgcgcgctcgccgcgggctc	ccggggagggggccgggcgcgctgc	4.190476
1724	NM_014858	TMCC2	transmembrane and coiled-coil domains protein 2 isoform 1	chr1	4004	2116	2152	36	GGGGCAGGCAGCAACTCTGGGGCTGGGCCTGGTGGG	GGG	GCAGGCAGCAACTCT	15	GCT	3	CCTGGT	6	CTCCAGCGCCAGCGCCAGCTCAGCC	GCGCTGGGGAGCCCTAAGTCCAATG	2.319149
1725	NM_014858	TMCC2	transmembrane and coiled-coil domains protein 2 isoform 1	chr1	4004	3230	3274	44	gggaggaggctctgctggccgcagagaacacagggatgggaggg	ggg	aggaggctctgctggccgcagagaacaca	29	at	2	a	1	ggtgaggatgaaggctggagagtga	tccctagccttcgggcacctccagg	2.628571
1731	NM_001297611	TMCC2	transmembrane and coiled-coil domains protein 2 isoform 3	chr1	2798	910	946	36	GGGGCAGGCAGCAACTCTGGGGCTGGGCCTGGTGGG	GGG	GCAGGCAGCAACTCT	15	GCT	3	CCTGGT	6	CTCCAGCGCCAGCGCCAGCTCAGCC	GCGCTGGGGAGCCCTAAGTCCAATG	2.319149
1732	NM_001297611	TMCC2	transmembrane and coiled-coil domains protein 2 isoform 3	chr1	2798	2024	2068	44	gggaggaggctctgctggccgcagagaacacagggatgggaggg	ggg	aggaggctctgctggccgcagagaacaca	29	at	2	a	1	ggtgaggatgaaggctggagagtga	tccctagccttcgggcacctccagg	2.628571
1735	NM_001297613	TMCC2	transmembrane and coiled-coil domains protein 2 isoform 4	chr1	2818	930	966	36	GGGGCAGGCAGCAACTCTGGGGCTGGGCCTGGTGGG	GGG	GCAGGCAGCAACTCT	15	GCT	3	CCTGGT	6	CTCCAGCGCCAGCGCCAGCTCAGCC	GCGCTGGGGAGCCCTAAGTCCAATG	2.319149
1736	NM_001297613	TMCC2	transmembrane and coiled-coil domains protein 2 isoform 4	chr1	2818	2044	2088	44	gggaggaggctctgctggccgcagagaacacagggatgggaggg	ggg	aggaggctctgctggccgcagagaacaca	29	at	2	a	1	ggtgaggatgaaggctggagagtga	tccctagccttcgggcacctccagg	2.628571
1739	NM_052934	SLC26A9	solute carrier family 26 member 9 isoform a	chr1	4799	2534	2579	45	gggacttccataaaggatgagcctggggtcacagggggtgtcggg	ggg	acttccataaaggatgagcct	21	gtcaca	6	ggtgtc	6	gctgcctacagagtgcctggcactt	cggaggaaagtgcatcccccagagc	1.661290
1741	NM_004759	MAPKAPK2	MAP kinase-activated protein kinase 2 isoform 1	chr1	3517	35	87	52	gggacccacggagccccgcgacccgccgagcctggagccgggccgggtcggg	ggg	acccacggagccccgcgacccgccgagcctggagcc	36	cc	2	tc	2	ccggtgggagccagcggcgcgcggt	gaagccggctccagcccggagcgaa	1.131868
1742	NM_004759	MAPKAPK2	MAP kinase-activated protein kinase 2 isoform 1	chr1	3517	2571	2607	36	gggatcgtgcatttgaggggccaggggcaggcaggg	ggg	atcgtgcatttga	13	gcca	4	gcaggca	7	tgtatgagtgcgcagatctgtgcct	ctgcagagggagacggccctgctgg	3.344828
1747	NM_001006658	CR2	complement receptor type 2 isoform 1 precursor	chr1	4170	101	143	42	gggggcttcggccgtggcATgggCGCCGCgggCCTGCTCggg	ggg	ggcttcggccgtggcAT	17	CGCCGC	6	CCTGCTC	7	cgggtctcggaacgcatcccgccgc	GTTTTCTTGGCTCTCGTCGCACCGG	2.326531
1749	NM_001877	CR2	complement receptor type 2 isoform 2 precursor	chr1	3993	101	143	42	gggggcttcggccgtggcATgggCGCCGCgggCCTGCTCggg	ggg	ggcttcggccgtggcAT	17	CGCCGC	6	CCTGCTC	7	cgggtctcggaacgcatcccgccgc	GTTTTCTTGGCTCTCGTCGCACCGG	2.326531
1751	NM_032960	MAPKAPK2	MAP kinase-activated protein kinase 2 isoform 2	chr1	2980	35	87	52	gggacccacggagccccgcgacccgccgagcctggagccgggccgggtcggg	ggg	acccacggagccccgcgacccgccgagcctggagcc	36	cc	2	tc	2	ccggtgggagccagcggcgcgcggt	gaagccggctccagcccggagcgaa	1.131868
1752	NM_032960	MAPKAPK2	MAP kinase-activated protein kinase 2 isoform 2	chr1	2980	2034	2070	36	gggatcgtgcatttgaggggccaggggcaggcaggg	ggg	atcgtgcatttga	13	gcca	4	gcaggca	7	tgtatgagtgcgcagatctgtgcct	ctgcagagggagacggccctgctgg	3.344828
1757	NM_025179	PLXNA2	plexin-A2 precursor	chr1	11443	37	85	48	gggaggagcggcatccgcgccagactggagcgggagggcggcggaggg	ggg	aggagcggcatccgcgccagactggagc	28	a	1	cggcgga	7	cgccaccgcgggagccagagctgcc	cagttgctgggaatttttcagccga	2.317073
1759	NM_001170588	HHAT	protein-cysteine N-palmitoyltransferase HHAT isoform 3	chr1	3446	10	73	63	gggcgtgctcggaggacgcgcgctgcgctgctcctccaaagggcagctccgggggaaagaggg	ggg	cgtgctcggaggacgcgcgctgcgctgctcctccaaa	37	cagctcc	7	ggaaaga	7	acggcggcag	tggcgtcccggggaagcccgcagcc	2.433962
1761	NM_019605	SERTAD4	SERTA domain-containing protein 4	chr1	2008	8	64	56	gggacccttgcccgccgcgcacccgcagtcaccgccgagcgggcggccgggccggg	ggg	acccttgcccgccgcgcacccgcagtcaccgccgagc	37	cggcc	5	cc	2	gacctgcc	acccgcgagtgtgcaccggcggccg	0.811765
1763	NM_018194	HHAT	protein-cysteine N-palmitoyltransferase HHAT isoform 1	chr1	3641	10	73	63	gggcgtgctcggaggacgcgcgctgcgctgctcctccaaagggcagctccgggggaaagaggg	ggg	cgtgctcggaggacgcgcgctgcgctgctcctccaaa	37	cagctcc	7	ggaaaga	7	acggcggcag	tggcgtcccggggaagcccgcagcc	2.433962
1765	NM_001170587	HHAT	protein-cysteine N-palmitoyltransferase HHAT isoform 4	chr1	3507	10	73	63	gggcgtgctcggaggacgcgcgctgcgctgctcctccaaagggcagctccgggggaaagaggg	ggg	cgtgctcggaggacgcgcgctgcgctgctcctccaaa	37	cagctcc	7	ggaaaga	7	acggcggcag	tggcgtcccggggaagcccgcagcc	2.433962
1767	NM_015471	NSL1	kinetochore-associated protein NSL1 homolog isoform 1	chr1	13135	7357	7399	42	ggggtgtggaggcccttatagctgctgggtcctggggcaggg	ggg	gtgtggaggcccttatagctgct	23	tcct	4	gca	3	tggacattggttaaagcagtaaggt	tagggtgtcccaggacatggagctg	3.419355
1768	NM_015471	NSL1	kinetochore-associated protein NSL1 homolog isoform 1	chr1	13135	7645	7695	50	gggaagtattaactctgtggatgaacttaggtgggggaactgggccaggg	ggg	aagtattaactctgtggatgaacttaggt	29	ggaact	6	cca	3	cagcagaataaagagctgacgaagt	actgataatttttgatagaagcctc	4.833333
1769	NM_015471	NSL1	kinetochore-associated protein NSL1 homolog isoform 1	chr1	13135	9970	10026	56	ggggagccatcagtagcatctagggatccattagagggaaaagagggagctgaggg	ggg	gagccatcagtagcatctagggatccattaga	32	aaaaga	6	agctga	6	cccacaagcaatttgccgtcagtta	agaggctaggagcccaagcaaacct	1.822222
1771	NM_001042549	NSL1	kinetochore-associated protein NSL1 homolog isoform 2	chr1	13220	7442	7484	42	ggggtgtggaggcccttatagctgctgggtcctggggcaggg	ggg	gtgtggaggcccttatagctgct	23	tcct	4	gca	3	tggacattggttaaagcagtaaggt	tagggtgtcccaggacatggagctg	3.419355
1772	NM_001042549	NSL1	kinetochore-associated protein NSL1 homolog isoform 2	chr1	13220	7730	7780	50	gggaagtattaactctgtggatgaacttaggtgggggaactgggccaggg	ggg	aagtattaactctgtggatgaacttaggt	29	ggaact	6	cca	3	cagcagaataaagagctgacgaagt	actgataatttttgatagaagcctc	4.833333
1773	NM_001042549	NSL1	kinetochore-associated protein NSL1 homolog isoform 2	chr1	13220	10055	10111	56	ggggagccatcagtagcatctagggatccattagagggaaaagagggagctgaggg	ggg	gagccatcagtagcatctagggatccattaga	32	aaaaga	6	agctga	6	cccacaagcaatttgccgtcagtta	agaggctaggagcccaagcaaacct	1.822222
1775	NM_006243	PPP2R5A	serine/threonine-protein phosphatase 2A 56 kDa regulatory subunit alpha isoform isoform 1	chr1	3128	408	457	49	gggcggcgaggagaagctcggcggcgtcccggggccggagggccgtggg	ggg	cggcgaggagaagctcggcggcgtccc	27	gccgga	6	ccgt	4	tgagatgtggccgtgaggcgttggc	gccggggcgcaggggcgcgagcacc	3.418605
1778	NM_001030287	ATF3	cyclic AMP-dependent transcription factor ATF-3 isoform 1	chr1	1922	1055	1071	16	gggtgggagggatggg	ggg	t	1	a	1	at	2	attcaggcagcagtgtctgtacctc	gccatctccttcaccgtggctacca	2.250000
1780	NM_001270616	PROX1	prospero homeobox protein 1	chr1	8500	8053	8071	18	ggggagggtgggaaaggg	ggg	ga	2	t	1	aaa	3	aaacaggaaaaaaaaaagttgttgt	gttttactttgtgtgttttaagctt	23.666667
1782	NM_005401	PTPN14	tyrosine-protein phosphatase non-receptor type 14	chr1	13443	422	485	63	ggggaatcggctccgccgccgcgaaggacagcctttccgcgcgggactccggggcgccacggg	ggg	gaatcggctccgccgccgcgaaggacagcctttccgcgc	39	actcc	5	gcgccac	7	cgccagtcactggaatcaattccgt	ggccatgtaagcagctatcttccag	1.866667
1783	NM_005401	PTPN14	tyrosine-protein phosphatase non-receptor type 14	chr1	13443	9008	9058	50	ggggaagatctgtcaatcccttgaggtgcgggggttggggggatggaggg	ggg	gaagatctgtcaatcccttgaggtgc	26	ggttg	5	ggatgga	7	actatttcgttactgattttcgttt	tacagggcattctaggatgtgtgcc	6.375000
1784	NM_005401	PTPN14	tyrosine-protein phosphatase non-receptor type 14	chr1	13443	10695	10751	56	gggatgtacatgcagtgactttggtgttccttgtcttgttcaggggaacgggtggg	ggg	atgtacatgcagtgactttggtgttccttgtcttgttca	39	gaac	4	t	1	atgtttctattcaggccacaaaact	actgttgtgtgctgtcaccctcttc	2.151515
1787	NM_002763	PROX1	prospero homeobox protein 1	chr1	8172	7725	7743	18	ggggagggtgggaaaggg	ggg	ga	2	t	1	aaa	3	aaacaggaaaaaaaaaagttgttgt	gttttactttgtgtgttttaagctt	23.666667
1789	NM_003238	TGFB2	transforming growth factor beta-2 isoform 2 precursor	chr1	5870	291	325	34	ggggagaagccagcagaggttgggaaagggtggg	ggg	gagaagccagcagaggtt	18	aaa	3	t	1	taccctaagcgagcaattccacgtt	agtccaagggagcccctgcgcaacc	1.461538
1791	NM_001135599	TGFB2	transforming growth factor beta-2 isoform 1 precursor	chr1	5954	291	325	34	ggggagaagccagcagaggttgggaaagggtggg	ggg	gagaagccagcagaggtt	18	aaa	3	t	1	taccctaagcgagcaattccacgtt	agtccaagggagcccctgcgcaacc	1.461538
1793	NM_022831	AIDA	axin interactor, dorsalization-associated protein	chr1	3006	134	187	53	gggggaggatggcgccctagaacccggccttgctggggtaggggcgggagggg	gggg	gaggatggcgccctagaacccggccttgct	30	ta	2	cggga	5	gccctgttaatgtcggggccaggcc	acggggtggggaccggccATGTCGG	3.500000
1797	NM_152495	CNIH3	protein cornichon homolog 3	chr1	2372	620	659	39	gggagtgcggtcctctagggaggcatcgggctcctaggg	ggg	agtgcggtcctcta	14	aggcatc	7	ctccta	6	gagcgtgcagacgcggctccttgga	gcttcttggcgtgtgtggtgggatt	3.800000
1798	NM_152495	CNIH3	protein cornichon homolog 3	chr1	2372	1709	1733	24	gggaggggctggagggtgtgtggg	ggg	a	1	gctgga	6	tgtgt	5	catggccatgccctttttctcaaat	atttgtcttcagctgcaaccagcct	2.166667
1802	NM_001291163	EPHX1	epoxide hydrolase 1	chr1	2069	88	127	39	gggctccgcgcgggctcggccgccggggtgggcggcggg	ggg	ctccgcgcgggctcggccgcc	21	gt	2	cggc	4	cactccccggacgcagacgcggttc	ccggggcgccgaggggtcggggctg	2.543860
1804	NM_018212	ENAH	protein enabled homolog isoform b	chr1	13109	3101	3142	41	gggaaaacattttgtagagtataggggagtgggaggaaggg	ggg	aaaacattttgtagagtata	20	gagt	4	aggaa	5	gtggccttttcaaggcctagtccca	gaggaataattttttatttaaagtt	4.150000
1805	NM_001008493	ENAH	protein enabled homolog isoform a	chr1	13172	3164	3205	41	gggaaaacattttgtagagtataggggagtgggaggaaggg	ggg	aaaacattttgtagagtata	20	gagt	4	aggaa	5	gtggccttttcaaggcctagtccca	gaggaataattttttatttaaagtt	4.150000
1806	NM_001271223	OBSCN	obscurin isoform IC	chr1	26925	16709	16760	51	GGGGAGACCTACCGCTTCCGTGTGGCAGCTGTGGGCCCTGTGGGTGCTGGG	GGG	GAGACCTACCGCTTCCGTGTGGCAGCTGT	29	CCCTGT	6	TGCT	4	GTGTGTGGTGGATGGCCTGGCCCCC	GAACCGGTTCACCTGCCCCAGACAG	1.031579
1807	NM_001271223	OBSCN	obscurin isoform IC	chr1	26925	20623	20674	51	GGGCGAGCCCATCCGCCAGGGCCACTTCATCGTGTGGGAGGGTGCACCGGG	GGG	CGAGCCCATCCGCCAGGGCCACTTCATCGTGT	32	A	1	TGCACC	6	ACTACCCAGGCACCCTGCAGGCCCT	GGCCCGCATGCCCTGGAAGGGCCAC	1.177778
1808	NM_001271223	OBSCN	obscurin isoform IC	chr1	26925	24545	24576	31	GGGGGCATGCTGGGGCAGGGGCCCATGTGGG	GGG	GGCATGCT	8	GCAG	4	CCCATGT	7	CACCTTTGCCTTTGGTGGAGATGCA	CCAGGATAGCCTGGGCTGTGTCCCA	2.738095
1811	NM_052843	OBSCN	obscurin isoform a	chr1	20432	13838	13889	51	GGGGAGACCTACCGCTTCCGTGTGGCAGCTGTGGGCCCTGTGGGTGCTGGG	GGG	GAGACCTACCGCTTCCGTGTGGCAGCTGT	29	CCCTGT	6	TGCT	4	GTGTGTGGTGGATGGCCTGGCCCCC	GAACCGGTTCACCTGCCCCAGACAG	1.031579
1812	NM_052843	OBSCN	obscurin isoform a	chr1	20432	17752	17803	51	GGGCGAGCCCATCCGCCAGGGCCACTTCATCGTGTGGGAGGGTGCACCGGG	GGG	CGAGCCCATCCGCCAGGGCCACTTCATCGTGT	32	A	1	TGCACC	6	ACTACCCAGGCACCCTGCAGGCCCT	GGCCCGCATGCCCTGGAAGGGCCAC	1.177778
1814	NM_001098623	OBSCN	obscurin isoform b	chr1	24060	13838	13889	51	GGGGAGACCTACCGCTTCCGTGTGGCAGCTGTGGGCCCTGTGGGTGCTGGG	GGG	GAGACCTACCGCTTCCGTGTGGCAGCTGT	29	CCCTGT	6	TGCT	4	GTGTGTGGTGGATGGCCTGGCCCCC	GAACCGGTTCACCTGCCCCAGACAG	1.031579
1815	NM_001098623	OBSCN	obscurin isoform b	chr1	24060	17752	17803	51	GGGCGAGCCCATCCGCCAGGGCCACTTCATCGTGTGGGAGGGTGCACCGGG	GGG	CGAGCCCATCCGCCAGGGCCACTTCATCGTGT	32	A	1	TGCACC	6	ACTACCCAGGCACCCTGCAGGCCCT	GGCCCGCATGCCCTGGAAGGGCCAC	1.177778
1816	NM_001098623	OBSCN	obscurin isoform b	chr1	24060	21674	21705	31	GGGGGCATGCTGGGGCAGGGGCCCATGTGGG	GGG	GGCATGCT	8	GCAG	4	CCCATGT	7	CACCTTTGCCTTTGGTGGAGATGCA	CCAGGATAGCCTGGGCTGTGTCCCA	2.738095
1819	NR_037962	RHOU		chr1	3830	17	61	44	gggagagagacagcgatcgagagagacaggggagggcgagaggg	ggg	agagagacagcgatcgagagagaca	25	ga	2	cgaga	5	agatagaaaccgaggga	aaggagacagacagagaggctgaga	7.333333
1820	NR_037962	RHOU		chr1	3830	268	292	24	gggatagggtggagggggcttggg	ggg	ata	3	tgga	4	ggctt	5	taggcagcgccctcttgagcaggcc	ctgcgcccagaacacgggggccagg	3.324324
1824	NM_001291866	GALNT2	polypeptide N-acetylgalactosaminyltransferase 2 isoform 2	chr1	4552	88	119	31	ggggtaggaaatgggaaggggcattgctggg	ggg	gtaggaaat	9	aag	3	cattgct	7	aggaaggtagcaaccacaggcagga	gttaggtaagtgtcgtccggggcta	7.933333
1825	NM_001291866	GALNT2	polypeptide N-acetylgalactosaminyltransferase 2 isoform 2	chr1	4552	4109	4158	49	gggaggcggctttggatggtccgggcgtcaagagcaggggtgggccggg	ggg	aggcggctttggatggtccgggcgtcaagagca	33	gt	2	cc	2	gggggcggcgtcctgtccctgagct	gaggggtcctttgcggtgagctatg	4.444444
1829	NM_004481	GALNT2	polypeptide N-acetylgalactosaminyltransferase 2 precursor	chr1	4474	4031	4080	49	gggaggcggctttggatggtccgggcgtcaagagcaggggtgggccggg	ggg	aggcggctttggatggtccgggcgtcaagagca	33	gt	2	cc	2	gggggcggcgtcctgtccctgagct	gaggggtcctttgcggtgagctatg	4.444444
1832	NR_028399	TSNAX-DISC1		chr1	2610	1084	1121	37	gggctacatgagaagctcgacagggcctgggatcggg	ggg	ctacatgagaagctcgaca	19	cct	3	atc	3	ggaggcggcggctggcacggaggcc	ttcctttccccagcagtgggcacac	1.787234
1834	NM_001004342	TRIM67	tripartite motif-containing protein 67 isoform 1	chr1	8522	857	911	54	GGGCGCCCCCAGCGGAGGCGGCGGCTGCAAGAGCCCGGGAGGCGCGGGGGCGGG	GGG	CGCCCCCAGCGGAGGCGGCGGCTGCAAGAGCCC	33	AGGCGC	6	GGC	3	CCTCCGGGCCCACTGGCACCGCCCA	GGCGACTGGGGGCAGCACGGCCCGC	1.663462
1835	NM_001004342	TRIM67	tripartite motif-containing protein 67 isoform 1	chr1	8522	2546	2572	26	ggggacgcagggaatgggtccacggg	ggg	gacgca	6	aat	3	tccac	5	gagtgtcatagaaacacattttctt	ccatgctcacagctgccactgtcag	2.400000
1836	NM_001004342	TRIM67	tripartite motif-containing protein 67 isoform 1	chr1	8522	3551	3591	40	gggacggctctgccctgatgcagtgggcgggatctctggg	ggg	acggctctgccctgatgcagt	21	c	1	atctct	6	acacaagtggcccctgtggcaggcc	gaaggcaggaaatagaagggcagta	2.000000
1841	NM_014801	PCNXL2	pecanex-like protein 2	chr1	6817	143	206	63	gggcccgggtgttagacctgagggagcctggagatccggccggggcgcgcagggtgcagcggg	ggg	cccgggtgttagacctgagggagcctggagatccggcc	38	gcgcgca	7	tgcagc	6	cggcgacggcgggggcgcggcccgc	gcgctcaccagccccggggcgcagc	2.192308
1843	NM_001206794	ARID4B	AT-rich interactive domain-containing protein 4B isoform 1	chr1	5946	35	67	32	gggtctgagcccggaacgggacgtgggcaggg	ggg	tctgagcccggaac	14	acgt	4	ca	2	gatgttgatctcgctcccacttgtc	gctctgtggcgggccggtcctgccc	1.640000
1849	NM_002508	NID1	nidogen-1 precursor	chr1	5881	0	30	30	gggaggcgggaggagagggggctgccaggg	ggg	aggc	4	aggagag	7	gctgcca	7		gcgtccggttacatccccgccttcc	2.275000
1850	NM_002508	NID1	nidogen-1 precursor	chr1	5881	829	886	57	GGGAATCAGTTGAAAATTTGGCCAAGAGTAGTAACTCTGGGCAGCAGGGTGTCTGGG	GGG	AATCAGTTGAAAATTTGGCCAAGAGTAGTAACTCT	35	CAGCA	5	TGTCT	5	GCTTATAACATATTTGCTAATGACA	TGTTTGAGATTGGGAGTCCAGCCAC	3.000000
1854	NM_014812	CEP170	centrosomal protein of 170 kDa isoform alpha	chr1	7184	78	111	33	gggatcgttggaactgggcaggaggggataggg	ggg	atcgttggaact	12	cagga	5	gata	4	tctgtgtgtggcgcctgcgcagtaa	tccggctcctcgccctttcccgagg	1.951220
1855	NM_001042405	CEP170	centrosomal protein of 170 kDa isoform gamma	chr1	6812	78	111	33	gggatcgttggaactgggcaggaggggataggg	ggg	atcgttggaact	12	cagga	5	gata	4	tctgtgtgtggcgcctgcgcagtaa	tccggctcctcgccctttcccgagg	1.951220
1856	NM_001042404	CEP170	centrosomal protein of 170 kDa isoform beta	chr1	6890	78	111	33	gggatcgttggaactgggcaggaggggataggg	ggg	atcgttggaact	12	cagga	5	gata	4	tctgtgtgtggcgcctgcgcagtaa	tccggctcctcgccctttcccgagg	1.951220
1857	NM_005465	AKT3	RAC-gamma serine/threonine-protein kinase isoform 1	chr1	7082	3510	3534	24	gggtgggccactgggactgacggg	ggg	t	1	ccact	5	actgac	6	tagctatgaaaccactgctggcagt	ggttaaagggcattttactaaggca	4.888889
1859	NR_026778	HNRNPU-AS1		chr1	5045	114	133	19	gggaggggtgagggaaggg	ggg	a	1	gtga	4	aa	2	acaaacagtcaaggaaaaccaaaga	gaaagtgcataaagcacttaaagat	7.100000
1861	NM_001126	ADSS	adenylosuccinate synthetase isozyme 2	chr1	2782	155	204	49	ggggcggggactggctggagggtggcggcccggcggggcgggggcgggg	gggg	cggggactggctggagggtggcggcccggc	30	c	1	gc	2	ccttgagcgggctgtggcggagagc	ccggcctctggctccttcttcctct	3.911111
1863	NM_198076	COX20	cytochrome c oxidase protein 20 homolog	chr1	2617	14	46	32	gggcggagcagggggctggcgcgggaagcggg	ggg	cggagcagg	9	ctggcgc	7	aagc	4	agaaatggcggttg	gctgtctggctcggttacgccccca	2.446809
1864	NM_198076	COX20	cytochrome c oxidase protein 20 homolog	chr1	2617	267	302	35	gggcgggaggcggcggcgcgtgggggcgggacggg	ggg	cgggaggcggcggcgcgt	18	ggc	3	ac	2	aaatggcggccggcgcgtcggaaca	gaggggcgcggccagccgggcttct	5.464286
1866	NR_039983	LOC729737		chr1	5474	4061	4118	57	gggaggaacaggatcgcactcgggctgctgggaggtaggcagggacttgggcctggg	ggg	aggaacaggatcgcactcgggctgctgggaggtaggca	38	actt	4	cct	3	cccctgcctcaacaggccaccgtga	aggtcgcggtggggcgagagctggg	2.490196
1867	NR_039983	LOC729737		chr1	5474	4204	4238	34	gggactgttcagtcactgggagaagggatgtggg	ggg	actgttcagtcact	14	agaa	4	atgt	4	cagacacccttctccagccggagct	tctgaagagcttggttgcagaaact	2.000000
1870	NR_028325	LOC100132062		chr1	4370	2957	3014	57	gggaggaacaggatcgcactcgggctgctgggaggtaggcagggacttgggcctggg	ggg	aggaacaggatcgcactcgggctgctgggaggtaggca	38	actt	4	cct	3	cccctgcctcaacaggccaccgtga	aggtcgcggtggggcgagagctggg	2.490196
1871	NR_028325	LOC100132062		chr1	4370	3100	3134	34	gggactgttcagtcactgggagaagggatgtggg	ggg	actgttcagtcact	14	agaa	4	atgt	4	cagacgcccttctccagccggagct	tctgaagagcttggttgcagaaact	2.033333
1874	NR_028322	LOC100132287		chr1	4370	2957	3014	57	gggaggaacaggatcgcactcgggctgctgggaggtaggcagggacttgggcctggg	ggg	aggaacaggatcgcactcgggctgctgggaggtaggca	38	actt	4	cct	3	cccctgcctcaacaggccaccgtga	aggtcgcggtggggcgagagctggg	2.490196
1875	NR_028322	LOC100132287		chr1	4370	3100	3134	34	gggactgttcagtcactgggagaagggatgtggg	ggg	actgttcagtcact	14	agaa	4	atgt	4	cagacgcccttctccagccggagct	tctgaagagcttggttgcagaaact	2.033333
1878	NR_028327	LOC100133331		chr1	4273	2860	2917	57	gggaggaacaggatcgcactcgggctgctgggaggtaggcagggacttgggcctggg	ggg	aggaacaggatcgcactcgggctgctgggaggtaggca	38	actt	4	cct	3	cccctgcctcaacaggccaccgtga	aggtcgcggtggggcgagagctggg	2.490196
1879	NR_028327	LOC100133331		chr1	4273	3003	3037	34	gggactgttcagtcactgggagaagggatgtggg	ggg	actgttcagtcact	14	agaa	4	atgt	4	cagacgcccttctccagccggagct	tctgaagagcttggttgcagaaact	2.033333
1887	NR_047526	LINC01128		chr1	2692	18	38	20	gggtctcgggcaggggcggg	ggg	tctc	4	ca	2	gc	2	ccgggccgggccggggcg	gagcttaccgacctcccgcccccgc	1.583333
1889	NR_047525	LINC01128		chr1	6490	1553	1612	59	gggagggactcacatgggaaccagaggagctacgaagggaggcagtggggactggtggg	ggg	agggactcacatgggaaccagaggagctacgaa	33	aggcagt	7	gactggt	7	acgcagtgcatcgtgtggatgcaaa	tcgagacctggaaataacacatgaa	4.478261
1890	NR_047525	LINC01128		chr1	6490	5531	5554	23	gggggaagggtgctccgggtggg	ggg	ggaa	4	tgctcc	6	t	1	cagcccagcctttcactgtgtggcc	ggacgggaatggtgggactggggat	5.107143
1892	NR_047524	LINC01128		chr1	6439	18	38	20	gggtctcgggcaggggcggg	ggg	tctc	4	ca	2	gc	2	ccgggccgggccggggcg	gagcttaccgacctcccgcccccgc	1.583333
1893	NR_047524	LINC01128		chr1	6439	1502	1561	59	gggagggactcacatgggaaccagaggagctacgaagggaggcagtggggactggtggg	ggg	agggactcacatgggaaccagaggagctacgaa	33	aggcagt	7	gactggt	7	acgcagtgcatcgtgtggatgcaaa	tcgagacctggaaataacacatgaa	4.478261
1894	NR_047524	LINC01128		chr1	6439	5480	5503	23	gggggaagggtgctccgggtggg	ggg	ggaa	4	tgctcc	6	t	1	cagcccagcctttcactgtgtggcc	ggacgggaatggtgggactggggat	5.107143
1897	NR_047523	LINC01128		chr1	6527	18	38	20	gggtctcgggcaggggcggg	ggg	tctc	4	ca	2	gc	2	ccgggccgggccggggcg	gagcttaccgacctcccgcccccgc	1.583333
1898	NR_047523	LINC01128		chr1	6527	1590	1649	59	gggagggactcacatgggaaccagaggagctacgaagggaggcagtggggactggtggg	ggg	agggactcacatgggaaccagaggagctacgaa	33	aggcagt	7	gactggt	7	acgcagtgcatcgtgtggatgcaaa	tcgagacctggaaataacacatgaa	4.478261
1899	NR_047523	LINC01128		chr1	6527	5568	5591	23	gggggaagggtgctccgggtggg	ggg	ggaa	4	tgctcc	6	t	1	cagcccagcctttcactgtgtggcc	ggacgggaatggtgggactggggat	5.107143
1907	NR_047521	LINC01128		chr1	6623	18	38	20	gggtctcgggcaggggcggg	ggg	tctc	4	ca	2	gc	2	ccgggccgggccggggcg	gagcttaccgacctcccgcccccgc	1.583333
1908	NR_047521	LINC01128		chr1	6623	1686	1745	59	gggagggactcacatgggaaccagaggagctacgaagggaggcagtggggactggtggg	ggg	agggactcacatgggaaccagaggagctacgaa	33	aggcagt	7	gactggt	7	acgcagtgcatcgtgtggatgcaaa	tcgagacctggaaataacacatgaa	4.478261
1909	NR_047521	LINC01128		chr1	6623	5664	5687	23	gggggaagggtgctccgggtggg	ggg	ggaa	4	tgctcc	6	t	1	cagcccagcctttcactgtgtggcc	ggacgggaatggtgggactggggat	5.107143
1917	NR_047519	LINC01128		chr1	6776	18	38	20	gggtctcgggcaggggcggg	ggg	tctc	4	ca	2	gc	2	ccgggccgggccggggcg	gagcttaccgacctcccgcccccgc	1.583333
1918	NR_047519	LINC01128		chr1	6776	1839	1898	59	gggagggactcacatgggaaccagaggagctacgaagggaggcagtggggactggtggg	ggg	agggactcacatgggaaccagaggagctacgaa	33	aggcagt	7	gactggt	7	acgcagtgcatcgtgtggatgcaaa	tcgagacctggaaataacacatgaa	4.478261
1919	NR_047519	LINC01128		chr1	6776	5817	5840	23	gggggaagggtgctccgggtggg	ggg	ggaa	4	tgctcc	6	t	1	cagcccagcctttcactgtgtggcc	ggacgggaatggtgggactggggat	5.107143
1922	NM_001160184	PLEKHN1	pleckstrin homology domain-containing family N member 1 isoform b	chr1	2295	1939	1957	18	ggggcagggaagggtggg	ggg	gca	3	aa	2	t	1	ctcctgttccttggtgccagcagct	aggggccccatccaaaggatgccct	1.660000
1923	NM_001160184	PLEKHN1	pleckstrin homology domain-containing family N member 1 isoform b	chr1	2295	2062	2090	28	gggaggagactcgctgggagtgggaggg	ggg	aggagactcgct	12	agt	3	a	1	cctcagctcagcccgccaggagtca	cagcacgggcgtgaaggtcggagga	2.666667
1924	NM_001160184	PLEKHN1	pleckstrin homology domain-containing family N member 1 isoform b	chr1	2295	2199	2227	28	gggtgccccgaggaggagggtgggtggg	ggg	tgccccgaggagga	14	t	1	t	1	agcaaggtgtgaggagcacaagcca	tccttgtgtggcctggcgcgcacca	1.785714
1928	NM_021170	HES4	transcription factor HES-4 isoform 2	chr1	962	783	831	48	GGGTCTGACCCGGGCGCTGCCCGCCGCCCCCAGGGCGGGGCCGCAGGG	GGG	TCTGACCCGGGCGCTGCCCGCCGCCCCCA	29	C	1	GCCGCA	6	CTCTGCTCGCGCCGCCGCTGCTGCC	CCCGGGTGGGCCCTGGAGGCCGTGG	0.954955
1931	NM_198317	KLHL17	kelch-like protein 17	chr1	2564	2410	2430	20	ggggtcccgggaagggtggg	ggg	gtccc	5	aa	2	t	1	ccccagctcgaattttgcacatggc	gagcagttgtccttcctgtcgtcgt	1.586957
1934	NM_001291367	PERM1	PGC-1 and ERR-induced regulator in muscle protein 1 isoform 2	chr1	3064	2284	2319	35	gggagggaggtgctaaagtctgggtgggtggaggg	ggg	agggaggtgctaaagtct	18	t	1	tgga	4	gtgaccacggccactccccacgcct	caggcaggtggctgggtaggagggt	2.575000
1935	NM_001291367	PERM1	PGC-1 and ERR-induced regulator in muscle protein 1 isoform 2	chr1	3064	2578	2636	58	gggtggcctcaaagaggggatgggcagcctcctcacaggtgggctgggctggcaaggg	ggg	tggcctcaaagaggggatgggcagcctcctcacaggt	37	ct	2	ctggcaa	7	gggcagaggcaggggagaggacaca	ctccaaggcccatcactcttgatcc	2.866667
1936	NM_001291367	PERM1	PGC-1 and ERR-induced regulator in muscle protein 1 isoform 2	chr1	3064	2795	2852	57	gggtgcaggtgcagagggagaattcggtggcctcagatggagggctgggctcctggg	ggg	tgcaggtgcagagggagaattcggtggcctcagatgga	38	ct	2	ctcct	5	ccgcgagcccctccccgggagccct	gttgtcccgggggctcctgtggggc	1.788235
1937	NM_001291367	PERM1	PGC-1 and ERR-induced regulator in muscle protein 1 isoform 2	chr1	3064	2930	2981	51	ggggcccgaggtggcagaggaagggggctgcctggctgggtgctgggtggg	ggg	gcccgaggtggcagaggaagggggctgcctggct	34	tgct	4	t	1	agagatgaggtgggaaggtcggtga	ggtcctcaagactgtgggagaccct	4.828571
1942	NM_152486	SAMD11	sterile alpha motif domain-containing protein 11	chr1	2554	23	42	19	gggtgggacgggaagcggg	ggg	t	1	ac	2	aagc	4	gcagatccctgcggcgttcgcga	ctgggaagtcgggccgagggaaaag	3.652174
1943	NM_152486	SAMD11	sterile alpha motif domain-containing protein 11	chr1	2554	1735	1786	51	GGGGGGCCTGTCTGGCTGTGGAGAGTACACTCGGGTCTTCAGGGAGCAGGG	GGG	GGGCCTGTCTGGCTGTGGAGAGTACACTC	29	TCTTCA	6	AGCA	4	CCGTGGATGACGTCTGCAGCTTCGT	GATCGACGGGGAGACCCTGCCACTG	3.763158
1944	NM_152486	SAMD11	sterile alpha motif domain-containing protein 11	chr1	2554	2093	2149	56	GGGGCCCCCGACCCTTCCCAGCCTCTGTGTTGAggttgccGGGGgtaGGGGtGGGG	GGGG	CCCCCGACCCTTCCCAGCCTCTGTGTTGAggttgcc	36	gta	3	t	1	GAATGGGACCTTGGCTCTACTTCCA	ccacacaaatctccaggagccacca	1.329787
1947	NM_032129	PLEKHN1	pleckstrin homology domain-containing family N member 1 isoform a	chr1	2400	2044	2062	18	ggggcagggaagggtggg	ggg	gca	3	aa	2	t	1	ctcctgttccttggtgccagcagct	aggggccccatccaaaggatgccct	1.660000
1948	NM_032129	PLEKHN1	pleckstrin homology domain-containing family N member 1 isoform a	chr1	2400	2167	2195	28	gggaggagactcgctgggagtgggaggg	ggg	aggagactcgct	12	agt	3	a	1	cctcagctcagcccgccaggagtca	cagcacgggcgtgaaggtcggagga	2.666667
1949	NM_032129	PLEKHN1	pleckstrin homology domain-containing family N member 1 isoform a	chr1	2400	2304	2332	28	gggtgccccgaggaggagggtgggtggg	ggg	tgccccgaggagga	14	t	1	t	1	agcaaggtgtgaggagcacaagcca	tccttgtgtggcctggcgcgcacca	1.785714
1953	NM_001142467	HES4	transcription factor HES-4 isoform 1	chr1	1038	309	343	34	GGGGTCCCGGCCGGGCGTGAGGGGGGCGACCGGG	GGG	GTCCCGGCC	9	CGTGAG	6	GGCGACC	7	GGAGCGCGGCCGAGCACCGCAAGGT	GGGCGGGAGGGACGCGGGACTCAGC	5.210526
1954	NM_001142467	HES4	transcription factor HES-4 isoform 1	chr1	1038	861	909	48	GGGTCTGACCCGGGCGCTGCCCGCCGCCCCCAGGGCGGGGCCGCAGGG	GGG	TCTGACCCGGGCGCTGCCCGCCGCCCCCA	29	C	1	GCCGCA	6	CTCTGCTCGCGCCGCCGCTGCTGCC	CCCGGGTGGGCCCTGGAGGCCGTGG	0.954955
1957	NM_001291366	PERM1	PGC-1 and ERR-induced regulator in muscle protein 1 isoform 1	chr1	3417	2637	2672	35	gggagggaggtgctaaagtctgggtgggtggaggg	ggg	agggaggtgctaaagtct	18	t	1	tgga	4	gtgaccacggccactccccacgcct	caggcaggtggctgggtaggagggt	2.575000
1958	NM_001291366	PERM1	PGC-1 and ERR-induced regulator in muscle protein 1 isoform 1	chr1	3417	2931	2989	58	gggtggcctcaaagaggggatgggcagcctcctcacaggtgggctgggctggcaaggg	ggg	tggcctcaaagaggggatgggcagcctcctcacaggt	37	ct	2	ctggcaa	7	gggcagaggcaggggagaggacaca	ctccaaggcccatcactcttgatcc	2.866667
1959	NM_001291366	PERM1	PGC-1 and ERR-induced regulator in muscle protein 1 isoform 1	chr1	3417	3148	3205	57	gggtgcaggtgcagagggagaattcggtggcctcagatggagggctgggctcctggg	ggg	tgcaggtgcagagggagaattcggtggcctcagatgga	38	ct	2	ctcct	5	ccgcgagcccctccccgggagccct	gttgtcccgggggctcctgtggggc	1.788235
1960	NM_001291366	PERM1	PGC-1 and ERR-induced regulator in muscle protein 1 isoform 1	chr1	3417	3283	3334	51	ggggcccgaggtggcagaggaagggggctgcctggctgggtgctgggtggg	ggg	gcccgaggtggcagaggaagggggctgcctggct	34	tgct	4	t	1	agagatgaggtgggaaggtcggtga	ggtcctcaagactgtgggagaccct	4.828571
1965	NM_017891	C1orf159	uncharacterized protein C1orf159 precursor	chr1	2104	258	304	46	gggcggggtgtacgaaagagaaacccggagggcgccggggactggg	ggg	cggggtgtacgaaagagaaacccgga	26	cgcc	4	gact	4	cagggggcgcggcgccaccgcctga	ccggggtctgcagggctcagctgag	3.627907
1966	NM_017891	C1orf159	uncharacterized protein C1orf159 precursor	chr1	2104	2016	2053	37	gggtgccatcatggtctccgggacctgggccagcggg	ggg	tgccatcatggtctcc	16	acct	4	ccagc	5	cacgctcctttgcgaagtccactgt	aacgtgggggcactgggtgtgctga	2.777778
1969	NR_038869	LINC01342		chr1	1618	27	50	23	gggggagcccagggcggggaggg	ggg	ggagccca	8	c	1	ga	2	aacgacgcggcgcccaccgagagct	cgcggccggagcgagcgccgcccgg	2.000000
1970	NM_194315	UBE2J2	ubiquitin-conjugating enzyme E2 J2 isoform 1	chr1	2308	1176	1240	64	gggctttggaggagactggagcctcagccctgtcctggccacgggccgctggggctggtgtggg	ggg	ctttggaggagactggagcctcagccctgtcctggccac	39	ccgctg	6	ctggtgt	7	gaagcaaaaaccaaaatgtgtgact	tgggccttgtgtgctggatttgtag	2.325581
1971	NM_194315	UBE2J2	ubiquitin-conjugating enzyme E2 J2 isoform 1	chr1	2308	1421	1445	24	gggtgggaacctcggggcccaggg	ggg	t	1	aacctc	6	gccca	5	ttctcggagctcccggctcctcagc	gtggagctggcgtccgcgggtgctg	2.162791
1974	NM_030649	ACAP3	arf-GAP with coiled-coil, ANK repeat and PH domain-containing protein 3	chr1	3759	3083	3101	18	gggtgctgggcgggaggg	ggg	tgct	4	c	1	a	1	accccagcatccaggctggcgtcgc	gctctggcctgggtcctcagccctg	1.500000
1976	NM_003327	TNFRSF4	tumor necrosis factor receptor superfamily member 4 precursor	chr1	1104	899	945	46	gggccccgccaggctggagcccggagggtctgctgggcgagcaggg	ggg	ccccgccaggctggagcccgga	22	tctgct	6	cgagca	6	Acctgggcccaccaaggtggacgct	caggtgcaggccgcctgccccgcca	0.946237
1978	NM_016547	SDF4	45 kDa calcium-binding protein isoform 1 precursor	chr1	2138	1710	1749	39	ggggctttggctgtgacgcggtcggggcgcggggctggg	ggg	gctttggctgtgacgcggtc	20	gcgc	4	gct	3	tcccctctgcagcgcgcaccccggc	ctgtggccccgcggcgccgcctcct	1.146067
1980	NM_080605	B3GALT6	beta-1,3-galactosyltransferase 6	chr1	2792	96	161	65	GGGGCGGCGCTGCTCTACCTGGCGCGCTGCGCGGCCGAGCCCGGGGACCCCAGGGCGATGTCGGG	GGG	GCGGCGCTGCTCTACCTGGCGCGCTGCGCGGCCGAGCCC	39	GACCCCA	7	CGATGTC	7	AGGCCTGGGCACGCTGGCGCTGTGC	CCGCAGCCCGCCTCCCCCCGCGCCC	0.746575
1981	NM_080605	B3GALT6	beta-1,3-galactosyltransferase 6	chr1	2792	2015	2072	57	gggtccagtctggggtctagtctcgagcatcagggtcaggctcggggcagggctggg	ggg	tccagtctggggtctagtctcgagcatcagggtcaggctc	40	gca	3	ct	2	gtctttgttgtcccactttgggacc	ttaggctccgggtcagtcttgccat	2.785714
1983	NM_001130413	SCNN1D	amiloride-sensitive sodium channel subunit delta	chr1	3054	1283	1335	52	GGGAGATCCGTCTGCAGAGGCTGAGCCACTCGGGCAGCCGGGTCAGAGTGGG	GGG	AGATCCGTCTGCAGAGGCTGAGCCACTC	28	CAGCC	5	TCAGAGT	7	CACGAGCCCCCCTTCCACCTGGACC	GTTCAGACTGTGCAACAGCACGGGC	0.864583
1985	NM_058167	UBE2J2	ubiquitin-conjugating enzyme E2 J2 isoform 2	chr1	2260	1128	1192	64	gggctttggaggagactggagcctcagccctgtcctggccacgggccgctggggctggtgtggg	ggg	ctttggaggagactggagcctcagccctgtcctggccac	39	ccgctg	6	ctggtgt	7	gaagcaaaaaccaaaatgtgtgact	tgggccttgtgtgctggatttgtag	2.325581
1986	NM_058167	UBE2J2	ubiquitin-conjugating enzyme E2 J2 isoform 2	chr1	2260	1373	1397	24	gggtgggaacctcggggcccaggg	ggg	t	1	aacctc	6	gccca	5	ttctcggagctcccggctcctcagc	gtggagctggcgtccgcgggtgctg	2.162791
1989	NR_037668	SCNN1D		chr1	2960	1189	1241	52	gggagatccgtctgcagaggctgagccactcgggcagccgggtcagagtggg	ggg	agatccgtctgcagaggctgagccactc	28	cagcc	5	tcagagt	7	cacgagccccccttccacctggacc	gttcagactgtgcaacagcacgggc	0.864583
1991	NM_148902	TNFRSF18	tumor necrosis factor receptor superfamily member 18 isoform 3 precursor	chr1	1179	32	85	53	gggtcgggattctcaggtcatgaacggtcccagccacctccgggcagggcggg	ggg	tcgggattctcaggtcatgaacggtcccagccacctcc	38	ca	2	c	1	ccccctcctcacacgcacttcacct	tgaggacggggacggggcgtgtcca	1.270588
1993	NM_148901	TNFRSF18	tumor necrosis factor receptor superfamily member 18 isoform 2 precursor	chr1	989	32	85	53	gggtcgggattctcaggtcatgaacggtcccagccacctccgggcagggcggg	ggg	tcgggattctcaggtcatgaacggtcccagccacctcc	38	ca	2	c	1	ccccctcctcacacgcacttcacct	tgaggacggggacggggcgtgtcca	1.270588
1995	NM_194458	UBE2J2	ubiquitin-conjugating enzyme E2 J2 isoform 3	chr1	2389	1257	1321	64	gggctttggaggagactggagcctcagccctgtcctggccacgggccgctggggctggtgtggg	ggg	ctttggaggagactggagcctcagccctgtcctggccac	39	ccgctg	6	ctggtgt	7	gaagcaaaaaccaaaatgtgtgact	tgggccttgtgtgctggatttgtag	2.325581
1996	NM_194458	UBE2J2	ubiquitin-conjugating enzyme E2 J2 isoform 3	chr1	2389	1502	1526	24	gggtgggaacctcggggcccaggg	ggg	t	1	aacctc	6	gccca	5	ttctcggagctcccggctcctcagc	gtggagctggcgtccgcgggtgctg	2.162791
1999	NM_194457	UBE2J2	ubiquitin-conjugating enzyme E2 J2 isoform 3	chr1	2129	997	1061	64	gggctttggaggagactggagcctcagccctgtcctggccacgggccgctggggctggtgtggg	ggg	ctttggaggagactggagcctcagccctgtcctggccac	39	ccgctg	6	ctggtgt	7	gaagcaaaaaccaaaatgtgtgact	tgggccttgtgtgctggatttgtag	2.325581
2000	NM_194457	UBE2J2	ubiquitin-conjugating enzyme E2 J2 isoform 3	chr1	2129	1242	1266	24	gggtgggaacctcggggcccaggg	ggg	t	1	aacctc	6	gccca	5	ttctcggagctcccggctcctcagc	gtggagctggcgtccgcgggtgctg	2.162791
2003	NM_153254	TTLL10	inactive polyglycylase TTLL10 isoform 2	chr1	2113	636	670	34	GGGCTGCTCAGCACCCTTCGGGGACGGGCACGGG	GGG	CTGCTCAGCACCCTTC	16	GAC	3	CAC	3	CAACAAGCTCCTCACCACCAAGATC	CCATGAGCAAGGCCAGCAAGGTGCC	1.346939
2005	NM_016176	SDF4	45 kDa calcium-binding protein isoform 2 precursor	chr1	2022	1594	1633	39	ggggctttggctgtgacgcggtcggggcgcggggctggg	ggg	gctttggctgtgacgcggtc	20	gcgc	4	gct	3	tcccctctgcagcgcgcaccccggc	ctgtggccccgcggcgccgcctcct	1.146067
2007	NM_004195	TNFRSF18	tumor necrosis factor receptor superfamily member 18 isoform 1 precursor	chr1	1200	32	85	53	gggtcgggattctcaggtcatgaacggtcccagccacctccgggcagggcggg	ggg	tcgggattctcaggtcatgaacggtcccagccacctcc	38	ca	2	c	1	ccccctcctcacacgcacttcacct	tgaggacggggacggggcgtgtcca	1.270588
2009	NM_001014980	FAM132A	adipolin precursor	chr1	1043	71	114	43	GGGCCGCAGCTCGTGCTCCTCGGGGGCGTCGGGGCCCGGCGGG	GGG	CCGCAGCTCGTGCTCCTC	18	GGCGTC	6	GCCCGGC	7	CTGGGCCGCGGTCGTGGTCCTCCTC	AGGCACAGAGGACGCAGCAGCCTGG	2.352941
2010	NM_001014980	FAM132A	adipolin precursor	chr1	1043	904	953	49	GGGCTCCAGCTTCTCCGGGCTGCTCCTGGGCACGTGAGGGcgcccaGGG	GGG	CTCCAGCTTCTCCGGGCTGCTCCT	24	CACGTGA	7	cgccca	6	CCGGGGCCGTCCTCACCATCCAGGC	gggctggcgaggagctgccgccgga	2.253968
2012	NM_030937	CCNL2	cyclin-L2 isoform A	chr1	3115	2804	2845	41	gggcagtgggacatataggccggggctagtgggataacggg	ggg	cagtgggacatataggcc	18	gctagt	6	ataac	5	ctggtggtaccgtttggacttacta	gagttacgcctgatgacttttttga	4.476190
2013	NR_015434	LOC148413		chr1	1748	1406	1458	52	gggcatgtctgaggtcagccccgagcaaaatggaatagggactcagggtggg	ggg	catgtctgaggtcagccccgagcaaaatggaata	34	actca	5	t	1	tgagtagtggcagagctgagccaca	tcaggtaactggaaagcgggcactg	2.210526
2014	NR_015434	LOC148413		chr1	1748	1500	1519	19	gggagccagggtgggtggg	ggg	agcca	5	t	1	t	1	tgcacgcagcccttgag	gatcccccactgtgtgcagaaggca	1.327273
2017	NM_017900	AURKAIP1	aurora kinase A-interacting protein	chr1	990	365	424	59	GGGCAGGCGGCCGCCCGCCTTGGCCCGTCTCTGGAGTGCTGGGCAGCCGGGTCTGCGGG	GGG	CAGGCGGCCGCCCGCCTTGGCCCGTCTCTGGAGTGCT	37	CAGCC	5	TCTGC	5	TCCCAGCTGTTGAGGGCCGTTCCTT	CCCCTTTACAGCACATCGCCGGCCG	0.923077
2019	NM_032348	MXRA8	matrix-remodeling-associated protein 8 isoform 2 precursor	chr1	2534	201	229	28	gggtgctaaggagggggagggggtaggg	ggg	tgctaagga	9	gga	3	ggta	4	gcccaggcctccgtgatgtcaccgc	ctgtttttctggagagagacttaga	4.035714
2020	NM_032348	MXRA8	matrix-remodeling-associated protein 8 isoform 2 precursor	chr1	2534	261	286	25	gggacaaagcctggggctgggcggg	ggg	acaaagcct	9	gct	3	c	1	gccgagt	ggccATGGCGCTGCCATCCCGAATC	2.687500
2022	NR_106866	MIR6808		chr1	59	1	29	28	gggccaggcagggaggtgggaccatggg	ggg	ccaggca	7	aggt	4	accat	5	g	ggccttgctgtgtgaccaccgttcc	3.384615
2024	NM_004421	DVL1	segment polarity protein dishevelled homolog DVL-1	chr1	2924	1722	1766	44	GGGCCCCGGGCCGTGAGAAGGAGCGTCGGGCGGCGGGAGCTGGG	GGG	CCCCGGGCCGTGAGAAGGAGCGTC	24	CGGC	4	AGCT	4	AGTGGGTCCACCCGGAGCAGCCGCC	GGCAGTGGCAGTGAATCGGATCACA	2.070175
2025	NM_004421	DVL1	segment polarity protein dishevelled homolog DVL-1	chr1	2924	2129	2166	37	gggcttgccttcgtgggggccaggacgggaggcaggg	ggg	cttgccttcgtgg	13	ccaggac	7	aggca	5	gtcctgccgcatgcagagctcgcgt	tggggggcaggctggaccaccacca	3.769231
2026	NM_004421	DVL1	segment polarity protein dishevelled homolog DVL-1	chr1	2924	2614	2659	45	gggctggacatcctgcccaccgtgtcccagccagggcagggaggg	ggg	ctggacatcctgcccaccgtgtcccagcca	30	ca	2	a	1	gaggacgggaccggaagacgagaga	accatggcccgcagggtcaaggggc	1.827586
2027	NM_004421	DVL1	segment polarity protein dishevelled homolog DVL-1	chr1	2924	2706	2731	25	gggagggaggtcttggggagatggg	ggg	a	1	aggtctt	7	gagat	5	cccgatgtgcacagctgccaca	cagtcaggtggcccgtccttggtga	2.142857
2033	NM_001282585	MXRA8	matrix-remodeling-associated protein 8 isoform 1 precursor	chr1	2008	14	39	25	gggacaaagcctggggctgggcggg	ggg	acaaagcct	9	gct	3	c	1	acttagagccgagt	ggccATGGCGCTGCCATCCCGAATC	2.636364
2034	NM_001282582	MXRA8	matrix-remodeling-associated protein 8 isoform 2 precursor	chr1	2312	39	64	25	gggacaaagcctggggctgggcggg	ggg	acaaagcct	9	gct	3	c	1	ggaaggcagagacttagagccgagt	ggccATGGCGCTGCCATCCCGAATC	2.852941
2035	NM_001127229	AURKAIP1	aurora kinase A-interacting protein	chr1	909	10	64	54	gggcggccgcagaacggtcaatttgagccgcgtcgaggtcgggcttgggaaggg	ggg	cggccgcagaacggtcaatttgagccgcgtcgaggtc	37	ctt	3	aa	2	aagtgcccga	tcagcgggaggcctgagggcgccgg	2.513514
2036	NM_001127229	AURKAIP1	aurora kinase A-interacting protein	chr1	909	124	175	51	gggtccgggcgccaggcaacgcgattcgcgcgggggtgaacccggggaggg	ggg	tccgggcgccaggcaacgcgattcgcgcgg	30	tgaaccc	7	ga	2	aggcgggcccggggtccagccgaga	ggccggcctccccgttctgggacct	2.233766
2037	NM_001127229	AURKAIP1	aurora kinase A-interacting protein	chr1	909	284	343	59	GGGCAGGCGGCCGCCCGCCTTGGCCCGTCTCTGGAGTGCTGGGCAGCCGGGTCTGCGGG	GGG	CAGGCGGCCGCCCGCCTTGGCCCGTCTCTGGAGTGCT	37	CAGCC	5	TCTGC	5	TCCCAGCTGTTGAGGGCCGTTCCTT	CCCCTTTACAGCACATCGCCGGCCG	0.923077
2041	NM_001282584	MXRA8	matrix-remodeling-associated protein 8 isoform 3 precursor	chr1	2231	201	229	28	gggtgctaaggagggggagggggtaggg	ggg	tgctaagga	9	gga	3	ggta	4	gcccaggcctccgtgatgtcaccgc	ctgtttttctggagagagacttaga	4.035714
2042	NM_001282584	MXRA8	matrix-remodeling-associated protein 8 isoform 3 precursor	chr1	2231	261	286	25	gggacaaagcctggggctgggcggg	ggg	acaaagcct	9	gct	3	c	1	gccgagt	ggccATGGCGCTGCCATCCCGAATC	2.687500
2045	NM_001127230	AURKAIP1	aurora kinase A-interacting protein	chr1	812	32	54	22	gggcttgggaagggtcagcggg	ggg	ctt	3	aa	2	tcagc	5	ggtcaatttgagccgcgtcgaggtc	aggcctgagggcgccgggcgctgcg	3.608696
2046	NM_001127230	AURKAIP1	aurora kinase A-interacting protein	chr1	812	188	247	59	GGGCAGGCGGCCGCCCGCCTTGGCCCGTCTCTGGAGTGCTGGGCAGCCGGGTCTGCGGG	GGG	CAGGCGGCCGCCCGCCTTGGCCCGTCTCTGGAGTGCT	37	CAGCC	5	TCTGC	5	TCCCAGCTGTTGAGGGCCGTTCCTT	CCCCTTTACAGCACATCGCCGGCCG	0.923077
2049	NM_001256462	CPSF3L	integrator complex subunit 11 isoform 4	chr1	1862	105	164	59	GGGTGCCTGCCCTGTGCTGTCCTGGAACCTGGTCCTTCCACCGGGCAGGGGGTCGAGGG	GGG	TGCCTGCCCTGTGCTGTCCTGGAACCTGGTCCTTCCACC	39	CA	2	GGTCGA	6	TGCCTGAGATCAGAGTCACGCCCTT	CACCTTCCAGCACAGACACCAGGAC	1.281690
2051	NM_001256460	CPSF3L	integrator complex subunit 11 isoform 3	chr1	2263	105	164	59	gggtgcctgccctgtgctgtcctggaacctggtccttccaccgggcagggggtcgaggg	ggg	tgcctgccctgtgctgtcctggaacctggtccttccacc	39	ca	2	ggtcga	6	tgcctgagatcagagtcacgccctt	caccttccagcacagacaccaggac	1.281690
2053	NM_001256456	CPSF3L	integrator complex subunit 11 isoform 1	chr1	2629	105	164	59	gggtgcctgccctgtgctgtcctggaacctggtccttccaccgggcagggggtcgaggg	ggg	tgcctgccctgtgctgtcctggaacctggtccttccacc	39	ca	2	ggtcga	6	tgcctgagatcagagtcacgccctt	caccttccagcacagacaccaggac	1.281690
2055	NM_152228	TAS1R3	taste receptor type 1 member 3 precursor	chr1	2559	2463	2505	42	GGGCTCAACACCCCCGAGTTCTTCCTGGGAGGGGGCCCTGGG	GGG	CTCAACACCCCCGAGTTCTTCCT	23	A	1	GGCCCT	6	GTGTTACCTGCTCATGCGGCAGCCA	GATGCCCAAGGCCAGAATGACGGGA	1.287500
2058	NM_001029885	CPTP	ceramide-1-phosphate transfer protein	chr1	2193	22	42	20	gggcggtgggcggggacggg	ggg	cggt	4	c	1	gac	3	gggcgagggcggggcgagggcg	gcccgcacggcggctacggcctagg	5.500000
2059	NM_001029885	CPTP	ceramide-1-phosphate transfer protein	chr1	2193	131	150	19	ggggccgggagcgggaggg	ggg	gcc	3	agc	3	a	1	acccgcacggtccggaagtcgccga	gacgtcgtcctagagggccggagcg	2.486486
2060	NM_001029885	CPTP	ceramide-1-phosphate transfer protein	chr1	2193	1330	1371	41	gggtgcggtgcagagcagagcaggcaggggtgggggccggg	ggg	tgcggtgcagagcagagcaggca	23	gt	2	ggcc	4	acgcgtgcgcagccaggcctcgcca	cctgcaagagcccgaaaggtcgcca	2.347826
2065	NM_031921	ATAD3B	ATPase family AAA domain-containing protein 3B	chr1	2433	148	200	52	GGGGCCGCCGCCGCCTTTGCCGCCCGCGCAGCCCGGGGCCGAGGGCGGCGGG	GGG	GCCGCCGCCGCCTTTGCCGCCCGCGCAGCCC	31	GCCGA	5	CGGC	4	ACAAGGGCCCCAAGGGTGAAGGCGC	GACCGCGGTTTGGGAGACCGGCCGG	1.583333
2066	NM_031921	ATAD3B	ATPase family AAA domain-containing protein 3B	chr1	2433	1634	1686	52	GGGAGGAAGTGCTCGGAGGTCGCTCGGCTGACGGAGGGCATGTCGGGCCGGG	GGG	AGGAAGTGCTCGGAGGTCGCTCGGCTGACGGA	32	CATGTC	6	CC	2	CCTGAAGCTGGCCCAGTTTGACTAC	AGATCGCTCAGCTGGCCGTGTCCTG	1.976190
2068	NM_018188	ATAD3A	ATPase family AAA domain-containing protein 3A isoform 1	chr1	2646	173	225	52	GGGGCCGCCGCCGCCTTTGCCGCCCGCGCAGCCCGGGGCCGAGGGCGGCGGG	GGG	GCCGCCGCCGCCTTTGCCGCCCGCGCAGCCC	31	GCCGA	5	CGGC	4	ACAAGGGCCCCAAGGGTGAAGGCGC	GACCGCGGGTTGGGAGACCGGCCGG	1.654762
2069	NM_018188	ATAD3A	ATPase family AAA domain-containing protein 3A isoform 1	chr1	2646	1803	1855	52	GGGAGGAAGTGCTCGGAGGTCGCTCGGCTGACGGAGGGCATGTCGGGCCGGG	GGG	AGGAAGTGCTCGGAGGTCGCTCGGCTGACGGA	32	CATGTC	6	CC	2	CCTGAAGCTGGCCCAGTTTGACTAC	AGATCGCTCAGCTGGCCGTGTCCTG	1.976190
2073	NM_001170536	ATAD3A	ATPase family AAA domain-containing protein 3A isoform 3	chr1	2332	1489	1541	52	GGGAGGAAGTGCTCGGAGGTCGCTCGGCTGACGGAGGGCATGTCGGGCCGGG	GGG	AGGAAGTGCTCGGAGGTCGCTCGGCTGACGGA	32	CATGTC	6	CC	2	CCTGAAGCTGGCCCAGTTTGACTAC	AGATCGCTCAGCTGGCCGTGTCCTG	1.976190
2076	NM_001170535	ATAD3A	ATPase family AAA domain-containing protein 3A isoform 2	chr1	2502	173	225	52	GGGGCCGCCGCCGCCTTTGCCGCCCGCGCAGCCCGGGGCCGAGGGCGGCGGG	GGG	GCCGCCGCCGCCTTTGCCGCCCGCGCAGCCC	31	GCCGA	5	CGGC	4	ACAAGGGCCCCAAGGGTGAAGGCGC	GACCGCGGGTTGGGAGACCGGCCGG	1.654762
2077	NM_001170535	ATAD3A	ATPase family AAA domain-containing protein 3A isoform 2	chr1	2502	1659	1711	52	GGGAGGAAGTGCTCGGAGGTCGCTCGGCTGACGGAGGGCATGTCGGGCCGGG	GGG	AGGAAGTGCTCGGAGGTCGCTCGGCTGACGGA	32	CATGTC	6	CC	2	CCTGAAGCTGGCCCAGTTTGACTAC	AGATCGCTCAGCTGGCCGTGTCCTG	1.976190
2081	NM_001114748	TMEM240	transmembrane protein 240	chr1	1117	669	727	58	gggagagtccagtggaaggtgctgtctcttctttttataaagggggttggggtgtggg	ggg	agagtccagtggaaggtgctgtctcttctttttataaa	38	ggtt	4	gtgt	4	aggttgtccggggctgtggccggcc	ctagggtgggggttgggttagggga	9.000000
2082	NM_001114748	TMEM240	transmembrane protein 240	chr1	1117	767	820	53	gggcaggacacaagggcggactcatccccagcggtgctggggggcagggaggg	ggg	caggacacaagggcggactcatccccagcggtgct	35	gggca	5	a	1	gaccctgcagttggg	tcctggggggcagggagggtcctgg	4.877551
2083	NM_001114748	TMEM240	transmembrane protein 240	chr1	1117	954	978	24	gggcggaggggaggggggcgaggg	ggg	cgga	4	ga	2	gggcga	6	ccgtctgtctggccccagccagctt	gagcacccgcgtgtgcacagccaca	2.403846
2087	NM_001039211	ATAD3C	ATPase family AAA domain-containing protein 3C	chr1	3859	816	876	60	gggatggggcatcgtcacgccaggtctgactaggaaggaggatggggaggcagggctggg	ggg	atggggcatcgtcacgccaggtctgactaggaaggaggat	40	gaggca	6	ct	2	cacaaatgcatcaggccgtgtgctg	ggctttgaggtcgaggcgtggccgt	5.428571
2088	NM_001039211	ATAD3C	ATPase family AAA domain-containing protein 3C	chr1	3859	2336	2385	49	gggggccgcaccgctgtgtctattggctgacacggggcggggtttgggg	gggg	gccgcaccgctgtgtctattggctgacac	29	c	1	ttt	3	aatactccccgtaataaagtcccac	ccccctaacgtccccctggggtcaa	1.067227
2089	NM_001039211	ATAD3C	ATPase family AAA domain-containing protein 3C	chr1	3859	3181	3204	23	ggggtgggggtgggggtcagggg	gggg	t	1	gt	2	gtca	4	taaccaaaaccttgattacagccat	cgtctgactatggctggggaactca	6.900000
2092	NR_033183	MIB2		chr1	3121	33	80	47	gggggcgtggccatggcgggggcgctccggcgggggcgggccctggg	ggg	ggcgtggccatggcgggggcgctccggc	28	ggc	3	ccct	4	tgcttgccctgcccatccccgtggc	ctcccgcccttcgggtcccacagtt	1.606061
2093	NR_033183	MIB2		chr1	3121	678	718	40	gggagtggggctcacaggatggaggggaagggaaaccggg	ggg	agtggggctcacaggatgga	20	gaa	3	aaacc	5	gcgaaggtggtgcgaggccccgact	ccgtgtggtggacatccgtggctgg	2.875000
2094	NR_033183	MIB2		chr1	3121	2333	2354	21	ggggccgggggggacccaggg	ggg	gcc	3	g	1	accca	5	tcagctgctgcccctggtggctgat	cccttgcagctgctgtccaggctac	2.350877
2098	NM_001110781	SLC35E2B	solute carrier family 35 member E2B	chr1	6025	2163	2198	35	gggcatgaggccacagagcagggccgaagggaggg	ggg	catgaggccacagagca	17	ccgaa	5	a	1	cctggaccggcggcagactggccct	gacagagggccctggaaggaagggt	2.418605
2100	NM_001170687	MIB2	E3 ubiquitin-protein ligase MIB2 isoform 3	chr1	3296	33	80	47	gggggcgtggccATGGCGGGGGCGCTCCGGCgggGGCgggCCCTggg	ggg	ggcgtggccATGGCGGGGGCGCTCCGGC	28	GGC	3	CCCT	4	tgcttgccctgcccatccccgtggc	CTCCCGCCCTTCGGGTCCCACAGTT	1.606061
2101	NM_001170687	MIB2	E3 ubiquitin-protein ligase MIB2 isoform 3	chr1	3296	853	893	40	GGGAGTGGGGCTCACAGGATGGAGGGGAAGGGAAACCGGG	GGG	AGTGGGGCTCACAGGATGGA	20	GAA	3	AAACC	5	GCGAAGGTGGTGCGAGGCCCCGACT	CCGTGTGGTGGACATCCGTGGCTGG	2.875000
2102	NM_001170687	MIB2	E3 ubiquitin-protein ligase MIB2 isoform 3	chr1	3296	2508	2529	21	GGGGCCGGGGGGGACCCAGGG	GGG	GCC	3	G	1	ACCCA	5	TCAGCTGCTGCCCCTGGTGGCTGAT	CCCTTGCAGCTGCTGTCCAGGCTAC	2.350877
2106	NM_001170686	MIB2	E3 ubiquitin-protein ligase MIB2 isoform 2	chr1	3326	33	80	47	gggggcgtggccATGGCGGGGGCGCTCCGGCgggGGCgggCCCTggg	ggg	ggcgtggccATGGCGGGGGCGCTCCGGC	28	GGC	3	CCCT	4	tgcttgccctgcccatccccgtggc	CTCCCGCCCTTCGGGTCCCACAGTT	1.606061
2107	NM_001170686	MIB2	E3 ubiquitin-protein ligase MIB2 isoform 2	chr1	3326	895	935	40	GGGAGTGGGGCTCACAGGATGGAGGGGAAGGGAAACCGGG	GGG	AGTGGGGCTCACAGGATGGA	20	GAA	3	AAACC	5	GCGAAGGTGGTGCGAGGCCCCGACT	CCGTGTGGTGGACATCCGTGGCTGG	2.875000
2108	NM_001170686	MIB2	E3 ubiquitin-protein ligase MIB2 isoform 2	chr1	3326	2538	2559	21	GGGGCCGGGGGGGACCCAGGG	GGG	GCC	3	G	1	ACCCA	5	TCAGCTGCTGCCCCTGGTGGCTGAT	CCCTTGCAGCTGCTGTCCAGGCTAC	2.350877
2112	NM_001170689	MIB2	E3 ubiquitin-protein ligase MIB2 isoform 5	chr1	2936	17	68	51	gggccagcggcgctggggtcggcgctggggtcgtcgtccgggccgggtggg	ggg	ccagcggcgctggggtcggcgctggggtcgtcgtcc	36	cc	2	t	1	aggcctcgcgcggcccg	ctgcggcgcgcggcaggcgctctgg	2.891304
2113	NM_001170689	MIB2	E3 ubiquitin-protein ligase MIB2 isoform 5	chr1	2936	197	238	41	gggcgggacggaaacgtccgggcaagttggggtcggcaggg	ggg	cgggacggaaacgtcc	16	caagtt	6	gtcggca	7	gcggtcccgcgcccccgagcggagc	ttggaagcccagcgaggctagaggc	1.388889
2114	NM_001170689	MIB2	E3 ubiquitin-protein ligase MIB2 isoform 5	chr1	2936	2330	2351	21	GGGGCCGGGGGGGACCCAGGG	GGG	GCC	3	G	1	ACCCA	5	TCAGCTGCTGCCCCTGGTGGCTGAT	CCCTTGCAGCTGCTGTCCAGGCTAC	2.350877
2116	NM_080875	MIB2	E3 ubiquitin-protein ligase MIB2 isoform 1	chr1	3338	33	80	47	gggggcgtggccATGGCGGGGGCGCTCCGGCgggGGCgggCCCTggg	ggg	ggcgtggccATGGCGGGGGCGCTCCGGC	28	GGC	3	CCCT	4	tgcttgccctgcccatccccgtggc	CTCCCGCCCTTCGGGTCCCACAGTT	1.606061
2117	NM_080875	MIB2	E3 ubiquitin-protein ligase MIB2 isoform 1	chr1	3338	895	935	40	GGGAGTGGGGCTCACAGGATGGAGGGGAAGGGAAACCGGG	GGG	AGTGGGGCTCACAGGATGGA	20	GAA	3	AAACC	5	GCGAAGGTGGTGCGAGGCCCCGACT	CCGTGTGGTGGACATCCGTGGCTGG	2.875000
2118	NM_080875	MIB2	E3 ubiquitin-protein ligase MIB2 isoform 1	chr1	3338	2550	2571	21	GGGGCCGGGGGGGACCCAGGG	GGG	GCC	3	G	1	ACCCA	5	TCAGCTGCTGCCCCTGGTGGCTGAT	CCCTTGCAGCTGCTGTCCAGGCTAC	2.350877
2122	NM_001170688	MIB2	E3 ubiquitin-protein ligase MIB2 isoform 4	chr1	3143	33	80	47	gggggcgtggccATGGCGGGGGCGCTCCGGCgggGGCgggCCCTggg	ggg	ggcgtggccATGGCGGGGGCGCTCCGGC	28	GGC	3	CCCT	4	tgcttgccctgcccatccccgtggc	CTCCCGCCCTTCGGGTCCCACAGTT	1.606061
2123	NM_001170688	MIB2	E3 ubiquitin-protein ligase MIB2 isoform 4	chr1	3143	2355	2376	21	GGGGCCGGGGGGGACCCAGGG	GGG	GCC	3	G	1	ACCCA	5	TCAGCTGCTGCCCCTGGTGGCTGAT	CCCTTGCAGCTGCTGTCCAGGCTAC	2.350877
2126	NM_001290264	SLC35E2B	solute carrier family 35 member E2B	chr1	6443	2581	2616	35	gggcatgaggccacagagcagggccgaagggaggg	ggg	catgaggccacagagca	17	ccgaa	5	a	1	cctggaccggcggcagactggccct	gacagagggccctggaaggaagggt	2.418605
2128	NM_182838	SLC35E2	solute carrier family 35 member E2 isoform 1	chr1	6294	5342	5378	36	gggtgatcactcagacgggtcagtgggaataacggg	ggg	tgatcactcagac	13	tcagt	5	aataac	6	ctctgcttgctgccgccgcgctcct	ccaacaagacagctttttacatgtg	1.656250
2129	NM_023018	NADK	NAD kinase isoform 1	chr1	3235	7	63	56	gggcgcggcgcattgctgctcggcggcgccggcgccggggtccgggcggccatggg	ggg	cgcggcgcattgctgctcggcggcgccggcgcc	33	gtcc	4	cggccat	7	agtgggc	gcaacaggcggccagggcgccaagg	3.000000
2130	NM_023018	NADK	NAD kinase isoform 1	chr1	3235	2399	2454	55	ggggaccattctgttcagtgcgatcctgatggtccgggagatgagggtttccggg	ggg	gaccattctgttcagtgcgatcctgatggtcc	32	agatga	6	tttcc	5	aagacgctgtcctcagggaccatta	gctagtgatcgtgatcccttttatt	2.095238
2132	NM_001198995	NADK	NAD kinase isoform 3	chr1	3028	2192	2247	55	ggggaccattctgttcagtgcgatcctgatggtccgggagatgagggtttccggg	ggg	gaccattctgttcagtgcgatcctgatggtcc	32	agatga	6	tttcc	5	aagacgctgtcctcagggaccatta	gctagtgatcgtgatcccttttatt	2.095238
2133	NM_001198994	NADK	NAD kinase isoform 2	chr1	3653	916	942	26	GGGGCAGGGGGGAAGGGGGCCTGGGG	GGGG	CA	2	GGAA	4	GCCT	4	CTGCACGCACCTCATGGAGGCACGC	TGCACATGGAGTTGGGGGGGCCTCC	8.592593
2134	NM_001198994	NADK	NAD kinase isoform 2	chr1	3653	2817	2872	55	ggggaccattctgttcagtgcgatcctgatggtccgggagatgagggtttccggg	ggg	gaccattctgttcagtgcgatcctgatggtcc	32	agatga	6	tttcc	5	aagacgctgtcctcagggaccatta	gctagtgatcgtgatcccttttatt	2.095238
2137	NM_001198993	NADK	NAD kinase isoform 1	chr1	3166	23	43	20	gggcgggacgccgggctggg	ggg	c	1	acgcc	5	ct	2	cgcccgcggtggcggtgagttgg	atcacaatgtcgggggcgcctaggc	4.241379
2138	NM_001198993	NADK	NAD kinase isoform 1	chr1	3166	2330	2385	55	ggggaccattctgttcagtgcgatcctgatggtccgggagatgagggtttccggg	ggg	gaccattctgttcagtgcgatcctgatggtcc	32	agatga	6	tttcc	5	aagacgctgtcctcagggaccatta	gctagtgatcgtgatcccttttatt	2.095238
2140	NM_001199787	SLC35E2	solute carrier family 35 member E2 isoform 2	chr1	2158	1734	1763	29	gggtttggagtggggccctgggagttggg	ggg	tttggagt	8	gccct	5	agtt	4	ttctcctgcaatgctctgaatccat	ggaagcaccatacccagtgagtctg	2.342105
2141	NM_178545	TMEM52	transmembrane protein 52 precursor	chr1	958	873	902	29	gggcctaagcctcgggtgggagctcaggg	ggg	cctaagcctc	10	t	1	agctca	6	gccctcagcctggaagaggcccctt	ccacctgtgacgtctgcatcttctt	0.966102
2142	NM_001256945	C1orf86	Fanconi anemia-associated protein of 20 kDa isoform 3	chr1	1414	1071	1096	25	gggtgggactcaagggcaggctggg	ggg	t	1	actcaa	6	caggct	6	gcccactggagagatgacaccaggc	tcaccagctgcccaaggtgccggcc	1.488889
2144	NM_001282671	C1orf86	Fanconi anemia-associated protein of 20 kDa isoform 7	chr1	2365	2022	2047	25	gggtgggactcaagggcaggctggg	ggg	t	1	actcaa	6	caggct	6	gcccactggagagatgacaccaggc	tcaccagctgcccaaggtgccggcc	1.488889
2146	NM_001282670	C1orf86	Fanconi anemia-associated protein of 20 kDa isoform 6	chr1	3575	2106	2145	39	gggcagtggggtggagagagaagcctgggctgggctggg	ggg	cagtggggtggagagagaagcct	23	ct	2	ct	2	catctgagctcacaatttcccagca	ctgggctgggctggggaagcttctc	3.896552
2148	NM_001282673	C1orf86	Fanconi anemia-associated protein of 20 kDa isoform 8	chr1	1550	1207	1232	25	gggtgggactcaagggcaggctggg	ggg	t	1	actcaa	6	caggct	6	gcccactggagagatgacaccaggc	tcaccagctgcccaaggtgccggcc	1.488889
2150	NM_001282672	C1orf86	Fanconi anemia-associated protein of 20 kDa isoform 7	chr1	2234	1891	1916	25	gggtgggactcaagggcaggctggg	ggg	t	1	actcaa	6	caggct	6	gcccactggagagatgacaccaggc	tcaccagctgcccaaggtgccggcc	1.488889
2152	NM_001146310	C1orf86	Fanconi anemia-associated protein of 20 kDa isoform 1	chr1	2284	1941	1966	25	gggtgggactcaagggcaggctggg	ggg	t	1	actcaa	6	caggct	6	gcccactggagagatgacaccaggc	tcaccagctgcccaaggtgccggcc	1.488889
2154	NM_001256946	C1orf86	Fanconi anemia-associated protein of 20 kDa isoform 4	chr1	1577	815	871	56	gggtgacagagtaagaccctgaatcacggacagagggtactgttgggagccctggg	ggg	tgacagagtaagaccctgaatcacggacaga	31	tactgtt	7	agccct	6	tgattgcaccactgcactccagcct	gagaaatccatgctcttggctgaag	1.541667
2155	NR_024489	LOC100129534		chr1	2247	1418	1451	33	gggggtgagcgtgtggggagtgtgggagacggg	ggg	ggtgagcgtgt	11	gagtgt	6	agac	4	gcttttgcagcaaaagcccagtgct	ctctgacccggccaccctgggcagc	2.363636
2156	NR_024489	LOC100129534		chr1	2247	1682	1726	44	gggctttggggcacagaggtcgggctgccctggggagaggaggg	ggg	ctttggggcacagaggtc	18	ctgccct	7	gagagga	7	gccacctccagacttcacacccttt	agagaaggaggcttcgagagagcac	2.204545
2157	NR_024489	LOC100129534		chr1	2247	1948	1979	31	gggcacctcctgctgggccagggccactggg	ggg	cacctcctgct	11	cca	3	ccact	5	actgaaggaagcagaaggccctgga	gtctcccaggagcacctccagccct	1.180328
2159	NM_003036	SKI	ski oncogene	chr1	5707	23	46	23	gggcccgggcgcgcgggagcggg	ggg	ccc	3	cgcgc	5	agc	3	cggggcggcggcgggggccgggg	agcggccgggggagccggagcgcac	6.676471
2161	NM_153818	PEX10	peroxisome biogenesis factor 10 isoform 1	chr1	2074	438	474	36	GGGCGACCCTTGCAGGGGAGCCTGGGGCCAGGTGGG	GGG	CGACCCTTGCA	11	GAGCCT	6	GCCAGGT	7	GGAGCTGCAGGCTGACCCCGACAGT	CGTGGCTGCTCAGGGGCGCGGCGCT	2.153846
2165	NM_002617	PEX10	peroxisome biogenesis factor 10 isoform 2	chr1	2014	438	474	36	GGGCGACCCTTGCAGGGGAGCCTGGGGCCAGGTGGG	GGG	CGACCCTTGCA	11	GAGCCT	6	GCCAGGT	7	GGAGCTGCAGGCTGACCCCGACAGT	CGTGGCTGCTCAGGGGCGCGGCGCT	2.153846
2171	NM_001195737	FAM213B	prostamide/prostaglandin F synthase isoform c	chr1	2763	13	37	24	gggcatctcggggcggggcttggg	ggg	catctc	6	gc	2	gctt	4	aaaggcgggaccg	gctggatctATGAGCCGGGAGCGGG	7.117647
2172	NM_001195737	FAM213B	prostamide/prostaglandin F synthase isoform c	chr1	2763	87	113	26	GGGGAACAGGGAGTCGGGGAGCCGGG	GGG	GAACA	5	AGTC	4	GAGCC	5	GATCCAGGAGCGAGGAGCCGGGAGC	AACCAGGGCTGGCAGCGGCCGCCAT	3.387097
2173	NM_001195737	FAM213B	prostamide/prostaglandin F synthase isoform c	chr1	2763	944	965	21	gggccctcagggcgggcaggg	ggg	ccctca	6	c	1	ca	2	cacagcccccgccttgctcactgtt	tggctgtgagtcccaggtgtcatct	0.800000
2174	NM_001195737	FAM213B	prostamide/prostaglandin F synthase isoform c	chr1	2763	1138	1202	64	ggggtcagtgcctgtgtctggtgggggccactcaggagagttgggttttcagggcagagatggg	ggg	gtcagtgcctgtgtctggtgggggccactcaggagagtt	39	ttttca	6	cagagat	7	gcgtggggtcagctccagcagggtc	cttgattccacctggtggggtgggt	5.312500
2175	NM_001195737	FAM213B	prostamide/prostaglandin F synthase isoform c	chr1	2763	1708	1756	48	ggggctccccgcatctgaatgtgtggtccctgggggtgggcacttggg	ggg	gctccccgcatctgaatgtgtggtccct	28	ggt	3	cactt	5	tctctgggtcccccggtgccccagt	ggcatcctggtcactgctggcccta	1.209091
2176	NM_001195737	FAM213B	prostamide/prostaglandin F synthase isoform c	chr1	2763	2274	2330	56	gggccttggctaccacacgcggcatcgctccttggggtgcatgggggtgccccggg	ggg	ccttggctaccacacgcggcatcgctcctt	30	gtgcatg	7	gtgcccc	7	tgggcgtgggccgcacagcgcggca	cacagtggaacgtgtctgcgaaggc	2.285714
2182	NM_001195736	FAM213B	prostamide/prostaglandin F synthase isoform a	chr1	2829	13	37	24	gggcatctcggggcggggcttggg	ggg	catctc	6	gc	2	gctt	4	aaaggcgggaccg	gctggatctATGAGCCGGGAGCGGG	7.117647
2183	NM_001195736	FAM213B	prostamide/prostaglandin F synthase isoform a	chr1	2829	87	113	26	GGGGAACAGGGAGTCGGGGAGCCGGG	GGG	GAACA	5	AGTC	4	GAGCC	5	GATCCAGGAGCGAGGAGCCGGGAGC	AACCAGGGCTGGCAGCGGCCGCCAT	3.387097
2184	NM_001195736	FAM213B	prostamide/prostaglandin F synthase isoform a	chr1	2829	1010	1031	21	gggccctcagggcgggcaggg	ggg	ccctca	6	c	1	ca	2	cacagcccccgccttgctcactgtt	tggctgtgagtcccaggtgtcatct	0.800000
2185	NM_001195736	FAM213B	prostamide/prostaglandin F synthase isoform a	chr1	2829	1204	1268	64	ggggtcagtgcctgtgtctggtgggggccactcaggagagttgggttttcagggcagagatggg	ggg	gtcagtgcctgtgtctggtgggggccactcaggagagtt	39	ttttca	6	cagagat	7	gcgtggggtcagctccagcagggtc	cttgattccacctggtggggtgggt	5.312500
2186	NM_001195736	FAM213B	prostamide/prostaglandin F synthase isoform a	chr1	2829	1774	1822	48	ggggctccccgcatctgaatgtgtggtccctgggggtgggcacttggg	ggg	gctccccgcatctgaatgtgtggtccct	28	ggt	3	cactt	5	tctctgggtcccccggtgccccagt	ggcatcctggtcactgctggcccta	1.209091
2187	NM_001195736	FAM213B	prostamide/prostaglandin F synthase isoform a	chr1	2829	2340	2396	56	gggccttggctaccacacgcggcatcgctccttggggtgcatgggggtgccccggg	ggg	ccttggctaccacacgcggcatcgctcctt	30	gtgcatg	7	gtgcccc	7	tgggcgtgggccgcacagcgcggca	cacagtggaacgtgtctgcgaaggc	2.285714
2193	NM_152371	FAM213B	prostamide/prostaglandin F synthase isoform b	chr1	2775	13	37	24	gggcatctcggggcggggcttggg	ggg	catctc	6	gc	2	gctt	4	aaaggcgggaccg	gctggatctATGAGCCGGGAGCGGG	7.117647
2194	NM_152371	FAM213B	prostamide/prostaglandin F synthase isoform b	chr1	2775	87	113	26	GGGGAACAGGGAGTCGGGGAGCCGGG	GGG	GAACA	5	AGTC	4	GAGCC	5	GATCCAGGAGCGAGGAGCCGGGAGC	AACCAGGGCTGGCAGCGGCCGCCAT	3.387097
2195	NM_152371	FAM213B	prostamide/prostaglandin F synthase isoform b	chr1	2775	956	977	21	gggccctcagggcgggcaggg	ggg	ccctca	6	c	1	ca	2	cacagcccccgccttgctcactgtt	tggctgtgagtcccaggtgtcatct	0.800000
2196	NM_152371	FAM213B	prostamide/prostaglandin F synthase isoform b	chr1	2775	1150	1214	64	ggggtcagtgcctgtgtctggtgggggccactcaggagagttgggttttcagggcagagatggg	ggg	gtcagtgcctgtgtctggtgggggccactcaggagagtt	39	ttttca	6	cagagat	7	gcgtggggtcagctccagcagggtc	cttgattccacctggtggggtgggt	5.312500
2197	NM_152371	FAM213B	prostamide/prostaglandin F synthase isoform b	chr1	2775	1720	1768	48	ggggctccccgcatctgaatgtgtggtccctgggggtgggcacttggg	ggg	gctccccgcatctgaatgtgtggtccct	28	ggt	3	cactt	5	tctctgggtcccccggtgccccagt	ggcatcctggtcactgctggcccta	1.209091
2198	NM_152371	FAM213B	prostamide/prostaglandin F synthase isoform b	chr1	2775	2286	2342	56	gggccttggctaccacacgcggcatcgctccttggggtgcatgggggtgccccggg	ggg	ccttggctaccacacgcggcatcgctcctt	30	gtgcatg	7	gtgcccc	7	tgggcgtgggccgcacagcgcggca	cacagtggaacgtgtctgcgaaggc	2.285714
2204	NR_036637	FAM213B		chr1	2708	889	910	21	gggccctcagggcgggcaggg	ggg	ccctca	6	c	1	ca	2	cacagcccccgccttgctcactgtt	tggctgtgagtcccaggtgtcatct	0.800000
2205	NR_036637	FAM213B		chr1	2708	1083	1147	64	ggggtcagtgcctgtgtctggtgggggccactcaggagagttgggttttcagggcagagatggg	ggg	gtcagtgcctgtgtctggtgggggccactcaggagagtt	39	ttttca	6	cagagat	7	gcgtggggtcagctccagcagggtc	cttgattccacctggtggggtgggt	5.312500
2206	NR_036637	FAM213B		chr1	2708	1653	1701	48	ggggctccccgcatctgaatgtgtggtccctgggggtgggcacttggg	ggg	gctccccgcatctgaatgtgtggtccct	28	ggt	3	cactt	5	tctctgggtcccccggtgccccagt	ggcatcctggtcactgctggcccta	1.209091
2207	NR_036637	FAM213B		chr1	2708	2219	2275	56	gggccttggctaccacacgcggcatcgctccttggggtgcatgggggtgccccggg	ggg	ccttggctaccacacgcggcatcgctcctt	30	gtgcatg	7	gtgcccc	7	tgggcgtgggccgcacagcgcggca	cacagtggaacgtgtctgcgaaggc	2.285714
2212	NR_036638	FAM213B		chr1	2676	857	878	21	gggccctcagggcgggcaggg	ggg	ccctca	6	c	1	ca	2	cacagcccccgccttgctcactgtt	tggctgtgagtcccaggtgtcatct	0.800000
2213	NR_036638	FAM213B		chr1	2676	1051	1115	64	ggggtcagtgcctgtgtctggtgggggccactcaggagagttgggttttcagggcagagatggg	ggg	gtcagtgcctgtgtctggtgggggccactcaggagagtt	39	ttttca	6	cagagat	7	gcgtggggtcagctccagcagggtc	cttgattccacctggtggggtgggt	5.312500
2214	NR_036638	FAM213B		chr1	2676	1621	1669	48	ggggctccccgcatctgaatgtgtggtccctgggggtgggcacttggg	ggg	gctccccgcatctgaatgtgtggtccct	28	ggt	3	cactt	5	tctctgggtcccccggtgccccagt	ggcatcctggtcactgctggcccta	1.209091
2215	NR_036638	FAM213B		chr1	2676	2187	2243	56	gggccttggctaccacacgcggcatcgctccttggggtgcatgggggtgccccggg	ggg	ccttggctaccacacgcggcatcgctcctt	30	gtgcatg	7	gtgcccc	7	tgggcgtgggccgcacagcgcggca	cacagtggaacgtgtctgcgaaggc	2.285714
2220	NM_001195741	FAM213B	prostamide/prostaglandin F synthase isoform f	chr1	2664	13	37	24	gggcatctcggggcggggcttggg	ggg	catctc	6	gc	2	gctt	4	aaaggcgggaccg	gctggatctATGAGCCGGGAGCGGG	7.117647
2221	NM_001195741	FAM213B	prostamide/prostaglandin F synthase isoform f	chr1	2664	87	113	26	GGGGAACAGGGAGTCGGGGAGCCGGG	GGG	GAACA	5	AGTC	4	GAGCC	5	GATCCAGGAGCGAGGAGCCGGGAGC	AACCAGGGCTGGCAGCGGCCGCCAT	3.387097
2222	NM_001195741	FAM213B	prostamide/prostaglandin F synthase isoform f	chr1	2664	845	866	21	gggccctcagggcgggcaggg	ggg	ccctca	6	c	1	ca	2	cacagcccccgccttgctcactgtt	tggctgtgagtcccaggtgtcatct	0.800000
2223	NM_001195741	FAM213B	prostamide/prostaglandin F synthase isoform f	chr1	2664	1039	1103	64	ggggtcagtgcctgtgtctggtgggggccactcaggagagttgggttttcagggcagagatggg	ggg	gtcagtgcctgtgtctggtgggggccactcaggagagtt	39	ttttca	6	cagagat	7	gcgtggggtcagctccagcagggtc	cttgattccacctggtggggtgggt	5.312500
2224	NM_001195741	FAM213B	prostamide/prostaglandin F synthase isoform f	chr1	2664	1609	1657	48	ggggctccccgcatctgaatgtgtggtccctgggggtgggcacttggg	ggg	gctccccgcatctgaatgtgtggtccct	28	ggt	3	cactt	5	tctctgggtcccccggtgccccagt	ggcatcctggtcactgctggcccta	1.209091
2225	NM_001195741	FAM213B	prostamide/prostaglandin F synthase isoform f	chr1	2664	2175	2231	56	gggccttggctaccacacgcggcatcgctccttggggtgcatgggggtgccccggg	ggg	ccttggctaccacacgcggcatcgctcctt	30	gtgcatg	7	gtgcccc	7	tgggcgtgggccgcacagcgcggca	cacagtggaacgtgtctgcgaaggc	2.285714
2231	NM_001195740	FAM213B	prostamide/prostaglandin F synthase isoform e	chr1	2667	13	37	24	gggcatctcggggcggggcttggg	ggg	catctc	6	gc	2	gctt	4	aaaggcgggaccg	gctggatctATGAGCCGGGAGCGGG	7.117647
2232	NM_001195740	FAM213B	prostamide/prostaglandin F synthase isoform e	chr1	2667	87	113	26	GGGGAACAGGGAGTCGGGGAGCCGGG	GGG	GAACA	5	AGTC	4	GAGCC	5	GATCCAGGAGCGAGGAGCCGGGAGC	AACCAGGGCTGGCAGCGGCCGCCAT	3.387097
2233	NM_001195740	FAM213B	prostamide/prostaglandin F synthase isoform e	chr1	2667	848	869	21	gggccctcagggcgggcaggg	ggg	ccctca	6	c	1	ca	2	cacagcccccgccttgctcactgtt	tggctgtgagtcccaggtgtcatct	0.800000
2234	NM_001195740	FAM213B	prostamide/prostaglandin F synthase isoform e	chr1	2667	1042	1106	64	ggggtcagtgcctgtgtctggtgggggccactcaggagagttgggttttcagggcagagatggg	ggg	gtcagtgcctgtgtctggtgggggccactcaggagagtt	39	ttttca	6	cagagat	7	gcgtggggtcagctccagcagggtc	cttgattccacctggtggggtgggt	5.312500
2235	NM_001195740	FAM213B	prostamide/prostaglandin F synthase isoform e	chr1	2667	1612	1660	48	ggggctccccgcatctgaatgtgtggtccctgggggtgggcacttggg	ggg	gctccccgcatctgaatgtgtggtccct	28	ggt	3	cactt	5	tctctgggtcccccggtgccccagt	ggcatcctggtcactgctggcccta	1.209091
2236	NM_001195740	FAM213B	prostamide/prostaglandin F synthase isoform e	chr1	2667	2178	2234	56	gggccttggctaccacacgcggcatcgctccttggggtgcatgggggtgccccggg	ggg	ccttggctaccacacgcggcatcgctcctt	30	gtgcatg	7	gtgcccc	7	tgggcgtgggccgcacagcgcggca	cacagtggaacgtgtctgcgaaggc	2.285714
2242	NM_001195738	FAM213B	prostamide/prostaglandin F synthase isoform d	chr1	2743	13	37	24	gggcatctcggggcggggcttggg	ggg	catctc	6	gc	2	gctt	4	aaaggcgggaccg	gctggatctATGAGCCGGGAGCGGG	7.117647
2243	NM_001195738	FAM213B	prostamide/prostaglandin F synthase isoform d	chr1	2743	87	113	26	GGGGAACAGGGAGTCGGGGAGCCGGG	GGG	GAACA	5	AGTC	4	GAGCC	5	GATCCAGGAGCGAGGAGCCGGGAGC	AACCAGGGCTGGCAGCGGCCGCCAT	3.387097
2244	NM_001195738	FAM213B	prostamide/prostaglandin F synthase isoform d	chr1	2743	924	945	21	gggccctcagggcgggcaggg	ggg	ccctca	6	c	1	ca	2	cacagcccccgccttgctcactgtt	tggctgtgagtcccaggtgtcatct	0.800000
2245	NM_001195738	FAM213B	prostamide/prostaglandin F synthase isoform d	chr1	2743	1118	1182	64	ggggtcagtgcctgtgtctggtgggggccactcaggagagttgggttttcagggcagagatggg	ggg	gtcagtgcctgtgtctggtgggggccactcaggagagtt	39	ttttca	6	cagagat	7	gcgtggggtcagctccagcagggtc	cttgattccacctggtggggtgggt	5.312500
2246	NM_001195738	FAM213B	prostamide/prostaglandin F synthase isoform d	chr1	2743	1688	1736	48	ggggctccccgcatctgaatgtgtggtccctgggggtgggcacttggg	ggg	gctccccgcatctgaatgtgtggtccct	28	ggt	3	cactt	5	tctctgggtcccccggtgccccagt	ggcatcctggtcactgctggcccta	1.209091
2247	NM_001195738	FAM213B	prostamide/prostaglandin F synthase isoform d	chr1	2743	2254	2310	56	gggccttggctaccacacgcggcatcgctccttggggtgcatgggggtgccccggg	ggg	ccttggctaccacacgcggcatcgctcctt	30	gtgcatg	7	gtgcccc	7	tgggcgtgggccgcacagcgcggca	cacagtggaacgtgtctgcgaaggc	2.285714
2253	NM_001010926	HES5	transcription factor HES-5	chr1	1306	1124	1153	29	ggggctcacggtgggctgtctggggaggg	ggg	gctcacggt	9	ctgtct	6	ga	2	cctgagtgtgcctggtggtctggct	tgggtgcctccactatgatccttaa	3.321429
2255	NR_037844	LOC115110		chr1	4619	669	724	55	gggggtgggaaaagcccagagtgcccctacccgtcccctgggaggggtggaaggg	ggg	ggtgggaaaagcccagagtgcccctacccgtcccct	36	a	1	gtggaa	6	ccaccaggcctgtgtccctgcgtga	cagctcttgctccccctgcagagac	0.870968
2256	NR_037844	LOC115110		chr1	4619	1761	1819	58	gggggccccttgcatcctccactcccgggggccccaggagggcatgggggctccaggg	ggg	ggccccttgcatcctccactcccgggggccccagga	36	cat	3	ggctcca	7	atgtgggtcttgcaaggaagaagaa	tgcagggacagcacgttccctcacc	1.850575
2257	NR_037844	LOC115110		chr1	4619	2169	2208	39	ggggcccaccattaccagcagggagagggaggcagaggg	ggg	gcccaccattaccagca	17	aga	3	aggcaga	7	cgcaggatatcactgcccccatccc	aagctggggtccaccgctggtgagc	1.137500
2258	NR_037844	LOC115110		chr1	4619	2480	2537	57	ggggaggcctcaggtcactgcaccatgaagttgtggggagctgcgggggcctctggg	ggg	gaggcctcaggtcactgcaccatgaagttgt	31	gagctgc	7	ggcctct	7	tgaccctgggaaagggactgagcca	ctccgagctgggcaggcacagcgtg	3.204545
2263	NM_001297605	TNFRSF14	tumor necrosis factor receptor superfamily member 14 isoform 2 precursor	chr1	3358	694	758	64	GGGACCACTGCGCCGCGTGCCGCGCTTACGCCACCTCCAGCCCGGGCCAGAGGGTGCAGAAGGG	GGG	ACCACTGCGCCGCGTGCCGCGCTTACGCCACCTCCAGCCC	40	CCAGA	5	TGCAGAA	7	GGCCACTTCTGCATCGTCCAGGACG	AGGCACCGAGAGTCAGGACACCCTG	1.120000
2264	NM_001297605	TNFRSF14	tumor necrosis factor receptor superfamily member 14 isoform 2 precursor	chr1	3358	1166	1220	54	ggggtagagctggggacgccacgtgccattcccatgggccagtgagggcctggg	ggg	gtagagctggggacgccacgtgccattcccat	32	ccagtga	7	cct	3	tggagggagaggtggggcccctgct	gcctctgttctgctgtggcctgagc	2.193548
2265	NM_001297605	TNFRSF14	tumor necrosis factor receptor superfamily member 14 isoform 2 precursor	chr1	3358	2438	2497	59	gggagccaagcacagcctgcccttctgcccacagtcccgggggcaggtgggagcatggg	ggg	agccaagcacagcctgcccttctgcccacagtccc	35	ggcaggt	7	agcat	5	acctggctgccccccagtgctagat	gccatggagtgagcgggcaggggtg	1.178571
2266	NM_001297605	TNFRSF14	tumor necrosis factor receptor superfamily member 14 isoform 2 precursor	chr1	3358	2964	3003	39	gggagtgtccctggctcccagggctctgggaggtgaggg	ggg	agtgtccctggctccca	17	ctct	4	aggtga	6	agcccccggtactcactcagcccca	caggtcccgggggaggctgggttag	1.180851
2269	NM_003820	TNFRSF14	tumor necrosis factor receptor superfamily member 14 isoform 1 precursor	chr1	3501	694	758	64	GGGACCACTGCGCCGCGTGCCGCGCTTACGCCACCTCCAGCCCGGGCCAGAGGGTGCAGAAGGG	GGG	ACCACTGCGCCGCGTGCCGCGCTTACGCCACCTCCAGCCC	40	CCAGA	5	TGCAGAA	7	GGCCACTTCTGCATCGTCCAGGACG	AGGCACCGAGAGTCAGGACACCCTG	1.120000
2270	NM_003820	TNFRSF14	tumor necrosis factor receptor superfamily member 14 isoform 1 precursor	chr1	3501	1309	1363	54	ggggtagagctggggacgccacgtgccattcccatgggccagtgagggcctggg	ggg	gtagagctggggacgccacgtgccattcccat	32	ccagtga	7	cct	3	tggagggagaggtggggcccctgct	gcctctgttctgctgtggcctgagc	2.193548
2271	NM_003820	TNFRSF14	tumor necrosis factor receptor superfamily member 14 isoform 1 precursor	chr1	3501	2581	2640	59	gggagccaagcacagcctgcccttctgcccacagtcccgggggcaggtgggagcatggg	ggg	agccaagcacagcctgcccttctgcccacagtccc	35	ggcaggt	7	agcat	5	acctggctgccccccagtgctagat	gccatggagtgagcgggcaggggtg	1.178571
2272	NM_003820	TNFRSF14	tumor necrosis factor receptor superfamily member 14 isoform 1 precursor	chr1	3501	3107	3146	39	gggagtgtccctggctcccagggctctgggaggtgaggg	ggg	agtgtccctggctccca	17	ctct	4	aggtga	6	agcccccggtactcactcagcccca	caggtcccgggggaggctgggttag	1.180851
2275	NR_015440	LINC00982		chr1	3708	1573	1628	55	ggggagaaggcaggggctgcccgggcgctctggctgctgggggtgggggacaggg	ggg	gagaaggcaggggctgcccgggcgctctggctgct	35	ggt	3	ggaca	5	atcctgcagagtgtggaggggatct	cctgccggggaagcgggtcggggga	6.970588
2276	NR_015440	LINC00982		chr1	3708	2421	2453	32	ggggcctgccctggggactggggtgaagaggg	ggg	gcctgccct	9	gact	4	gtgaaga	7	aggtcacctctttgaggacctaggt	caggtccagccttcagcagcccctc	1.631579
2277	NR_015440	LINC00982		chr1	3708	2503	2554	51	ggggaacacccagggcagctcccgtaggctgcacaagggaagaggggaggg	ggg	gaacacccagggcagctcccgtaggctgcacaa	33	aaga	4	ga	2	ccccatgacttcagtggaattacaa	cttctactgaggtgaaacagtgacc	1.614035
2283	NM_017818	WRAP73	WD repeat-containing protein WRAP73	chr1	1699	56	84	28	ggggtcccgcgggttttcgggcgcaggg	ggg	gtcccgc	7	ttttc	5	cgca	4	gctgttgcagcctgctgcgcgccca	tggcgcccgcggcaggcggcggccA	1.576923
2285	NM_182752	TPRG1L	tumor protein p63-regulated gene 1-like protein	chr1	2427	155	198	43	GGGGGCAGGCGGCGGCCCGGGCGGGGGGCGGCCGGGGGCGGGG	GGGG	GCAGGCGGCGGCCCGGGC	18	GGCGGCC	7	GC	2	CGGTGCTGGCGGCCGGCGAGGAGGT	ACGCCGCTGCGCCAGACACTCTGGC	4.813953
2286	NM_182752	TPRG1L	tumor protein p63-regulated gene 1-like protein	chr1	2427	931	978	47	gggagctcctccccctccccagaaggccaagggatgtgggggctggg	ggg	agctcctccccctccccagaaggccaa	27	atgt	4	ggct	4	cgttctgggagctcctcccccttct	ggactgggaggcctggcagtcttca	1.103448
2290	NM_020710	LRRC47	leucine-rich repeat-containing protein 47	chr1	2648	92	148	56	GGGAGCTGCTGCTGACGGGGCCCGGGCTGGAGGAGCGAGTGCGGGCGGCGGGTGGG	GGG	AGCTGCTGCTGACGGGGCCCGGGCTGGAGGAGCGAGTGC	39	CGGC	4	T	1	GAGCTGGCTGAGCGCGAGCGGCGGC	CAGCTGCCGCCGCGGCTTTTCACCC	2.387755
2292	NM_001204191	TP73	tumor protein p73 isoform g	chr1	4832	4008	4025	17	gggaagggctggggggg	ggg	aa	2	ct	2	g	1	ccaagagcccctgtagtgtgctcct	ctgggggggctgggagaggcccagg	5.071429
2294	NM_001204189	TP73	tumor protein p73 isoform e	chr1	4738	3914	3931	17	gggaagggctggggggg	ggg	aa	2	ct	2	g	1	ccaagagcccctgtagtgtgctcct	ctgggggggctgggagaggcccagg	5.071429
2296	NM_001204190	TP73	tumor protein p73 isoform f	chr1	4877	4053	4070	17	gggaagggctggggggg	ggg	aa	2	ct	2	g	1	ccaagagcccctgtagtgtgctcct	ctgggggggctgggagaggcccagg	5.071429
2298	NR_033712	TP73-AS1		chr1	3324	847	888	41	ggggtggctggccaccttggcctgggcatctttggggtggg	ggg	gtggctggccaccttggcct	20	catcttt	7	gt	2	gagatgctctcgtgactttggagcc	cttcgggagcccggcactgctgcag	2.564103
2299	NR_033712	TP73-AS1		chr1	3324	2374	2407	33	ggggacaggtaggagcctagggaaaggggtggg	ggg	gacaggtaggagccta	16	aaa	3	gt	2	ccgcccagccctccttggtggacgt	cgggctctggtgtgacggcgtgagc	2.575000
2302	NR_033711	TP73-AS1		chr1	6409	47	81	34	gggtgtggatccctagatgggagccggggatggg	ggg	tgtggatccctagat	15	agcc	4	gat	3	tttaaaccgcggcgccgcggcgccc	ccgggtgcctggtgggtggcagtcg	2.173913
2303	NR_033711	TP73-AS1		chr1	6409	1554	1595	41	ggggtggctggccaccttggcctgggcatctttggggtggg	ggg	gtggctggccaccttggcct	20	catcttt	7	gt	2	gagatgctctcgtgactttggagcc	cttcgggagcccggcactgctgcag	2.564103
2304	NR_033711	TP73-AS1		chr1	6409	3183	3241	58	gggtcccaaggcgtgctgcagatggagaatcagaattccttgggcatcaccgggcggg	ggg	tcccaaggcgtgctgcagatggagaatcagaattcctt	38	catcacc	7	c	1	gatagaggtcgttagctgggtgtgt	gcatgtccctgtcccttcgctccca	1.450000
2305	NR_033711	TP73-AS1		chr1	6409	4304	4360	56	gggccttggaggcctctggttggctctctcaggaagagggcaggtcagggattggg	ggg	ccttggaggcctctggttggctctctcaggaaga	34	caggtca	7	att	3	tcttccggtcagagttcccttggca	cggtgtaaattgactcagaaacctg	2.128205
2306	NR_033711	TP73-AS1		chr1	6409	5459	5492	33	ggggacaggtaggagcctagggaaaggggtggg	ggg	gacaggtaggagccta	16	aaa	3	gt	2	ccgcccagccctccttggtggacgt	cgggctctggtgtgacggcgtgagc	2.575000
2310	NR_033710	TP73-AS1		chr1	5945	47	81	34	gggtgtggatccctagatgggagccggggatggg	ggg	tgtggatccctagat	15	agcc	4	gat	3	tttaaaccgcggcgccgcggcgccc	ccgggtgcctggtgggtggcagtcg	2.173913
2311	NR_033710	TP73-AS1		chr1	5945	1554	1595	41	ggggtggctggccaccttggcctgggcatctttggggtggg	ggg	gtggctggccaccttggcct	20	catcttt	7	gt	2	gagatgctctcgtgactttggagcc	cttcgggagcccggcactgctgcag	2.564103
2312	NR_033710	TP73-AS1		chr1	5945	2719	2777	58	gggtcccaaggcgtgctgcagatggagaatcagaattccttgggcatcaccgggcggg	ggg	tcccaaggcgtgctgcagatggagaatcagaattcctt	38	catcacc	7	c	1	gatagaggtcgttagctgggtgtgt	gcatgtccctgtcccttcgctccca	1.450000
2313	NR_033710	TP73-AS1		chr1	5945	3840	3896	56	gggccttggaggcctctggttggctctctcaggaagagggcaggtcagggattggg	ggg	ccttggaggcctctggttggctctctcaggaaga	34	caggtca	7	att	3	tcttccggtcagagttcccttggca	cggtgtaaattgactcagaaacctg	2.128205
2314	NR_033710	TP73-AS1		chr1	5945	4995	5028	33	ggggacaggtaggagcctagggaaaggggtggg	ggg	gacaggtaggagccta	16	aaa	3	gt	2	ccgcccagccctccttggtggacgt	cgggctctggtgtgacggcgtgagc	2.575000
2318	NM_001204192	TP73	tumor protein p73 isoform m	chr1	4953	1212	1273	61	GGGCCAGCCTCCCCCGCACAGTTCGGCAGCTACACCCAACCTGGGGCCCGTGGGCCCCGGG	GGG	CCAGCCTCCCCCGCACAGTTCGGCAGCTACACCCAACCT	39	GCCCGT	6	CCCC	4	AGCTGCCCTCCGTCAACCAGCTGGT	ATGCTCAACAACCATGGCCACGCAG	0.582677
2319	NM_001204192	TP73	tumor protein p73 isoform m	chr1	4953	4129	4146	17	gggaagggctggggggg	ggg	aa	2	ct	2	g	1	ccaagagcccctgtagtgtgctcct	ctgggggggctgggagaggcccagg	5.071429
2321	NM_001126242	TP73	tumor protein p73 isoform d	chr1	4971	4147	4164	17	gggaagggctggggggg	ggg	aa	2	ct	2	g	1	ccaagagcccctgtagtgtgctcct	ctgggggggctgggagaggcccagg	5.071429
2323	NM_001126241	TP73	tumor protein p73 isoform c	chr1	5026	1379	1440	61	GGGCCAGCCTCCCCCGCACAGTTCGGCAGCTACACCCAACCTGGGGCCCGTGGGCCCCGGG	GGG	CCAGCCTCCCCCGCACAGTTCGGCAGCTACACCCAACCT	39	GCCCGT	6	CCCC	4	AGCTGCCCTCCGTCAACCAGCTGGT	ATGCTCAACAACCATGGCCACGCAG	0.582677
2324	NM_001126241	TP73	tumor protein p73 isoform c	chr1	5026	4202	4219	17	gggaagggctggggggg	ggg	aa	2	ct	2	g	1	ccaagagcccctgtagtgtgctcct	ctgggggggctgggagaggcccagg	5.071429
2326	NM_001126240	TP73	tumor protein p73 isoform b	chr1	5120	1379	1440	61	GGGCCAGCCTCCCCCGCACAGTTCGGCAGCTACACCCAACCTGGGGCCCGTGGGCCCCGGG	GGG	CCAGCCTCCCCCGCACAGTTCGGCAGCTACACCCAACCT	39	GCCCGT	6	CCCC	4	AGCTGCCCTCCGTCAACCAGCTGGT	ATGCTCAACAACCATGGCCACGCAG	0.582677
2327	NM_001126240	TP73	tumor protein p73 isoform b	chr1	5120	4296	4313	17	gggaagggctggggggg	ggg	aa	2	ct	2	g	1	ccaagagcccctgtagtgtgctcct	ctgggggggctgggagaggcccagg	5.071429
2329	NR_033709	TP73-AS1		chr1	4690	47	81	34	gggtgtggatccctagatgggagccggggatggg	ggg	tgtggatccctagat	15	agcc	4	gat	3	tttaaaccgcggcgccgcggcgccc	ccgggtgcctggtgggtggcagtcg	2.173913
2330	NR_033709	TP73-AS1		chr1	4690	1554	1595	41	ggggtggctggccaccttggcctgggcatctttggggtggg	ggg	gtggctggccaccttggcct	20	catcttt	7	gt	2	gagatgctctcgtgactttggagcc	cttcgggagcccggcactgctgcag	2.564103
2331	NR_033709	TP73-AS1		chr1	4690	2585	2641	56	gggccttggaggcctctggttggctctctcaggaagagggcaggtcagggattggg	ggg	ccttggaggcctctggttggctctctcaggaaga	34	caggtca	7	att	3	tcttccggtcagagttcccttggca	cggtgtaaattgactcagaaacctg	2.128205
2332	NR_033709	TP73-AS1		chr1	4690	3740	3773	33	ggggacaggtaggagcctagggaaaggggtggg	ggg	gacaggtaggagccta	16	aaa	3	gt	2	ccgcccagccctccttggtggacgt	cgggctctggtgtgacggcgtgagc	2.575000
2336	NR_033708	TP73-AS1		chr1	4077	47	81	34	gggtgtggatccctagatgggagccggggatggg	ggg	tgtggatccctagat	15	agcc	4	gat	3	tttaaaccgcggcgccgcggcgccc	ccgggtgcctggtgggtggcagtcg	2.173913
2337	NR_033708	TP73-AS1		chr1	4077	1554	1595	41	ggggtggctggccaccttggcctgggcatctttggggtggg	ggg	gtggctggccaccttggcct	20	catcttt	7	gt	2	gagatgctctcgtgactttggagcc	cttcgggagcccggcactgctgcag	2.564103
2338	NR_033708	TP73-AS1		chr1	4077	3127	3160	33	ggggacaggtaggagcctagggaaaggggtggg	ggg	gacaggtaggagccta	16	aaa	3	gt	2	ccgcccagccctccttggtggacgt	cgggctctggtgtgacggcgtgagc	2.575000
2346	NM_001199862	KCNAB2	voltage-gated potassium channel subunit beta-2 isoform 3	chr1	4156	1911	1932	21	gggtccttggggcgggcaggg	ggg	tcctt	5	gc	2	ca	2	gtcaaggccaggccaaggcctggtt	ccagcctctcctctgctgagaatcc	1.868421
2347	NM_001199862	KCNAB2	voltage-gated potassium channel subunit beta-2 isoform 3	chr1	4156	2735	2793	58	gggcagggctggttagcccctcccactgcctgacacctgggacaggctgggcagaggg	ggg	cagggctggttagcccctcccactgcctgacacct	35	acaggct	7	caga	4	tcagggaacctctccctggaaagac	gagagagggcaggacaggccagagt	1.602941
2348	NM_001199862	KCNAB2	voltage-gated potassium channel subunit beta-2 isoform 3	chr1	4156	3124	3186	62	gggccaaggcctgggaaactgtgaaagtcagaaaggccagcggggagaggctggggcgaggg	ggg	ccaaggcctgggaaactgtgaaagtcagaaaggccagcg	39	agaggct	7	gcga	4	gggagcctgctgtccagtcctggcc	gaggagggggatcagcttctgctat	4.157895
2355	NM_001199863	KCNAB2	voltage-gated potassium channel subunit beta-2 isoform 4	chr1	3674	1429	1450	21	gggtccttggggcgggcaggg	ggg	tcctt	5	gc	2	ca	2	gtcaaggccaggccaaggcctggtt	ccagcctctcctctgctgagaatcc	1.868421
2356	NM_001199863	KCNAB2	voltage-gated potassium channel subunit beta-2 isoform 4	chr1	3674	2253	2311	58	gggcagggctggttagcccctcccactgcctgacacctgggacaggctgggcagaggg	ggg	cagggctggttagcccctcccactgcctgacacct	35	acaggct	7	caga	4	tcagggaacctctccctggaaagac	gagagagggcaggacaggccagagt	1.602941
2357	NM_001199863	KCNAB2	voltage-gated potassium channel subunit beta-2 isoform 4	chr1	3674	2642	2704	62	gggccaaggcctgggaaactgtgaaagtcagaaaggccagcggggagaggctggggcgaggg	ggg	ccaaggcctgggaaactgtgaaagtcagaaaggccagcg	39	agaggct	7	gcga	4	gggagcctgctgtccagtcctggcc	gaggagggggatcagcttctgctat	4.157895
2364	NM_001199860	KCNAB2	voltage-gated potassium channel subunit beta-2 isoform 1	chr1	4282	45	88	43	gggaggtggcaaaggtggtggactgggctgctgggaccctggg	ggg	aggtggcaaaggtggtggact	21	ctgct	5	accct	5	aaatctcaccaacccctcctcccct	gaggaatgaaacagaggctgtgttg	1.272727
2365	NM_001199860	KCNAB2	voltage-gated potassium channel subunit beta-2 isoform 1	chr1	4282	216	256	40	gggtcaacacttctcggagtccagaggggttgggagtggg	ggg	tcaacacttctcggagtccaga	22	gtt	3	agt	3	gctggcacagatacagcctgacctc	acaggtggcctcccagggacgcctc	1.953488
2366	NM_001199860	KCNAB2	voltage-gated potassium channel subunit beta-2 isoform 1	chr1	4282	2037	2058	21	gggtccttggggcgggcaggg	ggg	tcctt	5	gc	2	ca	2	gtcaaggccaggccaaggcctggtt	ccagcctctcctctgctgagaatcc	1.868421
2367	NM_001199860	KCNAB2	voltage-gated potassium channel subunit beta-2 isoform 1	chr1	4282	2861	2919	58	gggcagggctggttagcccctcccactgcctgacacctgggacaggctgggcagaggg	ggg	cagggctggttagcccctcccactgcctgacacct	35	acaggct	7	caga	4	tcagggaacctctccctggaaagac	gagagagggcaggacaggccagagt	1.602941
2368	NM_001199860	KCNAB2	voltage-gated potassium channel subunit beta-2 isoform 1	chr1	4282	3250	3312	62	gggccaaggcctgggaaactgtgaaagtcagaaaggccagcggggagaggctggggcgaggg	ggg	ccaaggcctgggaaactgtgaaagtcagaaaggccagcg	39	agaggct	7	gcga	4	gggagcctgctgtccagtcctggcc	gaggagggggatcagcttctgctat	4.157895
2376	NM_012405	ICMT	protein-S-isoprenylcysteine O-methyltransferase	chr1	4815	3436	3492	56	gggaaaacttgacgtactctgctttggagaggaattccaggggtagggatggtggg	ggg	aaaacttgacgtactctgctttggagaggaattcca	36	gta	3	atggt	5	catggtgaaatgctgtctgacacca	agaacattcccaccctgtttataat	2.000000
2377	NM_207370	GPR153	probable G-protein coupled receptor 153	chr1	4082	2512	2568	56	ggggctttccacccacactgcaccataaccgccacacccttcggggggggggaggg	ggg	gctttccacccacactgcaccataaccgccacacccttc	39	g	1	ggga	4	tgagctggagccattggcctcccca	tacagagggtctctaagcacagggg	3.881579
2378	NM_207370	GPR153	probable G-protein coupled receptor 153	chr1	4082	3472	3512	40	gggtcccactcccagaagaagctgctggggtgggggtggg	ggg	tcccactcccagaagaagctgct	23	gt	2	ggt	3	agcccatctcttcatccttcagata	aggctgcctaagcctgtctgtgctt	1.730769
2381	NM_019089	HES2	transcription factor HES-2	chr1	4260	2958	3014	56	gggggagcctgagtcaggaggtcagtgggccctggaagggagggggcaagcctggg	ggg	ggagcctgagtcaggaggtcagtgggccctggaa	34	agg	3	caagcct	7	cagtgactcacagggtcaggcactc	tgggtaaggttctgggccccaggca	3.156863
2383	NM_001265592	PLEKHG5	pleckstrin homology domain-containing family G member 5 isoform d	chr1	4794	2175	2237	62	GGGTCATCAGGCCACCCCTGCTCGTGGACAAGATTGTGTGCCGGGAGCTACGGGACCCTGGG	GGG	TCATCAGGCCACCCCTGCTCGTGGACAAGATTGTGTGCC	39	AGCTAC	6	ACCCT	5	GCAGTGAAGAAGGCAGAGAGGACCA	TCCTTCCTCCTTATCTACCTGAATG	1.044118
2384	NM_001265592	PLEKHG5	pleckstrin homology domain-containing family G member 5 isoform d	chr1	4794	3860	3906	46	gggccacggatggagcttgccatgggaagcactgggaagtaatggg	ggg	ccacggatggagcttgccat	20	aagcact	7	aagtaat	7	ctgtgctcctccacttgccacggat	gtgtggggtgccaccagaccaacac	2.190476
2385	NM_001265592	PLEKHG5	pleckstrin homology domain-containing family G member 5 isoform d	chr1	4794	4667	4703	36	gggcccttctcgacggcgcggggcgggccctgcggg	ggg	cccttctcgacggcgc	16	gc	2	ccctgc	6	ccccgcctccccccgcccgccaggc	cgcggggctgaaggcggaaccacga	0.725191
2388	NM_001265594	PLEKHG5	pleckstrin homology domain-containing family G member 5 isoform f	chr1	4529	2110	2172	62	GGGTCATCAGGCCACCCCTGCTCGTGGACAAGATTGTGTGCCGGGAGCTACGGGACCCTGGG	GGG	TCATCAGGCCACCCCTGCTCGTGGACAAGATTGTGTGCC	39	AGCTAC	6	ACCCT	5	GCAGTGAAGAAGGCAGAGAGGACCA	TCCTTCCTCCTTATCTACCTGAATG	1.044118
2389	NM_001265594	PLEKHG5	pleckstrin homology domain-containing family G member 5 isoform f	chr1	4529	3595	3641	46	gggccacggatggagcttgccatgggaagcactgggaagtaatggg	ggg	ccacggatggagcttgccat	20	aagcact	7	aagtaat	7	ctgtgctcctccacttgccacggat	gtgtggggtgccaccagaccaacac	2.190476
2390	NM_001265594	PLEKHG5	pleckstrin homology domain-containing family G member 5 isoform f	chr1	4529	4402	4438	36	gggcccttctcgacggcgcggggcgggccctgcggg	ggg	cccttctcgacggcgc	16	gc	2	ccctgc	6	ccccgcctccccccgcccgccaggc	cgcggggctgaaggcggaaccacga	0.725191
2393	NM_148970	TNFRSF25	tumor necrosis factor receptor superfamily member 25 isoform 7 precursor	chr1	1073	104	165	61	GGGGCTGCGCGGCGGTGGCGGCGGCGCTCCTCCTGGTGCTGCTGGGGGCCCGGGCCCAGGG	GGG	GCTGCGCGGCGGTGGCGGCGGCGCTCCTCCTGGTGCTGCT	40	GGCCC	5	CCCA	4	cggagggctATGGAGCAGCGGCCGC	CGGCACTCGTAGCCCCAGGTGTGAC	1.958333
2395	NM_148967	TNFRSF25	tumor necrosis factor receptor superfamily member 25 isoform 4 precursor	chr1	1487	104	165	61	GGGGCTGCGCGGCGGTGGCGGCGGCGCTCCTCCTGGTGCTGCTGGGGGCCCGGGCCCAGGG	GGG	GCTGCGCGGCGGTGGCGGCGGCGCTCCTCCTGGTGCTGCT	40	GGCCC	5	CCCA	4	cggagggctATGGAGCAGCGGCCGC	CGGCACTCGTAGCCCCAGGTGTGAC	1.958333
2397	NM_148966	TNFRSF25	tumor necrosis factor receptor superfamily member 25 isoform 3 precursor	chr1	1511	104	165	61	GGGGCTGCGCGGCGGTGGCGGCGGCGCTCCTCCTGGTGCTGCTGGGGGCCCGGGCCCAGGG	GGG	GCTGCGCGGCGGTGGCGGCGGCGCTCCTCCTGGTGCTGCT	40	GGCCC	5	CCCA	4	cggagggctATGGAGCAGCGGCCGC	CGGCACTCGTAGCCCCAGGTGTGAC	1.958333
2399	NM_001265593	PLEKHG5	pleckstrin homology domain-containing family G member 5 isoform e	chr1	4725	2106	2168	62	GGGTCATCAGGCCACCCCTGCTCGTGGACAAGATTGTGTGCCGGGAGCTACGGGACCCTGGG	GGG	TCATCAGGCCACCCCTGCTCGTGGACAAGATTGTGTGCC	39	AGCTAC	6	ACCCT	5	GCAGTGAAGAAGGCAGAGAGGACCA	TCCTTCCTCCTTATCTACCTGAATG	1.044118
2400	NM_001265593	PLEKHG5	pleckstrin homology domain-containing family G member 5 isoform e	chr1	4725	3791	3837	46	gggccacggatggagcttgccatgggaagcactgggaagtaatggg	ggg	ccacggatggagcttgccat	20	aagcact	7	aagtaat	7	ctgtgctcctccacttgccacggat	gtgtggggtgccaccagaccaacac	2.190476
2401	NM_001265593	PLEKHG5	pleckstrin homology domain-containing family G member 5 isoform e	chr1	4725	4598	4634	36	gggcccttctcgacggcgcggggcgggccctgcggg	ggg	cccttctcgacggcgc	16	gc	2	ccctgc	6	ccccgcctccccccgcccgccaggc	cgcggggctgaaggcggaaccacga	0.725191
2404	NM_148965	TNFRSF25	tumor necrosis factor receptor superfamily member 25 isoform 1 precursor	chr1	1649	104	165	61	GGGGCTGCGCGGCGGTGGCGGCGGCGCTCCTCCTGGTGCTGCTGGGGGCCCGGGCCCAGGG	GGG	GCTGCGCGGCGGTGGCGGCGGCGCTCCTCCTGGTGCTGCT	40	GGCCC	5	CCCA	4	cggagggctATGGAGCAGCGGCCGC	CGGCACTCGTAGCCCCAGGTGTGAC	1.958333
2406	NM_020631	PLEKHG5	pleckstrin homology domain-containing family G member 5 isoform a	chr1	4644	2025	2087	62	GGGTCATCAGGCCACCCCTGCTCGTGGACAAGATTGTGTGCCGGGAGCTACGGGACCCTGGG	GGG	TCATCAGGCCACCCCTGCTCGTGGACAAGATTGTGTGCC	39	AGCTAC	6	ACCCT	5	GCAGTGAAGAAGGCAGAGAGGACCA	TCCTTCCTCCTTATCTACCTGAATG	1.044118
2407	NM_020631	PLEKHG5	pleckstrin homology domain-containing family G member 5 isoform a	chr1	4644	3710	3756	46	gggccacggatggagcttgccatgggaagcactgggaagtaatggg	ggg	ccacggatggagcttgccat	20	aagcact	7	aagtaat	7	ctgtgctcctccacttgccacggat	gtgtggggtgccaccagaccaacac	2.190476
2408	NM_020631	PLEKHG5	pleckstrin homology domain-containing family G member 5 isoform a	chr1	4644	4517	4553	36	gggcccttctcgacggcgcggggcgggccctgcggg	ggg	cccttctcgacggcgc	16	gc	2	ccctgc	6	ccccgcctccccccgcccgccaggc	cgcggggctgaaggcggaaccacga	0.725191
2411	NM_003790	TNFRSF25	tumor necrosis factor receptor superfamily member 25 isoform 2 precursor	chr1	1622	104	165	61	GGGGCTGCGCGGCGGTGGCGGCGGCGCTCCTCCTGGTGCTGCTGGGGGCCCGGGCCCAGGG	GGG	GCTGCGCGGCGGTGGCGGCGGCGCTCCTCCTGGTGCTGCT	40	GGCCC	5	CCCA	4	cggagggctATGGAGCAGCGGCCGC	CGGCACTCGTAGCCCCAGGTGTGAC	1.958333
2413	NM_001039664	TNFRSF25	tumor necrosis factor receptor superfamily member 25 isoform 12 precursor	chr1	894	104	165	61	GGGGCTGCGCGGCGGTGGCGGCGGCGCTCCTCCTGGTGCTGCTGGGGGCCCGGGCCCAGGG	GGG	GCTGCGCGGCGGTGGCGGCGGCGCTCCTCCTGGTGCTGCT	40	GGCCC	5	CCCA	4	cggagggctATGGAGCAGCGGCCGC	CGGCACTCGTAGCCCCAGGTGTGAC	1.958333
2414	NM_001039664	TNFRSF25	tumor necrosis factor receptor superfamily member 25 isoform 12 precursor	chr1	894	648	672	24	gggatggagggaagggcggctggg	ggg	atgga	5	aa	2	cggct	5	GCCCCACGTAAttcctagctgtcgt	agcagagcaggggcctggggtgggg	3.314286
2418	NM_001042665	PLEKHG5	pleckstrin homology domain-containing family G member 5 isoform a	chr1	4698	2079	2141	62	GGGTCATCAGGCCACCCCTGCTCGTGGACAAGATTGTGTGCCGGGAGCTACGGGACCCTGGG	GGG	TCATCAGGCCACCCCTGCTCGTGGACAAGATTGTGTGCC	39	AGCTAC	6	ACCCT	5	GCAGTGAAGAAGGCAGAGAGGACCA	TCCTTCCTCCTTATCTACCTGAATG	1.044118
2419	NM_001042665	PLEKHG5	pleckstrin homology domain-containing family G member 5 isoform a	chr1	4698	3764	3810	46	gggccacggatggagcttgccatgggaagcactgggaagtaatggg	ggg	ccacggatggagcttgccat	20	aagcact	7	aagtaat	7	ctgtgctcctccacttgccacggat	gtgtggggtgccaccagaccaacac	2.190476
2420	NM_001042665	PLEKHG5	pleckstrin homology domain-containing family G member 5 isoform a	chr1	4698	4571	4607	36	gggcccttctcgacggcgcggggcgggccctgcggg	ggg	cccttctcgacggcgc	16	gc	2	ccctgc	6	ccccgcctccccccgcccgccaggc	cgcggggctgaaggcggaaccacga	0.725191
2423	NM_001042664	PLEKHG5	pleckstrin homology domain-containing family G member 5 isoform a	chr1	4715	2096	2158	62	GGGTCATCAGGCCACCCCTGCTCGTGGACAAGATTGTGTGCCGGGAGCTACGGGACCCTGGG	GGG	TCATCAGGCCACCCCTGCTCGTGGACAAGATTGTGTGCC	39	AGCTAC	6	ACCCT	5	GCAGTGAAGAAGGCAGAGAGGACCA	TCCTTCCTCCTTATCTACCTGAATG	1.044118
2424	NM_001042664	PLEKHG5	pleckstrin homology domain-containing family G member 5 isoform a	chr1	4715	3781	3827	46	gggccacggatggagcttgccatgggaagcactgggaagtaatggg	ggg	ccacggatggagcttgccat	20	aagcact	7	aagtaat	7	ctgtgctcctccacttgccacggat	gtgtggggtgccaccagaccaacac	2.190476
2425	NM_001042664	PLEKHG5	pleckstrin homology domain-containing family G member 5 isoform a	chr1	4715	4588	4624	36	gggcccttctcgacggcgcggggcgggccctgcggg	ggg	cccttctcgacggcgc	16	gc	2	ccctgc	6	ccccgcctccccccgcccgccaggc	cgcggggctgaaggcggaaccacga	0.725191
2428	NM_001042663	PLEKHG5	pleckstrin homology domain-containing family G member 5 isoform c	chr1	4761	2142	2204	62	GGGTCATCAGGCCACCCCTGCTCGTGGACAAGATTGTGTGCCGGGAGCTACGGGACCCTGGG	GGG	TCATCAGGCCACCCCTGCTCGTGGACAAGATTGTGTGCC	39	AGCTAC	6	ACCCT	5	GCAGTGAAGAAGGCAGAGAGGACCA	TCCTTCCTCCTTATCTACCTGAATG	1.044118
2429	NM_001042663	PLEKHG5	pleckstrin homology domain-containing family G member 5 isoform c	chr1	4761	3827	3873	46	gggccacggatggagcttgccatgggaagcactgggaagtaatggg	ggg	ccacggatggagcttgccat	20	aagcact	7	aagtaat	7	ctgtgctcctccacttgccacggat	gtgtggggtgccaccagaccaacac	2.190476
2430	NM_001042663	PLEKHG5	pleckstrin homology domain-containing family G member 5 isoform c	chr1	4761	4634	4670	36	gggcccttctcgacggcgcggggcgggccctgcggg	ggg	cccttctcgacggcgc	16	gc	2	ccctgc	6	ccccgcctccccccgcccgccaggc	cgcggggctgaaggcggaaccacga	0.725191
2433	NM_198681	PLEKHG5	pleckstrin homology domain-containing family G member 5 isoform b	chr1	5273	2654	2716	62	GGGTCATCAGGCCACCCCTGCTCGTGGACAAGATTGTGTGCCGGGAGCTACGGGACCCTGGG	GGG	TCATCAGGCCACCCCTGCTCGTGGACAAGATTGTGTGCC	39	AGCTAC	6	ACCCT	5	GCAGTGAAGAAGGCAGAGAGGACCA	TCCTTCCTCCTTATCTACCTGAATG	1.044118
2434	NM_198681	PLEKHG5	pleckstrin homology domain-containing family G member 5 isoform b	chr1	5273	4339	4385	46	gggccacggatggagcttgccatgggaagcactgggaagtaatggg	ggg	ccacggatggagcttgccat	20	aagcact	7	aagtaat	7	ctgtgctcctccacttgccacggat	gtgtggggtgccaccagaccaacac	2.190476
2435	NM_198681	PLEKHG5	pleckstrin homology domain-containing family G member 5 isoform b	chr1	5273	5146	5182	36	gggcccttctcgacggcgcggggcgggccctgcggg	ggg	cccttctcgacggcgc	16	gc	2	ccctgc	6	ccccgcctccccccgcccgccaggc	cgcggggctgaaggcggaaccacga	0.725191
2438	NM_138350	THAP3	THAP domain-containing protein 3 isoform 2	chr1	2095	1275	1315	40	ggggagctgcagtgccacctgctgggtaccacgggccggg	ggg	gagctgcagtgccacctgct	20	taccac	6	cc	2	gtgaggacgctggacctgcaggagc	cctggggtccacgcctttgggttgg	2.609756
2440	NM_153812	PHF13	PHD finger protein 13	chr1	3670	744	780	36	GGGACAGTGATGCGCCTGGGAAAGAGGGGTACAGGG	GGG	ACAGTGATGCGCCT	14	AAAGA	5	GTACA	5	AAGAAGAAGAAGAAGAGGAAGCGCA	GGGGCTTGCTGAAGCTGGAAGCCGC	8.764706
2441	NM_153812	PHF13	PHD finger protein 13	chr1	3670	1808	1865	57	gggggaggcactggcgggaggcctcgggctcccctggaagggcgctgggctggcggg	ggg	ggaggcactggcgggaggcctcgggctcccctggaa	36	cgct	4	ctggc	5	tgcctcagctgctgcctgaccggct	tcagctggtggttcttaggtttcct	2.285714
2442	NM_153812	PHF13	PHD finger protein 13	chr1	3670	2508	2552	44	gggcagggtgccctggaacactggtagttctggggctgggaggg	ggg	cagggtgccctggaacactggtagttct	28	gct	3	a	1	gaggctgtggaagaactctgctcga	agaggggctccggctttctctgaaa	3.892857
2446	NM_014851	KLHL21	kelch-like protein 21	chr1	4487	2417	2448	31	gggacatgagcaggggtgtgggcttggaggg	ggg	acatgagca	9	gtgt	4	cttgga	6	ctccagaggctgcacccagaacagt	tgaagaggatgtggtcctatcagat	2.961538
2447	NM_014851	KLHL21	kelch-like protein 21	chr1	4487	3594	3637	43	ggggcagcttgtctcccttgtcagcaggggcgtaagggctggg	ggg	gcagcttgtctcccttgtcagca	23	gcgtaa	6	ct	2	cacccagaggttgttggagttcagc	tttggccatacaaggttggctacgc	2.368421
2449	NM_018948	ERRFI1	ERBB receptor feedback inhibitor 1	chr1	3129	125	156	31	gggacggacatgcgcgggagggcgccgcggg	ggg	acggacatgcgc	12	a	1	cgccgc	6	ctgagcccgcggcgctgagccagcc	gcagccgccgctcctccgggggaat	2.140000
2451	NM_001080397	SLC45A1	proton-associated sugar transporter A	chr1	2527	883	907	24	GGGATAAAACGGGCTTCGGGAGGG	GGG	ATAAAAC	7	CTTC	4	A	1	GGATACGTGGTCGGCGGAATCCACT	CCCTGGGGGGACAGCTCCGAGTCAT	4.142857
2453	NM_001428	ENO1	alpha-enolase isoform 1	chr1	2187	143	191	48	ggggccagagtttcgcccgcaccactacagggccgctggggagtcggg	ggg	gccagagtttcgcccgcaccactaca	26	ccgct	5	gagtc	5	ccagttcggctcaccggtcctatct	gccccccagatctgcccgcctcaag	0.767241
2454	NM_001428	ENO1	alpha-enolase isoform 1	chr1	2187	330	363	33	gggggcgtgccccggaggcgggaagtgggtggg	ggg	ggcgtgccccggaggc	16	aagt	4	t	1	ccgacgaatggcgaggcggagctga	gctcgccttagctaggcaggaagtc	2.923077
2457	NM_001201483	ENO1	c-myc promoter-binding protein-1 isoform MBP-1	chr1	2550	896	938	42	gggccggaaagtcctccgattctggggggaaaggggagaggg	ggg	ccggaaagtcctccgattct	20	gggaaa	6	gaga	4	ggtcctaggtaggagcactcagact	ggaagaggtcccacagaaggtccct	3.619048
2459	NM_001270500	CA6	carbonic anhydrase 6 isoform 2 precursor	chr1	995	895	923	28	GGGCAAGGGCCACGGGGGGCATCGTGGG	GGG	CAA	3	CCACGG	6	GCATCGT	7	TGGTGGAATCCAACTTCCCGAATCA	AGAAGCCAAAATCCAAGAGTACAGC	2.970588
2461	NM_024980	GPR157	probable G-protein coupled receptor 157	chr1	1153	6	34	28	gggagcggccggacgcgggcggggcggg	ggg	agcggccggacgc	13	c	1	gc	2	gggcgg	cgcctggacgcgagcctagggcgcc	4.384615
2463	NM_004285	H6PD	GDH/6PGL endoplasmic bifunctional protein isoform 2 precursor	chr1	9115	142	192	50	gggccctgcggaagaggaggtgcggcccagggcgcaggggagccctcggg	ggg	ccctgcggaagaggaggtgcggccca	26	cgcag	5	agccctc	7	tgacacgcgcacttgtcggagtgac	agcgggcccggccctcagcgccgcc	1.356164
2464	NM_004285	H6PD	GDH/6PGL endoplasmic bifunctional protein isoform 2 precursor	chr1	9115	5379	5402	23	gggtgtgggagtgtgggtgaggg	ggg	tgt	3	agtgt	5	tga	3	gatgcaccaccgatctgtgcagagt	tcgaaatgccaaaggtctactttcc	2.590909
2465	NM_004285	H6PD	GDH/6PGL endoplasmic bifunctional protein isoform 2 precursor	chr1	9115	7561	7601	40	ggggaaggcagcaggaaccctgggcagcgggtgttctggg	ggg	gaaggcagcaggaaccct	18	cagc	4	tgttct	6	gtcttccctgcaaaatctgtccacc	aaggctagtgacagcagatgtcatc	1.780488
2469	NM_001282587	H6PD	GDH/6PGL endoplasmic bifunctional protein isoform 1 precursor	chr1	9027	5291	5314	23	gggtgtgggagtgtgggtgaggg	ggg	tgt	3	agtgt	5	tga	3	gatgcaccaccgatctgtgcagagt	tcgaaatgccaaaggtctactttcc	2.590909
2470	NM_001282587	H6PD	GDH/6PGL endoplasmic bifunctional protein isoform 1 precursor	chr1	9027	7473	7513	40	ggggaaggcagcaggaaccctgggcagcgggtgttctggg	ggg	gaaggcagcaggaaccct	18	cagc	4	tgttct	6	gtcttccctgcaaaatctgtccacc	aaggctagtgacagcagatgtcatc	1.780488
2473	NR_104623	LOC100506022		chr1	2363	1791	1833	42	gggtacttggtgctcttcgttggggggatgttgggagaaggg	ggg	tacttggtgctcttcgttg	19	ggatgtt	7	agaa	4	actgcccggcaggacagcagagcaa	gctggagccatcccagggtctccag	3.384615
2475	NR_104622	LOC100506022		chr1	2363	1791	1833	42	gggtacttggtgctcttcgttggggggatgttgggagaaggg	ggg	tacttggtgctcttcgttg	19	ggatgtt	7	agaa	4	actgcccggcaggacagcagagcaa	gctggagccatcccagggtctccag	3.384615
2477	NM_001130924	TMEM201	transmembrane protein 201 isoform 1	chr1	3852	3102	3124	22	gggcctgggacacgggcctggg	ggg	cct	3	acac	4	cct	3	cagagcccctccgctgtcccaccct	gcagtgtgtgtctgctggtcatgtg	1.083333
2478	NM_001130924	TMEM201	transmembrane protein 201 isoform 1	chr1	3852	3162	3219	57	gggaggaatcagctgtctcggtggattctgagactcactgtggggcgggaagaaggg	ggg	aggaatcagctgtctcggtggattctgagactcactgt	38	gc	2	aagaa	5	ctggtgccagttg	tcttcactctgccattcagggataa	4.130435
2481	NM_001010866	TMEM201	transmembrane protein 201 isoform 2	chr1	3907	1986	2024	38	ggggaatctgagcttttccaagggtaaggggcccaggg	ggg	gaatctgagcttttccaa	18	taa	3	gccca	5	ggcagtaggagcctgtgctgacctt	tatgcaggccttcagtgacatcagg	2.529412
2482	NM_001010866	TMEM201	transmembrane protein 201 isoform 2	chr1	3907	2568	2603	35	gggttacacccgtcacctgggtctgccgggatggg	ggg	ttacacccgtcacct	15	tctgcc	6	at	2	gcaagagcagatcacaggtgcatga	ttgggggggcaggtgccaggcctca	4.027778
2484	NM_020248	CTNNBIP1	beta-catenin-interacting protein 1	chr1	2995	2251	2311	60	gggccagtgggaccctctcagaaccaaatctttcccctttctcggggcttggggctcggg	ggg	ccagtgggaccctctcagaaccaaatctttcccctttctc	40	gctt	4	gctc	4	agatgctgaggcccctaggtgccca	ccgtaggggctcctgagtgtcatga	1.252874
2487	NM_001012329	CTNNBIP1	beta-catenin-interacting protein 1	chr1	2961	2217	2277	60	gggccagtgggaccctctcagaaccaaatctttcccctttctcggggcttggggctcggg	ggg	ccagtgggaccctctcagaaccaaatctttcccctttctc	40	gctt	4	gctc	4	agatgctgaggcccctaggtgccca	ccgtaggggctcctgagtgtcatga	1.252874
2489	NR_037187	APITD1-CORT		chr1	1349	30	69	39	ggggaggaagcggttctaggggagcgtgcgggcgccggg	ggg	gaggaagcggttctag	16	agcgtgc	7	cgcc	4	ggctggaccctggcctgcgctggct	gtccggcggcgagaggccaccttct	2.738095
2490	NM_002631	PGD	6-phosphogluconate dehydrogenase, decarboxylating isoform 1	chr1	1937	581	623	42	GGGAACTGGAGAACCCTGCTGTGACTGGGTGGGAGATGAGGG	GGG	AACTGGAGAACCCTGCTGTGACT	23	T	1	AGATGA	6	TCTTCCAAGGCATTGCTGCAAAAGT	AGCAGGCCACTTCGTGAAGATGGTG	2.500000
2491	NM_002631	PGD	6-phosphogluconate dehydrogenase, decarboxylating isoform 1	chr1	1937	853	882	29	GGGACAGCGCGGGGCAGAAGGGCACAGGG	GGG	ACAGCGC	7	GCAGAA	6	CACA	4	GGCAAACACCTGCTGCCAAAGATCA	AAGTGGACCGCCATCTCCGCCCTGG	1.731707
2494	NR_036462	APITD1		chr1	1431	30	69	39	ggggaggaagcggttctaggggagcgtgcgggcgccggg	ggg	gaggaagcggttctag	16	agcgtgc	7	cgcc	4	ggctggaccctggcctgcgctggct	gtccggcggcgagaggccaccttct	2.738095
2495	NM_001243768	APITD1-CORT	APITD1-CORT protein isoform 3	chr1	1383	30	69	39	ggggaggaagcggttctaggggagcgtgcgggcgccggg	ggg	gaggaagcggttctag	16	agcgtgc	7	cgcc	4	ggctggaccctggcctgcgctggct	gtccggcggcgagaggccaccttct	2.738095
2496	NM_001170754	C1orf127	uncharacterized protein C1orf127 precursor	chr1	2761	1884	1915	31	GGGCCTGGTCTCCCCAGGGAGGGGGCCAGGG	GGG	CCTGGTCTCCCCA	13	A	1	GGCCA	5	GGAGGTGGAGAGGCCACGCCAGACA	GGCACATGGACCTTTCATCCTCAGA	2.313725
2497	NM_013319	UBIAD1	ubiA prenyltransferase domain-containing protein 1	chr1	3654	354	417	63	GGGGGAGAAGATTAACATCCTGTCGGGAGAGACTGTCAAAGCTGGGGACAGGGACCCGCTGGG	GGG	GGAGAAGATTAACATCCTGTCGGGAGAGACTGTCAAAGCT	40	GACA	4	ACCCGCT	7	cttccATGGCGGCCTCTCAGGTCCT	GAACGACTGTCCCGAGCAAGATAGG	2.480000
2498	NM_013319	UBIAD1	ubiA prenyltransferase domain-containing protein 1	chr1	3654	2343	2398	55	gggacagctgccactttccacagagccacaggatgggcagagcagggacccaggg	ggg	acagctgccactttccacagagccacaggat	31	cagagca	7	accca	5	tgagcaatagcttagcagcgagtca	aatgaatagccagtggacaaacagt	1.625000
2499	NM_012168	FBXO2	F-box only protein 2	chr1	1715	291	330	39	gggcctcgagcagactgctgggactgcggggcggccggg	ggg	cctcgagcagactgct	16	actgc	5	gcggcc	6	ggtccgctgaggaacccgcagcccc	cgcggggccagaggcggggcggggc	2.283333
2500	NM_012168	FBXO2	F-box only protein 2	chr1	1715	1304	1350	46	GGGGGGCAGGACTCCGTCTACTGGAAGGGCTGGTTCGGGGCCCGGG	GGG	GGGCAGGACTCCGTCTACTGGAA	23	CTGGTTC	7	GCCC	4	CGTCCGCTTCGTCCGCTTCGAGCAC	TGACCAACAGCAGCGTGTGGGTAGA	3.119048
2503	NM_183413	FBXO44	F-box only protein 44 isoform 2	chr1	2823	826	845	19	gggctgggcttgggaaggg	ggg	ct	2	ctt	3	aa	2	ctggtaaacaactgctgtcagaaaa	gaggtggaggccaggtgtccccaga	2.419355
2504	NM_183413	FBXO44	F-box only protein 44 isoform 2	chr1	2823	1204	1251	47	gggaggtgaccatgtaactctgaccaatctgggaagtggagggtggg	ggg	aggtgaccatgtaactctgaccaatct	27	aagtgga	7	t	1	cagctgccctgatggtgcaggtgca	ctcatgggccgtgctctgcccctgt	1.490566
2505	NM_183413	FBXO44	F-box only protein 44 isoform 2	chr1	2823	1345	1379	34	gggactgagatggacagacccagggtggggtggg	ggg	actgagatggacagaccca	19	t	1	gt	2	tggctttggcccagaggctcaggcc	gtccaggtcgggtgtggactgtcct	2.666667
2509	NM_183412	FBXO44	F-box only protein 44 isoform 2	chr1	2934	937	956	19	gggctgggcttgggaaggg	ggg	ct	2	ctt	3	aa	2	ctggtaaacaactgctgtcagaaaa	gaggtggaggccaggtgtccccaga	2.419355
2510	NM_183412	FBXO44	F-box only protein 44 isoform 2	chr1	2934	1315	1362	47	gggaggtgaccatgtaactctgaccaatctgggaagtggagggtggg	ggg	aggtgaccatgtaactctgaccaatct	27	aagtgga	7	t	1	cagctgccctgatggtgcaggtgca	ctcatgggccgtgctctgcccctgt	1.490566
2511	NM_183412	FBXO44	F-box only protein 44 isoform 2	chr1	2934	1456	1490	34	gggactgagatggacagacccagggtggggtggg	ggg	actgagatggacagaccca	19	t	1	gt	2	tggctttggcccagaggctcaggcc	gtccaggtcgggtgtggactgtcct	2.666667
2516	NM_033182	FBXO44	F-box only protein 44 isoform 1	chr1	2948	951	970	19	gggctgggcttgggaaggg	ggg	ct	2	ctt	3	aa	2	ctggtaaacaactgctgtcagaaaa	gaggtggaggccaggtgtccccaga	2.419355
2517	NM_033182	FBXO44	F-box only protein 44 isoform 1	chr1	2948	1329	1376	47	gggaggtgaccatgtaactctgaccaatctgggaagtggagggtggg	ggg	aggtgaccatgtaactctgaccaatct	27	aagtgga	7	t	1	cagctgccctgatggtgcaggtgca	ctcatgggccgtgctctgcccctgt	1.490566
2518	NM_033182	FBXO44	F-box only protein 44 isoform 1	chr1	2948	1470	1504	34	gggactgagatggacagacccagggtggggtggg	ggg	actgagatggacagaccca	19	t	1	gt	2	tggctttggcccagaggctcaggcc	gtccaggtcgggtgtggactgtcct	2.666667
2522	NM_001014765	FBXO44	F-box only protein 44 isoform 1	chr1	3320	1323	1342	19	gggctgggcttgggaaggg	ggg	ct	2	ctt	3	aa	2	ctggtaaacaactgctgtcagaaaa	gaggtggaggccaggtgtccccaga	2.419355
2523	NM_001014765	FBXO44	F-box only protein 44 isoform 1	chr1	3320	1701	1748	47	gggaggtgaccatgtaactctgaccaatctgggaagtggagggtggg	ggg	aggtgaccatgtaactctgaccaatct	27	aagtgga	7	t	1	cagctgccctgatggtgcaggtgca	ctcatgggccgtgctctgcccctgt	1.490566
2524	NM_001014765	FBXO44	F-box only protein 44 isoform 1	chr1	3320	1842	1876	34	gggactgagatggacagacccagggtggggtggg	ggg	actgagatggacagaccca	19	t	1	gt	2	tggctttggcccagaggctcaggcc	gtccaggtcgggtgtggactgtcct	2.666667
2528	NM_020350	AGTRAP	type-1 angiotensin II receptor-associated protein isoform a	chr1	1183	8	39	31	gggttggagtggccgcaacgggcggggcggg	ggg	ttggagtggccgcaac	16	c	1	gc	2	ctgcgctg	gcggggccgggcaagtttgttcccc	3.081081
2530	NM_006341	MAD2L2	mitotic spindle assembly checkpoint protein MAD2B	chr1	1119	12	35	23	gggcgtggcctgggcggggcggg	ggg	cgtggcct	8	c	1	gc	2	ccgtgcgggaat	cgctaggacccaccggagcgccgtg	2.424242
2531	NM_001040197	AGTRAP	type-1 angiotensin II receptor-associated protein isoform e	chr1	1280	8	39	31	gggttggagtggccgcaacgggcggggcggg	ggg	ttggagtggccgcaac	16	c	1	gc	2	ctgcgctg	gcggggccgggcaagtttgttcccc	3.081081
2533	NM_001040196	AGTRAP	type-1 angiotensin II receptor-associated protein isoform d	chr1	1259	8	39	31	gggttggagtggccgcaacgggcggggcggg	ggg	ttggagtggccgcaac	16	c	1	gc	2	ctgcgctg	gcggggccgggcaagtttgttcccc	3.081081
2535	NM_001040195	AGTRAP	type-1 angiotensin II receptor-associated protein isoform c	chr1	1127	8	39	31	gggttggagtggccgcaacgggcggggcggg	ggg	ttggagtggccgcaac	16	c	1	gc	2	ctgcgctg	gcggggccgggcaagtttgttcccc	3.081081
2537	NM_001040194	AGTRAP	type-1 angiotensin II receptor-associated protein isoform b	chr1	1162	8	39	31	gggttggagtggccgcaacgggcggggcggg	ggg	ttggagtggccgcaac	16	c	1	gc	2	ctgcgctg	gcggggccgggcaagtttgttcccc	3.081081
2539	NM_001010881	C1orf167	uncharacterized protein C1orf167	chr1	4672	1276	1324	48	GGGCACAGAGGGGTGACCCCAGTCTCCCTCGAGGGGTGGGAAGCAGGG	GGG	CACAGAGGGGTGACCCCAGTCTCCCTCGA	29	GT	2	AAGCA	5	TGCTCCCCCTGGTCTCAAGATGGCA	GGACCGACCCCTGTTCCTCAGCCTT	1.056075
2540	NM_001010881	C1orf167	uncharacterized protein C1orf167	chr1	4672	1364	1414	50	GGGAGTCTCACCCAAGCAGAAAGGAGAGGAGGGGGCCCCGAGGGAGCGGG	GGG	AGTCTCACCCAAGCAGAAAGGAGAGGAG	28	GCCCCGA	7	AGC	3	CTCCAACACAGCCTG	TCCACAGGGAGGAGGAGAGGACAGC	2.192308
2541	NM_001010881	C1orf167	uncharacterized protein C1orf167	chr1	4672	4448	4503	55	GGGCCCCGAGAGTGGACAGGAAGCCGCCAGAGCACCGCGGGGTTGGGGGCTTGGG	GGG	CCCCGAGAGTGGACAGGAAGCCGCCAGAGCACCGC	35	GTT	3	GGCTT	5	GACCCTGGAGCAAGCCAGGCCCCAA	GCAGAGCATGGGGCCCAGCTGCAGC	1.593023
2545	NM_006172	NPPA	natriuretic peptides A preproprotein	chr1	854	351	406	55	GGGGAAGTCAGCCCAGCCCAGAGAGATGGAGGTGCCCTCGGGCGGGGCCCCTGGG	GGG	GAAGTCAGCCCAGCCCAGAGAGATGGAGGTGCCCTC	36	C	1	GCCCCT	6	CCTCCCTGAGGTGCCTCCCTGGACC	ACTCCTCTGATCGATCTGCCCTCCT	0.822430
2546	NM_006172	NPPA	natriuretic peptides A preproprotein	chr1	854	567	595	28	gggaggacaagcagggctgggcctaggg	ggg	aggacaagca	10	ct	2	ccta	4	CTTCCGGTACTGAagataacagcca	acagactgcaagaggctcctgtccc	1.666667
2549	NR_046428	CLCN6		chr1	5682	1152	1194	42	gggtttcttcgtcgtgatgggggtcattgggggcctcctggg	ggg	tttcttcgtcgtgatg	16	gtcattg	7	gcctcct	7	gtcatctctggacagctatggattt	agccacattcaactgtctgaacaag	4.115385
2550	NR_046428	CLCN6		chr1	5682	3862	3894	32	gggcctcctgtgccgcagggagggtgcgtggg	ggg	cctcctgtgccgca	14	a	1	tgcgt	5	gcttacatacagaggcccttcagga	gaagatgcttcctgccagcacgtgc	1.775000
2552	NM_001286	CLCN6	chloride transport protein 6 isoform 1	chr1	5698	1168	1210	42	GGGTTTCTTCGTCGTGATGGGGGTCATTGGGGGCCTCCTGGG	GGG	TTTCTTCGTCGTGATG	16	GTCATTG	7	GCCTCCT	7	GTCATCTCTGGACAGCTATGGATTT	AGCCACATTCAACTGTCTGAACAAG	4.115385
2553	NM_001286	CLCN6	chloride transport protein 6 isoform 1	chr1	5698	3878	3910	32	gggcctcctgtgccgcagggagggtgcgtggg	ggg	cctcctgtgccgca	14	a	1	tgcgt	5	gcttacatacagaggcccttcagga	gaagatgcttcctgccagcacgtgc	1.775000
2555	NM_138346	KIAA2013	uncharacterized protein KIAA2013 precursor	chr1	2823	43	87	44	ggggtggcggctgctgcggcggttgcggcgggggccggggtggg	ggg	gtggcggctgctgcggcggttgcggc	26	ggcc	4	gt	2	ggccaccgagaagaaggaggaagca	cgccgcggtccgggccgggcagtga	4.342857
2556	NM_138346	KIAA2013	uncharacterized protein KIAA2013 precursor	chr1	2823	125	148	23	gggccggtgggctgggcggcggg	ggg	ccggt	5	ct	2	cggc	4	ggcgcgggcggcc	cccggcggccgccctcgcacccttg	1.529412
2559	NM_001256959	CLCN6	chloride transport protein 6 isoform 2	chr1	5632	1102	1144	42	GGGTTTCTTCGTCGTGATGGGGGTCATTGGGGGCCTCCTGGG	GGG	TTTCTTCGTCGTGATG	16	GTCATTG	7	GCCTCCT	7	GTCATCTCTGGACAGCTATGGATTT	AGCCACATTCAACTGTCTGAACAAG	4.115385
2560	NM_001256959	CLCN6	chloride transport protein 6 isoform 2	chr1	5632	3812	3844	32	gggcctcctgtgccgcagggagggtgcgtggg	ggg	cctcctgtgccgca	14	a	1	tgcgt	5	gcttacatacagaggcccttcagga	gaagatgcttcctgccagcacgtgc	1.775000
2562	NM_021933	MIIP	migration and invasion-inhibitory protein	chr1	1801	1724	1752	28	gggaggaccctggggtggagggtgaggg	ggg	aggaccct	8	gtgga	5	tga	3	ttgtctgctgcctgagttccagaga	attctgtggaagtttgtaaataaag	3.523810
2563	NM_001243	TNFRSF8	tumor necrosis factor receptor superfamily member 8 isoform 1 precursor	chr1	3686	1802	1847	45	GGGGACCGTGAAGGCTGAGCTGCCGGAGGGCCGGGGCCTGGCGGG	GGG	GACCGTGAAGGCTGAGCTGCCGGA	24	CC	2	GCCTGGC	7	TCATGAAGGCTGACACCGTGATCGT	GCCAGCAGAGCCCGAGTTGGAGGAG	2.619048
2564	NM_001243	TNFRSF8	tumor necrosis factor receptor superfamily member 8 isoform 1 precursor	chr1	3686	2015	2038	23	gggctgggctggggctaggaggg	ggg	ct	2	ct	2	gctagga	7	CAGCTGCCTCTGGAAAGTGAggcct	cagcagggtggcctctgggaggcca	3.800000
2565	NM_001243	TNFRSF8	tumor necrosis factor receptor superfamily member 8 isoform 1 precursor	chr1	3686	2505	2566	61	gggcatggagccagtgcctgtggttgtttctccagagtcaaaagggaagtcgagggatggg	ggg	catggagccagtgcctgtggttgtttctccagagtcaaaa	40	aagtcga	7	at	2	agttactgtaaatgtggcccccagt	gcgtcgtcagctggcactgtctctg	1.400000
2567	NM_001281430	TNFRSF8	tumor necrosis factor receptor superfamily member 8 isoform 3	chr1	3595	1711	1756	45	GGGGACCGTGAAGGCTGAGCTGCCGGAGGGCCGGGGCCTGGCGGG	GGG	GACCGTGAAGGCTGAGCTGCCGGA	24	CC	2	GCCTGGC	7	TCATGAAGGCTGACACCGTGATCGT	GCCAGCAGAGCCCGAGTTGGAGGAG	2.619048
2568	NM_001281430	TNFRSF8	tumor necrosis factor receptor superfamily member 8 isoform 3	chr1	3595	1924	1947	23	gggctgggctggggctaggaggg	ggg	ct	2	ct	2	gctagga	7	CAGCTGCCTCTGGAAAGTGAggcct	cagcagggtggcctctgggaggcca	3.800000
2569	NM_001281430	TNFRSF8	tumor necrosis factor receptor superfamily member 8 isoform 3	chr1	3595	2414	2475	61	gggcatggagccagtgcctgtggttgtttctccagagtcaaaagggaagtcgagggatggg	ggg	catggagccagtgcctgtggttgtttctccagagtcaaaa	40	aagtcga	7	at	2	agttactgtaaatgtggcccccagt	gcgtcgtcagctggcactgtctctg	1.400000
2571	NM_001080830	PRAMEF12	PRAME family member 12	chr1	1778	1580	1606	26	ggggatgcaggaagggagggactggg	ggg	gatgcaggaa	10	a	1	act	3	tgctcaatgtgaaccggaaaggaaa	ggaaaagttgagttggagtcaatag	11.111111
2572	NR_111984	AADACL3		chr1	3832	1128	1176	48	gggctctctgttgctgatttaggtggtgcatagtggggctagggaggg	ggg	ctctctgttgctgatttaggtggtgcatagt	31	gcta	4	a	1	ttccactggcatccagcctcccaca	ggtagaggttgctgtcacctttctg	2.657895
2573	NM_001103170	AADACL3	arylacetamide deacetylase-like 3	chr1	4049	1345	1393	48	gggctctctgttgctgatttaggtggtgcatagtggggctagggaggg	ggg	ctctctgttgctgatttaggtggtgcatagt	31	gcta	4	a	1	ttccactggcatccagcctcccaca	ggtagaggttgctgtcacctttctg	2.657895
2574	NM_001099852	PRAMEF20	PRAME family member 20/21	chr1	1597	1398	1435	37	GGGGCTGAGCTGATGGGGAGAGTGAGGGCCTTAAGGG	GGG	GCTGAGCTGATG	12	AGAGTGA	7	CCTTAA	6	CTGCCGGAGCAGATTTGCCCAACTT	AGCCCGAGAGGATCTTGTTCTGTAC	2.305556
2577	NM_001017999	KAZN	kazrin isoform C	chr1	3653	2165	2184	19	ggggtgggcgggaggtggg	ggg	gt	2	c	1	aggt	4	aatattggaatgtctatttttccat	tgtctctgttgacttgtctgttctg	5.909091
2579	NR_027136	TMEM51-AS1		chr1	6979	1046	1073	27	gggctctgatgggaagagggaggtggg	ggg	ctctgat	7	aaga	4	aggt	4	ggaagtggtggtgcccaggacgcat	cctgagcatgggccttcttctcccc	1.711111
2580	NR_027136	TMEM51-AS1		chr1	6979	3724	3747	23	gggcgctggggtgtggggttggg	ggg	cgct	4	gtgt	4	gtt	3	ctgcacccggctctgccaatgcact	gtcccccctgctcccgccggaaggg	1.021505
2583	NM_024329	EFHD2	EF-hand domain-containing protein D2	chr1	2419	1336	1389	53	gggccttttcctcctctgcgtcttccatctactgaaatgggagagggggtggg	ggg	ccttttcctcctctgcgtcttccatctactgaaat	35	aga	3	ggt	3	ggaggcacgaggggacccctcccca	gagcttctgttctggtgaagggacc	1.785714
2584	NM_024329	EFHD2	EF-hand domain-containing protein D2	chr1	2419	1528	1555	27	gggcatgccgtgggatcatgggcaggg	ggg	catgccgt	8	atcat	5	ca	2	ctacctcacaggcccaccccctgcc	aaggctctgggggtcggagacaccg	1.295775
2588	NM_001278054	CASP9	caspase-9 isoform beta	chr1	2588	130	170	40	ggggccgtgacgcgggggcaggccctggggcgggggcggg	ggg	gccgtgacgcgggggcaggccct	23	gc	2	ggc	3	ggcggtggggagcgaagactgaccc	tcctggggactggggcgggcggccg	4.976744
2590	NM_001229	CASP9	caspase-9 isoform alpha precursor	chr1	3038	130	170	40	ggggccgtgacgcgggggcaggccctggggcgggggcggg	ggg	gccgtgacgcgggggcaggccct	23	gc	2	ggc	3	ggcggtggggagcgaagactgaccc	tcctggggactggggcgggcggccg	4.976744
2592	NR_102733	CASP9		chr1	2898	130	170	40	ggggccgtgacgcgggggcaggccctggggcgggggcggg	ggg	gccgtgacgcgggggcaggccct	23	gc	2	ggc	3	ggcggtggggagcgaagactgaccc	tcctggggactggggcgggcggccg	4.976744
2594	NR_102732	CASP9		chr1	3096	130	170	40	ggggccgtgacgcgggggcaggccctggggcgggggcggg	ggg	gccgtgacgcgggggcaggccct	23	gc	2	ggc	3	ggcggtggggagcgaagactgaccc	tcctggggactggggcgggcggccg	4.976744
2595	NR_102732	CASP9		chr1	3096	681	731	50	ggggaaatgcagatttgactgtcctctagggagcgtggggagagcccggg	ggg	gaaatgcagatttgactgtcctcta	25	agcgtg	6	agagccc	7	gatgtcggtgctcttgagagtttga	tttacgtgggtccctgtgctggcag	2.852941
2598	NM_032341	DDI2	protein DDI1 homolog 2	chr1	2680	177	211	34	gggccgagccgagccgagccgggtcgggcccggg	ggg	ccgagccgagccgagcc	17	tc	2	ccc	3	ttcccctgcgccccgcgcccaggcc	ccATGCTGCTCACCGTGTACTGTGT	0.631579
2601	NM_017556	FBLIM1	filamin-binding LIM protein 1 isoform a	chr1	3349	2686	2726	40	ggggtgagagcctggtatatgctgggaacagggtgcaggg	ggg	gtgagagcctggtatatgct	20	aaca	4	tgca	4	ggtgctgtgttgagtcagcaggcat	gccaagcgttcctccttcagccttg	3.000000
2604	NR_024279	FLJ37453		chr1	2732	1643	1684	41	ggggaaaccgtagtaaccccgggcctgaggggcgtcccggg	ggg	gaaaccgtagtaacccc	17	cctga	5	gcgtccc	7	tggcctgacgctaacgctgcgagtt	cggcggtgctccgtttcttccagcg	1.409836
2605	NR_024279	FLJ37453		chr1	2732	1800	1840	40	gggctccggaccctgttgcccctgggcggggcggcgtggg	ggg	ctccggaccctgttgcccct	20	c	1	gcggcgt	7	cgcacaaaggcgccgcgttgttggc	aagaccggggcgcctgggcggggag	2.189655
2606	NR_024279	FLJ37453		chr1	2732	1889	1912	23	gggcagggggagggagtcacggg	ggg	ca	2	gga	3	agtcac	6	aacgacgttggcgctagcggggca	atttagcaggtgcttctccgcgacc	4.857143
2611	NM_001013641	TMEM82	transmembrane protein 82	chr1	1265	372	415	43	GGGCCGTGTCCACGCTGCTGTCCCTGGGCAAGGGCTCCCAGGG	GGG	CCGTGTCCACGCTGCTGTCCCT	22	CAA	3	CTCCCA	6	CTCGTGGTGCTCGAGTTCTCCCTCC	TGCCGCCGAGAGGCTGCAGCTCTAC	0.969231
2612	NM_001024216	FBLIM1	filamin-binding LIM protein 1 isoform c	chr1	2779	2116	2156	40	ggggtgagagcctggtatatgctgggaacagggtgcaggg	ggg	gtgagagcctggtatatgct	20	aaca	4	tgca	4	ggtgctgtgttgagtcagcaggcat	gccaagcgttcctccttcagccttg	3.000000
2614	NM_001024215	FBLIM1	filamin-binding LIM protein 1 isoform b	chr1	1521	1106	1134	28	GGGTTTGTGCACTGGGTGGGGTGCAGGG	GGG	TTTGTGCACT	10	T	1	GTGCA	5	TGGACGACTTCTACAGGTACGAGAA	ACAGGGCGAGACCCAAGCAGGGTGA	4.190476
2618	NM_182623	FAM131C	protein FAM131C	chr1	1701	1084	1126	42	gggcagcccaggcatatctggaccccggggtccagggcaggg	ggg	cagcccaggcatatctggacccc	23	gtcca	5	ca	2	tgctctcaccatgacctcgcctggt	catcccttgacccctcgggtaggca	0.931034
2620	NM_001165945	CLCNKB	chloride channel protein ClC-Kb isoform 2	chr1	2174	144	190	46	gggcgcacacccgcattccaggctggacgggtctctgggcagcggg	ggg	cgcacacccgcattccaggctggac	25	tctct	5	cagc	4	caaccgtccccacccgatagcgaga	ctcctccccgcccagggcgcATGCC	0.683168
2621	NM_001165945	CLCNKB	chloride channel protein ClC-Kb isoform 2	chr1	2174	274	331	57	GGGAGGAGGTGACATGGGGAGGGGGTCCTACAGTCACAGGTGGGTGGGGGTGGAGGG	GGG	AGGAGGTGACATGGGGAGGGGGTCCTACAGTCACAGGT	38	T	1	GGTGGA	6	GCAGGAGAGCAGGACAGATGGGTCA	CCCACCTGAGATCAGTGTCGCCCCC	2.619048
2623	NM_014424	HSPB7	heat shock protein beta-7	chr1	2892	1585	1642	57	ggggctggggtcagggaaggaagatctaaagaacccactgtgggtcaggggaatggg	ggg	gctggggtcagggaaggaagatctaaagaacccactgt	38	tca	3	gaat	4	cctccgtcacttaatccagagtaca	accagcaggacatatgggcaagctc	2.974359
2624	NM_014424	HSPB7	heat shock protein beta-7	chr1	2892	1715	1767	52	gggcaaggggaccagggacctggaaccctcttggccaaggggagtgggaggg	ggg	caaggggaccagggacctggaaccctcttggccaa	35	gagt	4	a	1	ccctctgatctatgaagtctctgca	acagagggaaggtcacaggcaaggg	2.837209
2625	NM_014424	HSPB7	heat shock protein beta-7	chr1	2892	2040	2079	39	ggggcctccaggcaaggccaagtggggttgggggtgggg	gggg	cctccaggcaaggccaagt	19	tt	2	gt	2	aaactcctgccgtcctgcgcctgct	ctggtccttctccctcccacaggcc	1.857143
2626	NM_014424	HSPB7	heat shock protein beta-7	chr1	2892	2688	2708	20	gggtggaggggaagggtggg	ggg	tgga	4	gaa	3	t	1	gtttcgtctcccacatacagaagca	tctcagttagcaggggtccccaggg	2.368421
2627	NM_014424	HSPB7	heat shock protein beta-7	chr1	2892	2778	2827	49	gggtggcctctcactcccaccactctgggccccttgggggaggactggg	ggg	tggcctctcactcccaccactct	23	ccccttg	7	gaggact	7	atgcctctctggtcagtgtgcctta	gagggggccgtgggagagccctgac	2.000000
2634	NM_153213	ARHGEF19	rho guanine nucleotide exchange factor 19	chr1	3029	1081	1134	53	GGGCCCGGGGGACGAGGCCGAGGGCGCAGAGGAGGGGCCGGGGCCGCCGCGGG	GGG	CCCGGGGGACGAGGCCGAGGGCGCAGAGGA	30	GCCG	4	CCGCCGC	7	TGCGGCGGCAGCAGCGCGAGGAGGA	CCAACCTCTCCCCCAGCAGCTCCTT	1.651163
2636	NM_004431	EPHA2	ephrin type-A receptor 2 precursor	chr1	3964	64	120	56	gggcgggagcggacaccgaggccggcgtgcaggcgtgcgggtgtgcgggagccggg	ggg	cgggagcggacaccgaggccggcgtgcaggcgtgc	35	tgtgc	5	agcc	4	gggcagaagttgcgcgcaggccggc	ctcggggggatcggaccgagagcga	4.378378
2637	NM_004431	EPHA2	ephrin type-A receptor 2 precursor	chr1	3964	3219	3278	59	ggggtctcggatgacaccctggcctgaactgaggagatgaccagggatgctgggctggg	ggg	gtctcggatgacaccctggcctgaactgaggagatgacca	40	atgct	5	ct	2	ttcctccccctgcaacttccgctga	ccctctttccctgcgagacgcacac	0.781250
2638	NM_004431	EPHA2	ephrin type-A receptor 2 precursor	chr1	3964	3701	3731	30	gggggccccgccagggctggggacagaggg	ggg	ggccccgcca	10	ct	2	gacaga	6	gtggagagaatgtgtgtgtgtggca	tgtcaaacattcgtgagctggggac	3.656250
2641	NM_030907	RSG1	REM2- and Rab-like small GTPase 1	chr1	1560	25	50	25	gggcccggcgggctggggcggcggg	ggg	cccggc	6	ct	2	gcggc	5	aggcggacgcaggcggggcggaagt	agtgcgggtgggcgtttaaaggggc	6.318182
2642	NM_030907	RSG1	REM2- and Rab-like small GTPase 1	chr1	1560	1045	1091	46	GGGGCGGCGGCTGGCTGATGGGCGCACACTGGACGGGCGGGCTGGG	GGG	GCGGCGGCTGGCTGATGGGCGCACACTGGAC	31	C	1	CT	2	CCCTGCTACGGGTGAAGAGTGTGCC	CTGGCCGACGTTGCCCACATACTCA	2.195652
2644	NR_023386	CROCCP3		chr1	5368	215	267	52	gggaaagaacaatgggaggttgtgggtgacctctgggtctcagggccctggg	ggg	aaagaacaatgggaggttgtgggtgacctct	31	tctca	5	ccct	4	tagagcacatagcctccttgcccca	atatagggactgtgccttttttttt	1.566038
2647	NM_001271733	MST1L	putative macrophage stimulating 1-like protein	chr1	4668	765	787	22	GGGAAGGGTGAGGGCTACCGGG	GGG	AA	2	TGA	3	CTACC	5	GGCCACAAGTGTCAGCTGCTTCCGC	GCACAGCCAATACCACCACCGCGGC	1.736842
2648	NM_001271733	MST1L	putative macrophage stimulating 1-like protein	chr1	4668	890	905	15	GGGCGGGGGGGCGGG	GGG	C	1	G	1	C	1	AGAAAAATACGCGTGCAAGTGAGGT	CGTTGGGACGTGCTGCTGCGGAGAC	12.181818
2649	NM_001271733	MST1L	putative macrophage stimulating 1-like protein	chr1	4668	1855	1920	65	GGGAGAGCGAGATGTGCACTGAGGGACTGTTGGCCCCTGTGGGGGCCTGTGAGGGTGACTACGGG	GGG	AGAGCGAGATGTGCACTGAGGGACTGTTGGCCCCTGTGG	39	CCTGTGA	7	TGACTAC	7	AACATCAAGCACCGAGGACATGTGC	GGCCCACTTGCCTGCTTTACCCACA	1.909091
2654	NM_001135248	MFAP2	microfibrillar-associated protein 2 isoform b precursor	chr1	1098	681	734	53	GggtggtgctggcatcctgagtcctggccctcctGggatctGgggccctcGgg	Ggg	tggtgctggcatcctgagtcctggccctcct	31	atct	4	gccctc	6	GTGCCAGGAGCTGTGGGAGCTGCTA	ccctgcctgacctggtgcttttttc	1.460317
2655	NM_001135247	MFAP2	microfibrillar-associated protein 2 isoform b precursor	chr1	1079	662	715	53	GggtggtgctggcatcctgagtcctggccctcctGggatctGgggccctcGgg	Ggg	tggtgctggcatcctgagtcctggccctcct	31	atct	4	gccctc	6	GTGCCAGGAGCTGTGGGAGCTGCTA	ccctgcctgacctggtgcttttttc	1.460317
2658	NM_017459	MFAP2	microfibrillar-associated protein 2 isoform a precursor	chr1	1082	665	718	53	GggtggtgctggcatcctgagtcctggccctcctGggatctGgggccctcGgg	Ggg	tggtgctggcatcctgagtcctggccctcct	31	atct	4	gccctc	6	GTGCCAGGAGCTGTGGGAGCTGCTA	ccctgcctgacctggtgcttttttc	1.460317
2659	NM_002403	MFAP2	microfibrillar-associated protein 2 isoform a precursor	chr1	1101	684	737	53	GggtggtgctggcatcctgagtcctggccctcctGggatctGgggccctcGgg	Ggg	tggtgctggcatcctgagtcctggccctcct	31	atct	4	gccctc	6	GTGCCAGGAGCTGTGGGAGCTGCTA	ccctgcctgacctggtgcttttttc	1.460317
2660	NM_007365	PADI2	protein-arginine deiminase type-2	chr1	4363	3595	3650	55	gggcacaaaacttccagcaagtcactgttgtggtgaaatgggcagtgggggtggg	ggg	cacaaaacttccagcaagtcactgttgtggtgaaat	36	cagt	4	ggt	3	agtccactatattcagaaatccgca	gggtcttctttaaacaggccccctt	2.133333
2661	NM_016233	PADI3	protein-arginine deiminase type-3	chr1	3188	417	475	58	GGGAAGGCAGGACAGGAACTTTGTAGACAAGCGGCAGTGGGTCTGGGGGCCCAGTGGG	GGG	AAGGCAGGACAGGAACTTTGTAGACAAGCGGCAGT	35	TCTG	4	GCCCAGT	7	CTCTGGATTGCGACCTGAACTGTGA	TATGGCGGCATCTTGCTGGTGAACT	3.633333
2662	NM_016233	PADI3	protein-arginine deiminase type-3	chr1	3188	2766	2796	30	gggggattgttgggtactagggagactggg	ggg	ggattgtt	8	tacta	5	agact	5	gaatttcttggagacgaaagtatct	tacaagggtgaaaagtagttcccat	5.500000
2663	NM_016233	PADI3	protein-arginine deiminase type-3	chr1	3188	3047	3094	47	gggaaaactctgggaatgaaccactgaattcaggggatgggggtggg	ggg	aaaactctgggaatgaaccactgaattca	29	gat	3	ggt	3	tggatccaccaaggcagctcacagc	ggggcggttctcgaggtgtgtgcca	6.535714
2666	NM_013358	PADI1	protein-arginine deiminase type-1	chr1	3847	491	533	42	GGGGACAAGAAAACCTGGCGCTGGGGCCCTGAGGGCTATGGG	GGG	GACAAGAAAACCTGGCGCT	19	GCCCTGA	7	CTAT	4	CACAGGCAAGGTGAAGAGGAGCCAA	GCTATCTTGCTGGTGAACTGTGACC	3.030303
2667	NM_013358	PADI1	protein-arginine deiminase type-1	chr1	3847	2432	2491	59	ggggaacaaggataatgactttgcatctgcacctggaacggggcctgggggacctgggg	gggg	aacaaggataatgactttgcatctgcacctggaac	35	cct	3	gacct	5	tcccccttcattctgatgcctccct	tctggtgtgccaggcaccaggctgc	1.518519
2668	NM_013358	PADI1	protein-arginine deiminase type-1	chr1	3847	3669	3715	46	gggtaggaagggagtgagcattgcagagatagggctgggggtcggg	ggg	taggaagggagtgagcattgcagagata	28	ct	2	ggtc	4	tgggactcccctgagaaagagctgt	gccacactgagtgtgggaagctctg	3.676471
2672	NM_013945	PAX7	paired box protein Pax-7 isoform 2	chr1	2254	436	458	22	ggggtggggggtgggggtaggg	ggg	gt	2	gggt	4	ggta	4	ttctggacgcgtttgactgcagcca	agtgtgtgtggaggggagggagaag	18.888889
2674	NM_002584	PAX7	paired box protein Pax-7 isoform 1	chr1	2260	436	458	22	ggggtggggggtgggggtaggg	ggg	gt	2	gggt	4	ggta	4	ttctggacgcgtttgactgcagcca	agtgtgtgtggaggggagggagaag	18.888889
2676	NM_001136265	IFFO2	intermediate filament family orphan 2	chr1	5835	66	113	47	GGGGGCTGCCCTGGCGGGGGCGGCGGCGGCGGCGGGGCAGGGCCGGG	GGG	GGCTGCCCTGGCGGGGGCGGCGGCGGCGGC	30	GCA	3	CC	2	CGGCTGCCCGCCGGGCGGCGGCGGC	TCCGTCGCCGGTGACGGCGGCGCTG	3.200000
2677	NM_001136265	IFFO2	intermediate filament family orphan 2	chr1	5835	2489	2512	23	gggttcagggcgggggcggaggg	ggg	ttca	4	c	1	ggcgga	6	accgcttgcttccttccggacctct	atccttgatttccctgataacttga	2.108108
2678	NM_001136265	IFFO2	intermediate filament family orphan 2	chr1	5835	3037	3091	54	gggtccctctgccttgcctggaggcagaaggagggggctctgggtttgactggg	ggg	tccctctgccttgcctggaggcagaagga	29	ggctct	6	tttgact	7	aaaatgtgcccaaggactagaactt	attgtggtccccaggggtccgtggc	1.966667
2679	NM_001136265	IFFO2	intermediate filament family orphan 2	chr1	5835	3951	3987	36	gggagtgaggacttggggcaggtgggtaggagaggg	ggg	agtgaggactt	11	gcaggt	6	taggaga	7	ggcttttaatatctgctctcctctt	aaagccagagtgtgatgggcctgcc	3.739130
2680	NM_001136265	IFFO2	intermediate filament family orphan 2	chr1	5835	4572	4619	47	gggagaattaaaccacttaagcttggagtgggaggagagggggtggg	ggg	agaattaaaccacttaagcttggagt	26	aggaga	6	ggt	3	ctgtgggtagagctcagatgaccta	gtgggggagaatataagatgtaact	10.000000
2681	NM_001136265	IFFO2	intermediate filament family orphan 2	chr1	5835	4927	4951	24	ggggtggggatctgagggggtggg	ggg	gt	2	gatctga	7	ggt	3	gacccctcagctccttggaagtctt	tgggctgcaggaaattcagaaatgt	3.548387
2682	NM_001136265	IFFO2	intermediate filament family orphan 2	chr1	5835	5266	5312	46	gggctgcagtccttgctatgttccccccagggccctggggggaggg	ggg	ctgcagtccttgctatgttcccccca	26	ccct	4	ggga	4	gctgtgtctactccaggccaagcct	atcagggtgctgggggtttcctagg	1.574468
2683	NM_001136265	IFFO2	intermediate filament family orphan 2	chr1	5835	5397	5423	26	ggggagtctggaggggactgggtggg	ggg	gagtctgga	9	gact	4	t	1	ctctagaagagctctctcctggagt	tgcaggtaaagccagattctctctg	4.263158
2684	NM_001136265	IFFO2	intermediate filament family orphan 2	chr1	5835	5679	5706	27	gggtctagcatcacagggaaggggggg	ggg	tctagcatcaca	12	aa	2	g	1	ccaccgttgctgttgtctgccagct	atttatactcatggaaagactactg	5.086957
2694	NM_016183	MRTO4	mRNA turnover protein 4 homolog	chr1	2273	8	57	49	gggatagcgcgcgaggccctcggtcggacgggacgctcgggattcaggg	ggg	atagcgcgcgaggccctcggtcggac	26	acgctc	6	attca	5	acagagct	actgcctcggcacacgggaagttgc	2.375000
2696	NR_109848	PQLC2		chr1	2719	2046	2102	56	gggcacagtatagccacatgagccccaagtgtggtcctgaactggggccgggtggg	ggg	cacagtatagccacatgagccccaagtgtggtcctgaact	40	gcc	3	t	1	gtgcccttccagcctgaagatctgg	gaagagtgagatgggataacatagc	2.035088
2698	NM_003689	AKR7A2	aflatoxin B1 aldehyde reductase member 2	chr1	2619	279	303	24	GGGCGGCCTGGGGCTCGGGCTGGG	GGG	CGGCCT	6	GCTC	4	CT	2	GCGACGGCCAGTCCGAGACCATCCT	CGGTGGCGACTGCAGAGTGAAAATT	2.533333
2700	NM_001040125	PQLC2	lysosomal amino acid transporter 1 homolog isoform 1	chr1	2255	125	170	45	gggggcaggtggcaaacttcacggctgggggtcggggctcctggg	ggg	ggcaggtggcaaacttcacggct	23	ggtc	4	gctcct	6	ggatctggacgtggtgagccggacc	cttccctgccacatccttccagccc	2.375000
2701	NM_001040125	PQLC2	lysosomal amino acid transporter 1 homolog isoform 1	chr1	2255	253	280	27	gggacgaggctccgggccgggactggg	ggg	acgaggctcc	10	cc	2	act	3	cgccctccttgtggcgcgatatcgt	tggccctcgggaatccgcagccagt	1.448980
2703	NM_001032363	MINOS1	MICOS complex subunit MIC10 isoform a	chr1	3726	1595	1642	47	gggaaatcgcaagtagttcagcatagccagggtgtgtaggggcaggg	ggg	aaatcgcaagtagttcagcatagcca	26	tgtgta	6	gca	3	ggatcatgtaatgcatattatagct	gaaaggcatggagggggaggctggg	9.357143
2705	NM_005380	NBL1	neuroblastoma suppressor of tumorigenicity 1 isoform 2 precursor	chr1	2166	682	721	39	GGGGCTGAGCGTCTATGTGCAGGGCGAGGACGGGCCGGG	GGG	GCTGAGCGTCTATGTGCA	18	CGAGGAC	7	CC	2	CCTGCGGCAAGGAGCCTAGTCACGA	ATCCCAGCCCGGCACCCACCCTCAC	1.184615
2706	NM_005380	NBL1	neuroblastoma suppressor of tumorigenicity 1 isoform 2 precursor	chr1	2166	1233	1282	49	gggcttagtgtgagcatcttgccagcctcaggcttgagggagggctggg	ggg	cttagtgtgagcatcttgccagcctcaggcttga	34	a	1	ct	2	gtgcagatggtactgctgaggtccc	ctagaaagaccactggcagaaacag	2.057143
2707	NM_005380	NBL1	neuroblastoma suppressor of tumorigenicity 1 isoform 2 precursor	chr1	2166	1477	1528	51	gggcctttctctggcttccttggcttgcctggtgggggaaggggaggaggg	ggg	cctttctctggcttccttggcttgcctggt	30	ggaa	4	gagga	5	gcgggagctgggagccaggctctcc	gaagaaggaaagggaagagtcttcc	4.424242
2708	NM_005380	NBL1	neuroblastoma suppressor of tumorigenicity 1 isoform 2 precursor	chr1	2166	1707	1749	42	gggatgctctttgtaaatatcggatgggtgtgggagtgaggg	ggg	atgctctttgtaaatatcggat	22	tgt	3	agtga	5	gccggccgccttctcccctctccca	gttacctccctcgccccaaggttcc	0.813953
2709	NM_005380	NBL1	neuroblastoma suppressor of tumorigenicity 1 isoform 2 precursor	chr1	2166	1931	1955	24	ggggacctggggggagggacaggg	ggg	gacct	5	ggga	4	aca	3	cagctgcactttaaccctagaaggt	caggcgggcccatgaagaaagcccc	2.352941
2713	NM_001278166	NBL1	neuroblastoma suppressor of tumorigenicity 1 isoform 2 precursor	chr1	1953	469	508	39	GGGGCTGAGCGTCTATGTGCAGGGCGAGGACGGGCCGGG	GGG	GCTGAGCGTCTATGTGCA	18	CGAGGAC	7	CC	2	CCTGCGGCAAGGAGCCTAGTCACGA	ATCCCAGCCCGGCACCCACCCTCAC	1.184615
2714	NM_001278166	NBL1	neuroblastoma suppressor of tumorigenicity 1 isoform 2 precursor	chr1	1953	1020	1069	49	gggcttagtgtgagcatcttgccagcctcaggcttgagggagggctggg	ggg	cttagtgtgagcatcttgccagcctcaggcttga	34	a	1	ct	2	gtgcagatggtactgctgaggtccc	ctagaaagaccactggcagaaacag	2.057143
2715	NM_001278166	NBL1	neuroblastoma suppressor of tumorigenicity 1 isoform 2 precursor	chr1	1953	1264	1315	51	gggcctttctctggcttccttggcttgcctggtgggggaaggggaggaggg	ggg	cctttctctggcttccttggcttgcctggt	30	ggaa	4	gagga	5	gcgggagctgggagccaggctctcc	gaagaaggaaagggaagagtcttcc	4.424242
2716	NM_001278166	NBL1	neuroblastoma suppressor of tumorigenicity 1 isoform 2 precursor	chr1	1953	1494	1536	42	gggatgctctttgtaaatatcggatgggtgtgggagtgaggg	ggg	atgctctttgtaaatatcggat	22	tgt	3	agtga	5	gccggccgccttctcccctctccca	gttacctccctcgccccaaggttcc	0.813953
2717	NM_001278166	NBL1	neuroblastoma suppressor of tumorigenicity 1 isoform 2 precursor	chr1	1953	1718	1742	24	ggggacctggggggagggacaggg	ggg	gacct	5	ggga	4	aca	3	cagctgcactttaaccctagaaggt	caggcgggcccatgaagaaagcccc	2.352941
2721	NM_001278164	NBL1	neuroblastoma suppressor of tumorigenicity 1 isoform 2 precursor	chr1	2042	558	597	39	GGGGCTGAGCGTCTATGTGCAGGGCGAGGACGGGCCGGG	GGG	GCTGAGCGTCTATGTGCA	18	CGAGGAC	7	CC	2	CCTGCGGCAAGGAGCCTAGTCACGA	ATCCCAGCCCGGCACCCACCCTCAC	1.184615
2722	NM_001278164	NBL1	neuroblastoma suppressor of tumorigenicity 1 isoform 2 precursor	chr1	2042	1109	1158	49	gggcttagtgtgagcatcttgccagcctcaggcttgagggagggctggg	ggg	cttagtgtgagcatcttgccagcctcaggcttga	34	a	1	ct	2	gtgcagatggtactgctgaggtccc	ctagaaagaccactggcagaaacag	2.057143
2723	NM_001278164	NBL1	neuroblastoma suppressor of tumorigenicity 1 isoform 2 precursor	chr1	2042	1353	1404	51	gggcctttctctggcttccttggcttgcctggtgggggaaggggaggaggg	ggg	cctttctctggcttccttggcttgcctggt	30	ggaa	4	gagga	5	gcgggagctgggagccaggctctcc	gaagaaggaaagggaagagtcttcc	4.424242
2724	NM_001278164	NBL1	neuroblastoma suppressor of tumorigenicity 1 isoform 2 precursor	chr1	2042	1583	1625	42	gggatgctctttgtaaatatcggatgggtgtgggagtgaggg	ggg	atgctctttgtaaatatcggat	22	tgt	3	agtga	5	gccggccgccttctcccctctccca	gttacctccctcgccccaaggttcc	0.813953
2725	NM_001278164	NBL1	neuroblastoma suppressor of tumorigenicity 1 isoform 2 precursor	chr1	2042	1807	1831	24	ggggacctggggggagggacaggg	ggg	gacct	5	ggga	4	aca	3	cagctgcactttaaccctagaaggt	caggcgggcccatgaagaaagcccc	2.352941
2729	NM_001278165	NBL1	neuroblastoma suppressor of tumorigenicity 1 isoform 2 precursor	chr1	2109	625	664	39	GGGGCTGAGCGTCTATGTGCAGGGCGAGGACGGGCCGGG	GGG	GCTGAGCGTCTATGTGCA	18	CGAGGAC	7	CC	2	CCTGCGGCAAGGAGCCTAGTCACGA	ATCCCAGCCCGGCACCCACCCTCAC	1.184615
2730	NM_001278165	NBL1	neuroblastoma suppressor of tumorigenicity 1 isoform 2 precursor	chr1	2109	1176	1225	49	gggcttagtgtgagcatcttgccagcctcaggcttgagggagggctggg	ggg	cttagtgtgagcatcttgccagcctcaggcttga	34	a	1	ct	2	gtgcagatggtactgctgaggtccc	ctagaaagaccactggcagaaacag	2.057143
2731	NM_001278165	NBL1	neuroblastoma suppressor of tumorigenicity 1 isoform 2 precursor	chr1	2109	1420	1471	51	gggcctttctctggcttccttggcttgcctggtgggggaaggggaggaggg	ggg	cctttctctggcttccttggcttgcctggt	30	ggaa	4	gagga	5	gcgggagctgggagccaggctctcc	gaagaaggaaagggaagagtcttcc	4.424242
2732	NM_001278165	NBL1	neuroblastoma suppressor of tumorigenicity 1 isoform 2 precursor	chr1	2109	1650	1692	42	gggatgctctttgtaaatatcggatgggtgtgggagtgaggg	ggg	atgctctttgtaaatatcggat	22	tgt	3	agtga	5	gccggccgccttctcccctctccca	gttacctccctcgccccaaggttcc	0.813953
2733	NM_001278165	NBL1	neuroblastoma suppressor of tumorigenicity 1 isoform 2 precursor	chr1	2109	1874	1898	24	ggggacctggggggagggacaggg	ggg	gacct	5	ggga	4	aca	3	cagctgcactttaaccctagaaggt	caggcgggcccatgaagaaagcccc	2.352941
2737	NM_001204086	NBL1	neuroblastoma suppressor of tumorigenicity 1 isoform 3	chr1	2160	676	715	39	GGGGCTGAGCGTCTATGTGCAGGGCGAGGACGGGCCGGG	GGG	GCTGAGCGTCTATGTGCA	18	CGAGGAC	7	CC	2	CCTGCGGCAAGGAGCCTAGTCACGA	ATCCCAGCCCGGCACCCACCCTCAC	1.184615
2738	NM_001204086	NBL1	neuroblastoma suppressor of tumorigenicity 1 isoform 3	chr1	2160	1227	1276	49	gggcttagtgtgagcatcttgccagcctcaggcttgagggagggctggg	ggg	cttagtgtgagcatcttgccagcctcaggcttga	34	a	1	ct	2	gtgcagatggtactgctgaggtccc	ctagaaagaccactggcagaaacag	2.057143
2739	NM_001204086	NBL1	neuroblastoma suppressor of tumorigenicity 1 isoform 3	chr1	2160	1471	1522	51	gggcctttctctggcttccttggcttgcctggtgggggaaggggaggaggg	ggg	cctttctctggcttccttggcttgcctggt	30	ggaa	4	gagga	5	gcgggagctgggagccaggctctcc	gaagaaggaaagggaagagtcttcc	4.424242
2740	NM_001204086	NBL1	neuroblastoma suppressor of tumorigenicity 1 isoform 3	chr1	2160	1701	1743	42	gggatgctctttgtaaatatcggatgggtgtgggagtgaggg	ggg	atgctctttgtaaatatcggat	22	tgt	3	agtga	5	gccggccgccttctcccctctccca	gttacctccctcgccccaaggttcc	0.813953
2741	NM_001204086	NBL1	neuroblastoma suppressor of tumorigenicity 1 isoform 3	chr1	2160	1925	1949	24	ggggacctggggggagggacaggg	ggg	gacct	5	ggga	4	aca	3	cagctgcactttaaccctagaaggt	caggcgggcccatgaagaaagcccc	2.352941
2746	NR_033758	MINOS1		chr1	3805	1674	1721	47	gggaaatcgcaagtagttcagcatagccagggtgtgtaggggcaggg	ggg	aaatcgcaagtagttcagcatagcca	26	tgtgta	6	gca	3	ggatcatgtaatgcatattatagct	gaaaggcatggagggggaggctggg	9.357143
2748	NR_033757	MINOS1		chr1	3911	1780	1827	47	gggaaatcgcaagtagttcagcatagccagggtgtgtaggggcaggg	ggg	aaatcgcaagtagttcagcatagcca	26	tgtgta	6	gca	3	ggatcatgtaatgcatattatagct	gaaaggcatggagggggaggctggg	9.357143
2750	NM_182744	NBL1	neuroblastoma suppressor of tumorigenicity 1 isoform 1	chr1	2061	577	616	39	GGGGCTGAGCGTCTATGTGCAGGGCGAGGACGGGCCGGG	GGG	GCTGAGCGTCTATGTGCA	18	CGAGGAC	7	CC	2	CCTGCGGCAAGGAGCCTAGTCACGA	ATCCCAGCCCGGCACCCACCCTCAC	1.184615
2751	NM_182744	NBL1	neuroblastoma suppressor of tumorigenicity 1 isoform 1	chr1	2061	1128	1177	49	gggcttagtgtgagcatcttgccagcctcaggcttgagggagggctggg	ggg	cttagtgtgagcatcttgccagcctcaggcttga	34	a	1	ct	2	gtgcagatggtactgctgaggtccc	ctagaaagaccactggcagaaacag	2.057143
2752	NM_182744	NBL1	neuroblastoma suppressor of tumorigenicity 1 isoform 1	chr1	2061	1372	1423	51	gggcctttctctggcttccttggcttgcctggtgggggaaggggaggaggg	ggg	cctttctctggcttccttggcttgcctggt	30	ggaa	4	gagga	5	gcgggagctgggagccaggctctcc	gaagaaggaaagggaagagtcttcc	4.424242
2753	NM_182744	NBL1	neuroblastoma suppressor of tumorigenicity 1 isoform 1	chr1	2061	1602	1644	42	gggatgctctttgtaaatatcggatgggtgtgggagtgaggg	ggg	atgctctttgtaaatatcggat	22	tgt	3	agtga	5	gccggccgccttctcccctctccca	gttacctccctcgccccaaggttcc	0.813953
2754	NM_182744	NBL1	neuroblastoma suppressor of tumorigenicity 1 isoform 1	chr1	2061	1826	1850	24	ggggacctggggggagggacaggg	ggg	gacct	5	ggga	4	aca	3	cagctgcactttaaccctagaaggt	caggcgggcccatgaagaaagcccc	2.352941
2758	NM_001204085	NBL1	neuroblastoma suppressor of tumorigenicity 1 isoform 2 precursor	chr1	2051	567	606	39	GGGGCTGAGCGTCTATGTGCAGGGCGAGGACGGGCCGGG	GGG	GCTGAGCGTCTATGTGCA	18	CGAGGAC	7	CC	2	CCTGCGGCAAGGAGCCTAGTCACGA	ATCCCAGCCCGGCACCCACCCTCAC	1.184615
2759	NM_001204085	NBL1	neuroblastoma suppressor of tumorigenicity 1 isoform 2 precursor	chr1	2051	1118	1167	49	gggcttagtgtgagcatcttgccagcctcaggcttgagggagggctggg	ggg	cttagtgtgagcatcttgccagcctcaggcttga	34	a	1	ct	2	gtgcagatggtactgctgaggtccc	ctagaaagaccactggcagaaacag	2.057143
2760	NM_001204085	NBL1	neuroblastoma suppressor of tumorigenicity 1 isoform 2 precursor	chr1	2051	1362	1413	51	gggcctttctctggcttccttggcttgcctggtgggggaaggggaggaggg	ggg	cctttctctggcttccttggcttgcctggt	30	ggaa	4	gagga	5	gcgggagctgggagccaggctctcc	gaagaaggaaagggaagagtcttcc	4.424242
2761	NM_001204085	NBL1	neuroblastoma suppressor of tumorigenicity 1 isoform 2 precursor	chr1	2051	1592	1634	42	gggatgctctttgtaaatatcggatgggtgtgggagtgaggg	ggg	atgctctttgtaaatatcggat	22	tgt	3	agtga	5	gccggccgccttctcccctctccca	gttacctccctcgccccaaggttcc	0.813953
2762	NM_001204085	NBL1	neuroblastoma suppressor of tumorigenicity 1 isoform 2 precursor	chr1	2051	1816	1840	24	ggggacctggggggagggacaggg	ggg	gacct	5	ggga	4	aca	3	cagctgcactttaaccctagaaggt	caggcgggcccatgaagaaagcccc	2.352941
2766	NM_001204084	NBL1	neuroblastoma suppressor of tumorigenicity 1 isoform 2 precursor	chr1	2133	81	138	57	gggatgaggtgcaccgcagaactggggactcctggtgccgggacgcggcgggctggg	ggg	atgaggtgcaccgcagaactggggactcctggtgcc	36	acgcggc	7	ct	2	aaccgggtcgcatgccggagcggac	gcgccccactctcggggcaagtctg	2.275862
2767	NM_001204084	NBL1	neuroblastoma suppressor of tumorigenicity 1 isoform 2 precursor	chr1	2133	649	688	39	GGGGCTGAGCGTCTATGTGCAGGGCGAGGACGGGCCGGG	GGG	GCTGAGCGTCTATGTGCA	18	CGAGGAC	7	CC	2	CCTGCGGCAAGGAGCCTAGTCACGA	ATCCCAGCCCGGCACCCACCCTCAC	1.184615
2768	NM_001204084	NBL1	neuroblastoma suppressor of tumorigenicity 1 isoform 2 precursor	chr1	2133	1200	1249	49	gggcttagtgtgagcatcttgccagcctcaggcttgagggagggctggg	ggg	cttagtgtgagcatcttgccagcctcaggcttga	34	a	1	ct	2	gtgcagatggtactgctgaggtccc	ctagaaagaccactggcagaaacag	2.057143
2769	NM_001204084	NBL1	neuroblastoma suppressor of tumorigenicity 1 isoform 2 precursor	chr1	2133	1444	1495	51	gggcctttctctggcttccttggcttgcctggtgggggaaggggaggaggg	ggg	cctttctctggcttccttggcttgcctggt	30	ggaa	4	gagga	5	gcgggagctgggagccaggctctcc	gaagaaggaaagggaagagtcttcc	4.424242
2770	NM_001204084	NBL1	neuroblastoma suppressor of tumorigenicity 1 isoform 2 precursor	chr1	2133	1674	1716	42	gggatgctctttgtaaatatcggatgggtgtgggagtgaggg	ggg	atgctctttgtaaatatcggat	22	tgt	3	agtga	5	gccggccgccttctcccctctccca	gttacctccctcgccccaaggttcc	0.813953
2771	NM_001204084	NBL1	neuroblastoma suppressor of tumorigenicity 1 isoform 2 precursor	chr1	2133	1898	1922	24	ggggacctggggggagggacaggg	ggg	gacct	5	ggga	4	aca	3	cagctgcactttaaccctagaaggt	caggcgggcccatgaagaaagcccc	2.352941
2776	NM_001204083	MINOS1	MICOS complex subunit MIC10 isoform c	chr1	3967	1836	1883	47	gggaaatcgcaagtagttcagcatagccagggtgtgtaggggcaggg	ggg	aaatcgcaagtagttcagcatagcca	26	tgtgta	6	gca	3	ggatcatgtaatgcatattatagct	gaaaggcatggagggggaggctggg	9.357143
2778	NM_001204082	MINOS1	MICOS complex subunit MIC10 isoform b	chr1	3678	1547	1594	47	gggaaatcgcaagtagttcagcatagccagggtgtgtaggggcaggg	ggg	aaatcgcaagtagttcagcatagcca	26	tgtgta	6	gca	3	ggatcatgtaatgcatattatagct	gaaaggcatggagggggaggctggg	9.357143
2780	NM_001204089	MINOS1-NBL1	C1orf151-NBL1 read-through protein isoform b precursor	chr1	2025	541	580	39	GGGGCTGAGCGTCTATGTGCAGGGCGAGGACGGGCCGGG	GGG	GCTGAGCGTCTATGTGCA	18	CGAGGAC	7	CC	2	CCTGCGGCAAGGAGCCTAGTCACGA	ATCCCAGCCCGGCACCCACCCTCAC	1.184615
2781	NM_001204089	MINOS1-NBL1	C1orf151-NBL1 read-through protein isoform b precursor	chr1	2025	1092	1141	49	gggcttagtgtgagcatcttgccagcctcaggcttgagggagggctggg	ggg	cttagtgtgagcatcttgccagcctcaggcttga	34	a	1	ct	2	gtgcagatggtactgctgaggtccc	ctagaaagaccactggcagaaacag	2.057143
2782	NM_001204089	MINOS1-NBL1	C1orf151-NBL1 read-through protein isoform b precursor	chr1	2025	1336	1387	51	gggcctttctctggcttccttggcttgcctggtgggggaaggggaggaggg	ggg	cctttctctggcttccttggcttgcctggt	30	ggaa	4	gagga	5	gcgggagctgggagccaggctctcc	gaagaaggaaagggaagagtcttcc	4.424242
2783	NM_001204089	MINOS1-NBL1	C1orf151-NBL1 read-through protein isoform b precursor	chr1	2025	1566	1608	42	gggatgctctttgtaaatatcggatgggtgtgggagtgaggg	ggg	atgctctttgtaaatatcggat	22	tgt	3	agtga	5	gccggccgccttctcccctctccca	gttacctccctcgccccaaggttcc	0.813953
2784	NM_001204089	MINOS1-NBL1	C1orf151-NBL1 read-through protein isoform b precursor	chr1	2025	1790	1814	24	ggggacctggggggagggacaggg	ggg	gacct	5	ggga	4	aca	3	cagctgcactttaaccctagaaggt	caggcgggcccatgaagaaagcccc	2.352941
2788	NM_001204088	MINOS1-NBL1	C1orf151-NBL1 read-through protein isoform a	chr1	2210	726	765	39	GGGGCTGAGCGTCTATGTGCAGGGCGAGGACGGGCCGGG	GGG	GCTGAGCGTCTATGTGCA	18	CGAGGAC	7	CC	2	CCTGCGGCAAGGAGCCTAGTCACGA	ATCCCAGCCCGGCACCCACCCTCAC	1.184615
2789	NM_001204088	MINOS1-NBL1	C1orf151-NBL1 read-through protein isoform a	chr1	2210	1277	1326	49	gggcttagtgtgagcatcttgccagcctcaggcttgagggagggctggg	ggg	cttagtgtgagcatcttgccagcctcaggcttga	34	a	1	ct	2	gtgcagatggtactgctgaggtccc	ctagaaagaccactggcagaaacag	2.057143
2790	NM_001204088	MINOS1-NBL1	C1orf151-NBL1 read-through protein isoform a	chr1	2210	1521	1572	51	gggcctttctctggcttccttggcttgcctggtgggggaaggggaggaggg	ggg	cctttctctggcttccttggcttgcctggt	30	ggaa	4	gagga	5	gcgggagctgggagccaggctctcc	gaagaaggaaagggaagagtcttcc	4.424242
2791	NM_001204088	MINOS1-NBL1	C1orf151-NBL1 read-through protein isoform a	chr1	2210	1751	1793	42	gggatgctctttgtaaatatcggatgggtgtgggagtgaggg	ggg	atgctctttgtaaatatcggat	22	tgt	3	agtga	5	gccggccgccttctcccctctccca	gttacctccctcgccccaaggttcc	0.813953
2792	NM_001204088	MINOS1-NBL1	C1orf151-NBL1 read-through protein isoform a	chr1	2210	1975	1999	24	ggggacctggggggagggacaggg	ggg	gacct	5	ggga	4	aca	3	cagctgcactttaaccctagaaggt	caggcgggcccatgaagaaagcccc	2.352941
2796	NM_000871	HTR6	5-hydroxytryptamine receptor 6	chr1	3388	3119	3152	33	ggggccttggtttctgggggcagggggttgggg	gggg	ccttggtttct	11	gca	3	gtt	3	aggcaggcaggtggactctggcaca	aactcttggtcgccagtttacctgc	5.875000
2797	NM_015207	OTUD3	OTU domain-containing protein 3	chr1	6514	4357	4405	48	gggagctgcttcagtgtgaaatgatgtgattgtcgggggtggggtggg	ggg	agctgcttcagtgtgaaatgatgtgattgtc	31	ggt	3	gt	2	tattatgcctgccctgcttccccca	aggagggccaccttcagtcggggag	1.921875
2800	NM_022819	PLA2G2F	group IIF secretory phospholipase A2	chr1	2719	1992	2043	51	gggacgggcctccaggcaacacagaggagctgggggccagggccttacggg	ggg	acgggcctccaggcaacacagaggagct	28	ggcca	5	ccttac	6	acgaggtgagtgacagccaccagca	gctgggttcctgtgtggggcgtgga	3.641026
2801	NM_022819	PLA2G2F	group IIF secretory phospholipase A2	chr1	2719	2289	2311	22	ggggagggagagccgggaaggg	ggg	ga	2	agagcc	6	aa	2	gtgcccctggagcaccattgtcgct	tggagaaggaggcagaagggacatg	2.606061
2805	NM_012400	PLA2G2D	group IID secretory phospholipase A2 isoform 1 precursor	chr1	1970	737	787	50	gggagccctcagaggtggtgtttggaccaaagcatcggggtgggggaggg	ggg	agccctcagaggtggtgtttggaccaaagcatc	33	gt	2	gga	3	ggaatcttgggagaagcccaagcaa	gtctgccgctgtcccccacctgctg	1.640000
2807	NM_001271814	PLA2G2D	group IID secretory phospholipase A2 isoform 2 precursor	chr1	1863	630	680	50	gggagccctcagaggtggtgtttggaccaaagcatcggggtgggggaggg	ggg	agccctcagaggtggtgtttggaccaaagcatc	33	gt	2	gga	3	ggaatcttgggagaagcccaagcaa	gtctgccgctgtcccccacctgctg	1.640000
2809	NR_033887	LINC01141		chr1	3783	2234	2280	46	ggggcggggggcaagcagtgccttggagggagtggggtactgtggg	ggg	gcggggggcaagcagtgccttgga	24	agt	3	gtactgt	7	gagcccagcggagctcaggtttccc	acggaggacccaggagacccagaat	2.903846
2810	NR_033887	LINC01141		chr1	3783	2595	2650	55	ggggacgtcaggtccccccagcagcctagagccatggtgagggccagggagaggg	ggg	gacgtcaggtccccccagcagcctagagccatggtga	37	cca	3	aga	3	atagaagtcagtgaggtactacaaa	cttgtctatcacagtgacagtccat	0.927711
2812	NM_207334	FAM43B	protein FAM43B	chr1	2582	17	40	23	gggagaagagggcaaggggaggg	ggg	agaaga	6	caa	3	ga	2	agcctgcgtggggggag	gacaagagagctagcggtcccgccc	4.827586
2815	NM_005216	DDOST	dolichyl-diphosphooligosaccharide--protein glycosyltransferase 48 kDa subunit precursor	chr1	2126	1632	1671	39	gggagatgcaacactgagagccaaggggtgggagttggg	ggg	agatgcaacactgagagccaa	21	gt	2	agtt	4	gaaaatggcacaactttacctctgt	ataatttttatataaaagaagtttt	4.266667
2816	NM_032409	PINK1	serine/threonine-protein kinase PINK1, mitochondrial precursor	chr1	2660	236	280	44	GGGCCGCAGGACCGGGCGCGGAGCCTCGCAGGGTCGGGCTCGGG	GGG	CCGCAGGACCGGGCGCGGAGCCTCGCA	27	TC	2	CTC	3	TGTGTCCGCGGGGAGCGTCCAGGCT	CTCCCTAACCGTCTCCGCTTCTTCC	1.631579
2817	NM_032409	PINK1	serine/threonine-protein kinase PINK1, mitochondrial precursor	chr1	2660	319	375	56	GGGCTGGCGGCGCGGTTGCAGCGGCAGTTCGTGGTGCGGGCCTGGGGCTGCGCGGG	GGG	CTGGCGGCGCGGTTGCAGCGGCAGTTCGTGGTGC	34	CCT	3	GCTGCGC	7	GCCAGTCGGTGGCC	CCCTTGCGGCCGGGCAGTCTTTCTG	2.441860
2820	NR_106732	MIR6084		chr1	110	25	56	31	gggcgcggagcctcgcagggtcgggctcggg	ggg	cgcggagcctcgca	14	tc	2	ctc	3	agcgtccaggctgggccgcaggacc	ctccctaaccgtctccgcttcttcc	1.346154
2822	NM_001103161	SH2D5	SH2 domain-containing protein 5 isoform 1	chr1	3834	495	533	38	gggggccATGCAGAAGGCgggGGCTgggGGCCGCAggg	ggg	ggccATGCAGAAGGC	15	GGCT	4	GGCCGCA	7	cgtggagctggaagccaggcaccct	CCTCTGACTGCGGGCTGGCCCCTCA	2.637931
2823	NM_001103161	SH2D5	SH2 domain-containing protein 5 isoform 1	chr1	3834	2354	2393	39	ggggtgggaaggtgcagagagggcaggagggacagaggg	ggg	gtgggaaggtgcagaga	17	cagga	5	acaga	5	ctcatatgtatctgagagtgaagga	ctgtacctaacgctcacgcacggtg	5.235294
2824	NM_001103161	SH2D5	SH2 domain-containing protein 5 isoform 1	chr1	3834	2827	2876	49	gggccctgccgggggcgcttggcctcagcgggccatgggagacccaggg	ggg	ccctgccgggggcgcttggcctcagc	26	ccat	4	agaccca	7	aaccgtcgaaaggtggacctgatgt	aaacgactctagtgtgaggcagtgg	2.204082
2826	NM_001103160	SH2D5	SH2 domain-containing protein 5 isoform 2	chr1	3705	2225	2264	39	ggggtgggaaggtgcagagagggcaggagggacagaggg	ggg	gtgggaaggtgcagaga	17	cagga	5	acaga	5	ctcatatgtatctgagagtgaagga	ctgtacctaacgctcacgcacggtg	5.235294
2827	NM_001103160	SH2D5	SH2 domain-containing protein 5 isoform 2	chr1	3705	2698	2747	49	gggccctgccgggggcgcttggcctcagcgggccatgggagacccaggg	ggg	ccctgccgggggcgcttggcctcagc	26	ccat	4	agaccca	7	aaccgtcgaaaggtggacctgatgt	aaacgactctagtgtgaggcagtgg	2.204082
2828	NR_038404	LOC100506801		chr1	2574	160	211	51	ggggctggagcctctacagatgtttgagcaaaggcgggaggcaagggaggg	ggg	gctggagcctctacagatgtttgagcaaaggc	32	aggcaa	6	a	1	ccctgtctccttaagggcttagtct	aggccggaagccaccccagggactc	1.719298
2829	NR_038404	LOC100506801		chr1	2574	1923	1941	18	gggtgggtgagggctggg	ggg	t	1	tga	3	ct	2	tagtatttgtgttacacaggtgagt	cagagggaggaggaagtgggtgggg	25.000000
2837	NM_001013693	LDLRAD2	low-density lipoprotein receptor class A domain-containing protein 2 precursor	chr1	4012	1312	1359	47	gggccttcacttccagatgggtggggatgtggcctggggtgggcggg	ggg	ccttcacttccagatgggtggggatgtggcct	32	gt	2	c	1	tccgttgtctgttggaggagtccct	gcccggtgggcggggccctatcagt	2.750000
2838	NM_001013693	LDLRAD2	low-density lipoprotein receptor class A domain-containing protein 2 precursor	chr1	4012	1515	1560	45	gggggagtctgccagaggaggtgccaggggctgggtggaggtggg	ggg	ggagtctgccagaggaggtgcca	23	gct	3	tggaggt	7	tgcaggccaggaggacgtggtagga	tgggggtgctgaaaaacgagctggt	8.421053
2839	NM_001013693	LDLRAD2	low-density lipoprotein receptor class A domain-containing protein 2 precursor	chr1	4012	1791	1824	33	gggggctccatcggtgggtagggggacagtggg	ggg	ggctccatcggt	12	ta	2	ggacagt	7	agaaacaggccacccagctctatct	ggcagttctgggcccacccagccac	2.653846
2840	NM_001013693	LDLRAD2	low-density lipoprotein receptor class A domain-containing protein 2 precursor	chr1	4012	2118	2180	62	ggggcgtgtgttggccccggcctgggcgcggtgctgcaggtccaggggctgtgggggcgggg	gggg	cgtgtgttggccccggcctgggcgcggtgctgcaggtcca	40	ctgt	4	gc	2	ggcaggcaggtgcctacgaggggca	cgccgggtcgggccgagtgcagcac	3.339286
2841	NM_001013693	LDLRAD2	low-density lipoprotein receptor class A domain-containing protein 2 precursor	chr1	4012	3027	3056	29	ggggcaggaccggggggtggggtgctggg	ggg	gcaggacc	8	gggt	4	gtgct	5	catccaggcccaagaagtatgagct	accagggaagggagaggaagggcca	5.133333
2848	NM_001791	CDC42	cell division control protein 42 homolog isoform 1 precursor	chr1	2168	1819	1839	20	gggggtagggtgggggtggg	ggg	ggta	4	t	1	ggt	3	tggaggcctgcttcattaagaagct	gagaacacttaacaacatggggacc	8.800000
2850	NM_001039802	CDC42	cell division control protein 42 homolog isoform 1 precursor	chr1	2294	1945	1965	20	gggggtagggtgggggtggg	ggg	ggta	4	t	1	ggt	3	tggaggcctgcttcattaagaagct	gagaacacttaacaacatggggacc	8.800000
2854	NM_020526	EPHA8	ephrin type-A receptor 8 isoform 1 precursor	chr1	4996	2063	2099	36	GGGGAAGTCTGCTACGGGAGGCTGCGGGTGCCAGGG	GGG	GAAGTCTGCTAC	12	AGGCTGC	7	TGCCA	5	GAAAATCATCGGCTCTGGAGACTCC	CAGCGGGATGTGCCCGTGGCCATCA	2.457143
2856	NM_001114101	C1QC	complement C1q subcomponent subunit C precursor	chr1	1191	225	273	48	GGGATCCCAGGGATGCCCGGCCTGCCCGGGGCACCAGGGAAGGATGGG	GGG	ATCCCAGGGATGCCCGGCCTGCCC	24	GCACCA	6	AAGGAT	6	GGGCCAAGCCAACACAGGCTGCTAC	TACGACGGACTGCCGGGGCCCAAGG	1.681159
2857	NM_001114101	C1QC	complement C1q subcomponent subunit C precursor	chr1	1191	378	417	39	GGGAAAAATGGCCCCATGGGACCCCCTGGGATGCCAGGG	GGG	AAAAATGGCCCCAT	14	ACCCCCT	7	ATGCCA	6	AGAACCCGGCTTACCCGGCCATCCT	GTGCCCGGCCCCATGGGCATCCCTG	0.620155
2860	NR_106742	MIR6127		chr1	109	23	43	20	gggagtgggtgggaggtggg	ggg	agt	3	t	1	aggt	4	actttctccatctaccaagatga	aaggctgccccaaatggcctctaac	1.473684
2862	NM_000491	C1QB	complement C1q subcomponent subunit B precursor	chr1	1044	327	384	57	GGGCTGGCTGGAGACCATGGTGAGTTCGGAGAGAAGGGAGACCCAGGGATTCCTGGG	GGG	CTGGCTGGAGACCATGGTGAGTTCGGAGAGAA	32	AGACCCA	7	ATTCCT	6	GATAAAAGGAGAGAAAGGGCTTCCA	AATCCAGGAAAAGTCGGCCCCAAGG	1.803922
2864	NM_015991	C1QA	complement C1q subcomponent subunit A precursor	chr1	1098	12	42	30	gggcagcccacagggtccctgggcggaggg	ggg	cagcccaca	9	tccct	5	cgga	4	gccactcctgct	caggagcatccagttggagttgaca	1.475000
2865	NM_015991	C1QA	complement C1q subcomponent subunit A precursor	chr1	1098	184	250	66	GGGGAGGCAGGAAGACCTGGCAGACGGGGGCGGCCAGGCCTCAAGGGGGAGCAAGGGGAGCCGGGG	GGGG	AGGCAGGAAGACCTGGCAGACGGGGGCGGCCAGGCCTCAA	40	GAGCAA	6	AGCC	4	GTGCCGAGCACCAGACGGGAAGAAA	GCCCCTGGCATCCGGACAGGCATCC	3.126984
2866	NM_172369	C1QC	complement C1q subcomponent subunit C precursor	chr1	1168	202	250	48	GGGATCCCAGGGATGCCCGGCCTGCCCGGGGCACCAGGGAAGGATGGG	GGG	ATCCCAGGGATGCCCGGCCTGCCC	24	GCACCA	6	AAGGAT	6	GGGCCAAGCCAACACAGGCTGCTAC	TACGACGGACTGCCGGGGCCCAAGG	1.681159
2867	NM_172369	C1QC	complement C1q subcomponent subunit C precursor	chr1	1168	355	394	39	GGGAAAAATGGCCCCATGGGACCCCCTGGGATGCCAGGG	GGG	AAAAATGGCCCCAT	14	ACCCCCT	7	ATGCCA	6	AGAACCCGGCTTACCCGGCCATCCT	GTGCCCGGCCCCATGGGCATCCCTG	0.620155
2870	NM_030634	ZNF436	zinc finger protein 436	chr1	4315	224	279	55	gggccctccctgcccgccttggggccagaactccagccctggggagtgggcaggg	ggg	ccctccctgcccgccttggggccagaactccagccct	37	gagt	4	ca	2	aggagagtgacccggccctggtcca	cctgttttccgtgcctcacgccctg	0.931373
2871	NR_033691	ZNF436-AS1		chr1	692	266	316	50	gggcaggtcccggaggtctcagacccgcaggcctgcggggcgggggcggg	ggg	caggtcccggaggtctcagacccgcaggcctgc	33	gc	2	ggc	3	cgttcaggaagattctagagagcac	gtggcgcccaggacgactccccggg	1.927536
2873	NR_033690	ZNF436-AS1		chr1	2867	175	220	45	gggcgtgtaaggaggagatagccaggcccctgcggggggggcggg	ggg	cgtgtaaggaggagatagccaggcccctgc	30	g	1	gc	2	ggactcagaagcgggtggcggtgta	ccctccttagcgtcccagagggctt	3.421053
2874	NR_033690	ZNF436-AS1		chr1	2867	2299	2357	58	gggagcggatggaaagcatgactgcatctggagcccctggggggagtggggaagaggg	ggg	agcggatggaaagcatgactgcatctggagcccct	35	gggagt	6	gaaga	5	agaggttggaaagagaagagaggct	agtggaaggacagtggctgaggggc	5.758621
2878	NM_004091	E2F2	transcription factor E2F2	chr1	5193	2223	2250	27	gggcaggtctgggtttccaagggaggg	ggg	caggtct	7	tttccaa	7	a	1	caggcccatcactgtccatgttcca	gcccaggctacatccttggtttccc	1.283019
2882	NM_002167	ID3	DNA-binding protein inhibitor ID-3	chr1	1239	182	216	34	gggctgtgaacgcccagggccggcgggggcaggg	ggg	ctgtgaacgccca	13	ccggc	5	ggca	4	gaggaagcctgtttgcaatttaagc	ccgaggcgggccattttgaataaag	2.969697
2884	NM_003198	TCEB3	transcription elongation factor B polypeptide 3	chr1	4943	4751	4781	30	ggggctttttctttctgggaagcgggaggg	ggg	gctttttctttct	13	aagc	4	a	1	ccttggtgtactgagcagtttcttt	aaaggagcaaggtgtcatcctgctc	3.684211
2885	NM_020362	PITHD1	PITH domain-containing protein 1	chr1	1622	957	1009	52	ggggaccatcgtggttctctagggcgctgtggaaattgggtcttgggctggg	ggg	gaccatcgtggttctctagggcgctgtggaaatt	34	tctt	4	ct	2	cactgggagggttgtgtaggtgcca	tggcatctggcagtcatgggtaaca	5.318182
2887	NR_038280	TCEB3-AS1		chr1	1084	1008	1038	30	ggggaaggaaagatagggaagggcagtggg	ggg	gaaggaaagata	12	aa	2	cagt	4	gtgtgtttttccttcatggtgttga	gagaaaccctaaaattttcaatcag	4.277778
2888	NM_152372	MYOM3	myomesin-3	chr1	5800	5477	5521	44	gggagaaggacatcccaggagcagggtctggtgggaggaaaggg	ggg	agaaggacatcccaggagca	20	tctggt	6	aggaaa	6	attagtccgattttgtggtggtaat	aaggaggaggctaaggctgcccagg	3.103448
2890	NM_170743	IFNLR1	interferon lambda receptor 1 isoform 1 precursor	chr1	4563	1195	1233	38	GGGCCAGCACTGTGGACTCCTCCTGGGACAGGGCTGGG	GGG	CCAGCACTGTGGACTCCTCCT	21	ACA	3	CT	2	GCTTGGGATTCTTCAGACAGAAGCT	TCCTCTGGCTATTTGGCTGAGAAGG	2.551724
2891	NM_170743	IFNLR1	interferon lambda receptor 1 isoform 1 precursor	chr1	4563	1269	1287	18	GGGCCGGGTGGGGATGGG	GGG	CC	2	T	1	GAT	3	GGCCAGGCCAA	CACCAAGAATCTCTCCCACCACCTG	1.621622
2892	NM_170743	IFNLR1	interferon lambda receptor 1 isoform 1 precursor	chr1	4563	2106	2130	24	gggttttggatgggaagggaaggg	ggg	ttttggat	8	aa	2	aa	2	cccagataaaaatccagttggctga	tggctgtcctcaaatcctggtcttt	2.307692
2894	NM_173065	IFNLR1	interferon lambda receptor 1 isoform 3 precursor	chr1	4432	1064	1102	38	gggccagcactgtggactcctcctgggacagggctggg	ggg	ccagcactgtggactcctcct	21	aca	3	ct	2	gcttgggattcttcagacagaagct	tcctctggctatttggctgagaagg	2.551724
2895	NM_173065	IFNLR1	interferon lambda receptor 1 isoform 3 precursor	chr1	4432	1138	1156	18	gggccgggtggggatggg	ggg	cc	2	t	1	gat	3	ggccaggccaa	caccaagaatctctcccaccacctg	1.621622
2896	NM_173065	IFNLR1	interferon lambda receptor 1 isoform 3 precursor	chr1	4432	1975	1999	24	gggttttggatgggaagggaaggg	ggg	ttttggat	8	aa	2	aa	2	cccagataaaaatccagttggctga	tggctgtcctcaaatcctggtcttt	2.307692
2898	NM_173064	IFNLR1	interferon lambda receptor 1 isoform 2	chr1	4476	1108	1146	38	GGGCCAGCACTGTGGACTCCTCCTGGGACAGGGCTGGG	GGG	CCAGCACTGTGGACTCCTCCT	21	ACA	3	CT	2	GCTTGGGATTCTTCAGACAGAAGCT	TCCTCTGGCTATTTGGCTGAGAAGG	2.551724
2899	NM_173064	IFNLR1	interferon lambda receptor 1 isoform 2	chr1	4476	1182	1200	18	GGGCCGGGTGGGGATGGG	GGG	CC	2	T	1	GAT	3	GGCCAGGCCAA	CACCAAGAATCTCTCCCACCACCTG	1.621622
2900	NM_173064	IFNLR1	interferon lambda receptor 1 isoform 2	chr1	4476	2019	2043	24	gggttttggatgggaagggaaggg	ggg	ttttggat	8	aa	2	aa	2	cccagataaaaatccagttggctga	tggctgtcctcaaatcctggtcttt	2.307692
2903	NM_018202	TMEM57	macoilin isoform a	chr1	3977	3451	3471	20	gggtgggggtggcgggaggg	ggg	t	1	ggtggc	6	a	1	aacttttggaagtgtttaagaatca	accgggtgggggcaatgcaaaattg	13.666667
2905	NM_001282564	TMEM57	macoilin isoform b	chr1	3296	2770	2790	20	gggtgggggtggcgggaggg	ggg	t	1	ggtggc	6	a	1	aacttttggaagtgtttaagaatca	accgggtgggggcaatgcaaaattg	13.666667
2907	NM_020451	SEPN1	selenoprotein N isoform 1 precursor	chr1	4332	24	75	51	gggccgccggcagccgccgccagccgcagccATgggCCgggCCCGGCCggg	ggg	ccgccggcagccgccgccagccgcagccAT	30	CC	2	CCCGGCC	7	ccccgccccgctctttcgcttccc	CCAACGCGGGCCGCCCAGCCCCGGC	0.524476
2908	NM_020451	SEPN1	selenoprotein N isoform 1 precursor	chr1	4332	1962	2017	55	gggtggccaccacagccttggctccatggtggcgggtagacaagggatgcctggg	ggg	tggccaccacagccttggctccatggtggc	30	tagacaa	7	atgcct	6	ccttggagggtacaagatccactga	ctgactgggcagaggaacctctagc	2.139535
2909	NM_020451	SEPN1	selenoprotein N isoform 1 precursor	chr1	4332	3987	4033	46	gggaggaagtgtccccatcccccatgccccttatggggagggaggg	ggg	aggaagtgtccccatcccccatgccccttat	31	ga	2	a	1	agctcagccaggctccctgtgtcct	cgtctgatgctctctctctgcctcc	0.621622
2910	NM_020451	SEPN1	selenoprotein N isoform 1 precursor	chr1	4332	4238	4258	20	gggtgggagagggccccggg	ggg	t	1	aga	3	cccc	4	gtcccccaccaggcctcgaggctca	ctgccctgtcactcctctaacactt	0.616279
2914	NM_206926	SEPN1	selenoprotein N isoform 2 precursor	chr1	4230	24	75	51	gggccgccggcagccgccgccagccgcagccATgggCCgggCCCGGCCggg	ggg	ccgccggcagccgccgccagccgcagccAT	30	CC	2	CCCGGCC	7	ccccgccccgctctttcgcttccc	CCAACGCGGGCCGCCCAGCCCCGGC	0.524476
2915	NM_206926	SEPN1	selenoprotein N isoform 2 precursor	chr1	4230	1860	1915	55	gggtggccaccacagccttggctccatggtggcgggtagacaagggatgcctggg	ggg	tggccaccacagccttggctccatggtggc	30	tagacaa	7	atgcct	6	ccttggagggtacaagatccactga	ctgactgggcagaggaacctctagc	2.139535
2916	NM_206926	SEPN1	selenoprotein N isoform 2 precursor	chr1	4230	3885	3931	46	gggaggaagtgtccccatcccccatgccccttatggggagggaggg	ggg	aggaagtgtccccatcccccatgccccttat	31	ga	2	a	1	agctcagccaggctccctgtgtcct	cgtctgatgctctctctctgcctcc	0.621622
2917	NM_206926	SEPN1	selenoprotein N isoform 2 precursor	chr1	4230	4136	4156	20	gggtgggagagggccccggg	ggg	t	1	aga	3	cccc	4	gtcccccaccaggcctcgaggctca	ctgccctgtcactcctctaacactt	0.616279
2921	NM_178422	PAQR7	membrane progestin receptor alpha	chr1	3023	1709	1762	53	gggggatggcatctggtagggagggaggtatagttgggggacaggggtctggg	ggg	ggatggcatctggtagggagggaggtatagtt	32	ggaca	5	gtct	4	AAACTTGATCAGAAGACCAAGTGAa	tttggctccaggtgggaacaaggcc	8.000000
2922	NM_178422	PAQR7	membrane progestin receptor alpha	chr1	3023	2919	2975	56	gggaaacctgtgcagagaccaagaggtgtggaaggaaaagtggggttggggctggg	ggg	aaacctgtgcagagaccaagaggtgtggaaggaaaagt	38	gtt	3	gct	3	gaataggaagggcattccaggcaga	tggtctggattatggcctggatgca	5.272727
2924	NM_001145454	STMN1	stathmin isoform b	chr1	2238	1099	1150	51	gggcaggtgaatggagagggtggcagaagcctacgggaaggggtcacaggg	ggg	caggtgaatggagagggtggcagaagcctac	31	aa	2	gtcaca	6	ccctacacaagggagtttcctccca	atcagctagagagtgccaccaccct	1.672727
2926	NM_004455	EXTL1	exostosin-like 1	chr1	4014	292	341	49	ggggccacagcccagaagcgtctgccagcgggcacaggggcagccaggg	ggg	gccacagcccagaagcgtctgccagc	26	caca	4	gcagcca	7	gggtctaattttagctccagccaca	ctgctcaggcaaggggaggagtggg	2.704545
2930	NM_032513	SLC30A2	zinc transporter 2 isoform 2	chr1	2326	71	130	59	ggggccgcaggagccgggccggagtgagcgcacctcgcggggccctcggggcaggtggg	ggg	gccgcaggagccgggccggagtgagcgcacctcgc	35	gccctc	6	gcaggt	6	ccgcagcgggagccgggggagctca	tgagcgccacccggagtcccgcgcg	2.208333
2933	NM_032588	TRIM63	E3 ubiquitin-protein ligase TRIM63	chr1	1770	1247	1296	49	gggtggggaggggcccagcggccttggtgacaggcccagggtgggaggg	ggg	tggggaggggcccagcggccttggtgacaggccca	35	t	1	a	1	cccccagatgcagagagactggaga	gtcggggcccctggaggggcaatgg	1.905882
2935	NM_001004434	SLC30A2	zinc transporter 2 isoform 1	chr1	2473	71	130	59	ggggccgcaggagccgggccggagtgagcgcacctcgcggggccctcggggcaggtggg	ggg	gccgcaggagccgggccggagtgagcgcacctcgc	35	gccctc	6	gcaggt	6	ccgcagcgggagccgggggagctca	tgagcgccacccggagtcccgcgcg	2.208333
2938	NM_015871	ZNF593	zinc finger protein 593	chr1	649	552	602	50	gggagggagcgtgccaaccccttttgcctctgggtttggggagcggaggg	ggg	agggagcgtgccaaccccttttgcctct	28	ttt	3	gagcgga	7	tggacagtgacgcaaggactaggct	cctcttcttggtgccctgccccaaa	1.250000
2939	NM_006314	CNKSR1	connector enhancer of kinase suppressor of ras 1 isoform 1	chr1	2536	2021	2054	33	GGGAGCTGTACTCAGAGGGCCTGGGGGCCTGGG	GGG	AGCTGTACTCAGA	13	CCT	3	GGCCT	5	TTCCGCCAGTGGAAGGAGCAGAACC	GAGTGGCACAGGCTGAAGGCAGCTC	3.500000
2942	NM_031286	SH3BGRL3	SH3 domain-binding glutamic acid-rich-like protein 3	chr1	1115	193	239	46	gggacgggtccgttgcgcgcctggtaaccgagggggaagggaaggg	ggg	acgggtccgttgcgcgcctggtaaccga	28	ggaa	4	aa	2	cagccgcagaaggggcgccctgcgt	gcctctggcgtgcggggcggtgtcg	3.619048
2944	NM_001281517	CEP85	centrosomal protein of 85 kDa isoform 2	chr1	4061	2423	2467	44	ggggaggggagagcctgcatctgggggccaagggctgattaggg	ggg	gaggggagagcctgcatct	19	ggccaa	6	ctgatta	7	ctgctattcccagagaggtctcaga	aactgtgtcctacccacactggcat	2.627907
2945	NM_001281518	CEP85	centrosomal protein of 85 kDa isoform 3	chr1	2622	984	1028	44	ggggaggggagagcctgcatctgggggccaagggctgattaggg	ggg	gaggggagagcctgcatct	19	ggccaa	6	ctgatta	7	ctgctattcccagagaggtctcaga	aactgtgtcctacccacactggcat	2.627907
2946	NM_022778	CEP85	centrosomal protein of 85 kDa isoform 1	chr1	4214	2576	2620	44	ggggaggggagagcctgcatctgggggccaagggctgattaggg	ggg	gaggggagagcctgcatct	19	ggccaa	6	ctgatta	7	ctgctattcccagagaggtctcaga	aactgtgtcctacccacactggcat	2.627907
2947	NR_110698	LOC101928303		chr1	1078	139	194	55	gggattttgaagacctaggtcttgtggatggtgaactcacttggggcggggaggg	ggg	attttgaagacctaggtcttgtggatggtgaactcactt	39	gc	2	ga	2	gggcggggcttgtggaagactgggc	aggtggggctaccctggggtcttgg	6.800000
2949	NM_024674	LIN28A	protein lin-28 homolog A	chr1	4014	60	100	40	ggggccagcagccgcccgaccaggggcccggggccacggg	ggg	gccagcagccgcccgacca	19	gccc	4	gccac	5	caaccctttgccttcggacttctcc	ctcagccgacgaccATGGGCTCCGT	1.223684
2952	NM_002953	RPS6KA1	ribosomal protein S6 kinase alpha-1 isoform a	chr1	3199	3059	3112	53	ggggttggcaacaggacagagttcacaggaggccagtgggcgggccatgaggg	ggg	gttggcaacaggacagagttcacaggaggccagt	34	c	1	ccatga	6	aagcactttttggctgacttcatct	acagggtcttttttcatttcttcct	3.071429
2956	NM_001006665	RPS6KA1	ribosomal protein S6 kinase alpha-1 isoform b	chr1	3112	2972	3025	53	ggggttggcaacaggacagagttcacaggaggccagtgggcgggccatgaggg	ggg	gttggcaacaggacagagttcacaggaggccagt	34	c	1	ccatga	6	aagcactttttggctgacttcatct	acagggtcttttttcatttcttcct	3.071429
2959	NM_032283	ZDHHC18	palmitoyltransferase ZDHHC18	chr1	3139	2544	2586	42	gggacctgcccagacaggctgagcctgggcgtggtgggtggg	ggg	acctgcccagacaggctgagcct	23	cgtggt	6	t	1	cagcccccaggtgaggcttccagct	gtgatggctctggggagcggctgcc	1.478873
2961	NM_017837	PIGV	GPI mannosyltransferase 2	chr1	2404	4	58	54	gggccccggatggaggagctgaggttcggtccccgccggggaggtcgggacggg	ggg	ccccggatggaggagctgaggttcggtccccgcc	34	gaggtc	6	ac	2	gcgt	caggggctgaggaccccgcgccagc	1.389610
2963	NM_006600	NUDC	nuclear migration protein nudC	chr1	1813	709	765	56	GGGAAGGACATGGTGGTGGACATCCAGCGGCGGCACCTCCGGGTGGGGCTCAAGGG	GGG	AAGGACATGGTGGTGGACATCCAGCGGCGGCACCTCC	37	T	1	GCTCAA	6	TTTCTGTGTGAACTTCCGGCTGAAA	GCAGCCAGCGATCATTGATGGGGAG	3.575758
2964	NM_006600	NUDC	nuclear migration protein nudC	chr1	1813	1151	1214	63	gggctgagctgcaaccacccaactttctttcccactcttctctgggacttgtgggcctcaggg	ggg	ctgagctgcaaccacccaactttctttcccactcttctct	40	acttgt	6	cctca	5	ctgttttttcctccctgaactcttg	cttggggcaggcatgggactggccc	1.342857
2967	NM_022078	GPATCH3	G patch domain-containing protein 3	chr1	2129	1261	1306	45	GGGCATTGGGCGGAAGGTGATGGAGCGGCAGGGCTGGGCTGAGGG	GGG	CATTGGGCGGAAGGTGATGGAGCGGCA	27	CT	2	CTGA	4	TGGGCACCTTTGAGCGCCACACCAA	CCAGGGCCTGGGCTGCAGGTGCTCA	3.272727
2968	NM_022078	GPATCH3	G patch domain-containing protein 3	chr1	2129	1925	1978	53	ggggactctgaaggtgtccccacgaaggccagaaagggggaaagggacctggg	ggg	gactctgaaggtgtccccacgaaggccagaaa	32	ggaaa	5	acct	4	tgaggctatcagcacagccttcctt	cgaggagaggatttgtggtgcttgg	2.533333
2972	NM_052943	FAM46B	protein FAM46B	chr1	2374	1468	1491	23	gggaagggactgggcctcacggg	ggg	aa	2	act	3	cctcac	6	TAACTGActcagaccctggccagaa	gtggggtggggcctccaagagtgtg	3.156250
2973	NM_052943	FAM46B	protein FAM46B	chr1	2374	1897	1955	58	gggacttgtcactttggatcaggctgggccactacagggcctgatgggccaacttggg	ggg	acttgtcactttggatcaggctgggccactaca	33	cctgat	6	ccaactt	7	actgactgatacatggtatgttaca	taatcactgggaggagggaaactga	3.407407
2974	NM_052943	FAM46B	protein FAM46B	chr1	2374	1998	2017	19	gggtttggggagggctggg	ggg	ttt	3	ga	2	ct	2	ggcccgaggcagatacct	tttagcccggttctctgaactacat	2.200000
2979	NM_173452	FCN3	ficolin-3 isoform 2 precursor	chr1	999	461	514	53	GGGAAATGAGAATTTGCACCAGCTTACTCTCCAGGGTAACTGGGAGCTGCGGG	GGG	AAATGAGAATTTGCACCAGCTTACTCTCCA	30	TAACT	5	AGCTGC	6	GGAACCAAGAGTCTGAATTCTGGCT	TAGAGCTGGAAGACTTTAATGGTAA	2.833333
2980	NM_207397	CD164L2	CD164 sialomucin-like 2 protein precursor	chr1	1563	1187	1247	60	ggggaaaggaggatgcagagggtggcctctgggcacccttgtgggtaagcggggggcggg	ggg	gaaaggaggatgcagagggtggcctctgggcacccttgt	39	taagc	5	gggc	4	cctttgggcctggactccatcctga	ggcgggaaaaactctggccgccagt	4.000000
2982	NM_003665	FCN3	ficolin-3 isoform 1 precursor	chr1	1032	494	547	53	GGGAAATGAGAATTTGCACCAGCTTACTCTCCAGGGTAACTGGGAGCTGCGGG	GGG	AAATGAGAATTTGCACCAGCTTACTCTCCA	30	TAACT	5	AGCTGC	6	GGAACCAAGAGTCTGAATTCTGGCT	TAGAGCTGGAAGACTTTAATGGTAA	2.833333
2983	NM_001297609	MAP3K6	mitogen-activated protein kinase kinase kinase 6 isoform 2	chr1	4324	2188	2225	37	GGGCGAGCGGCTGGTGCTGGGCAAGGGCACGTATGGG	GGG	CGAGCGGCTGGTGCT	15	CAA	3	CACGTAT	7	AGTTTGATTATGAGTACACGGAGAC	GTGGTGTACGCGGGCCGCGATCGCC	4.090909
2984	NM_001297609	MAP3K6	mitogen-activated protein kinase kinase kinase 6 isoform 2	chr1	4324	3423	3461	38	GGGCGCTGCAAGGACGGCTGAGGGCCCAGGGCCTTGGG	GGG	CGCTGCAAGGACGGCTGA	18	CCCA	4	CCTT	4	CGCCGGCAGCTCGCCCAGGAGCTGC	CCTGCGCTTCTGCACAGACCGCTGT	1.320755
2987	NM_004672	MAP3K6	mitogen-activated protein kinase kinase kinase 6 isoform 1	chr1	4348	2212	2249	37	GGGCGAGCGGCTGGTGCTGGGCAAGGGCACGTATGGG	GGG	CGAGCGGCTGGTGCT	15	CAA	3	CACGTAT	7	AGTTTGATTATGAGTACACGGAGAC	GTGGTGTACGCGGGCCGCGATCGCC	4.090909
2988	NM_004672	MAP3K6	mitogen-activated protein kinase kinase kinase 6 isoform 1	chr1	4348	3447	3485	38	GGGCGCTGCAAGGACGGCTGAGGGCCCAGGGCCTTGGG	GGG	CGCTGCAAGGACGGCTGA	18	CCCA	4	CCTT	4	CGCCGGCAGCTCGCCCAGGAGCTGC	CCTGCGCTTCTGCACAGACCGCTGT	1.320755
2991	NM_006990	WASF2	wiskott-Aldrich syndrome protein family member 2 isoform 1	chr1	5671	4917	4935	18	gggtatggggagggaggg	ggg	tat	3	ga	2	a	1	cactgcggcccctcacctgacttca	agccagtgctccaaggccagggggc	2.227273
2993	NM_001201404	WASF2	wiskott-Aldrich syndrome protein family member 2 isoform 2	chr1	5156	4402	4420	18	gggtatggggagggaggg	ggg	tat	3	ga	2	a	1	cactgcggcccctcacctgacttca	agccagtgctccaaggccagggggc	2.227273
2996	NM_001029882	AHDC1	AT-hook DNA-binding motif-containing protein 1	chr1	6358	2918	2978	60	GGGCATCGGCAAGAAAAAGAAGGTGGTGGCCGTGGCAGCCGCTGGGGTCGGGGGCCCGGG	GGG	CATCGGCAAGAAAAAGAAGGTGGTGGCCGTGGCAGCCGCT	40	GTC	3	GGCCC	5	GATGCTCCTTCAGTGACTTCTTTGA	CCTTACTGAGTTGGGGCACCCACGC	2.560000
2997	NM_001029882	AHDC1	AT-hook DNA-binding motif-containing protein 1	chr1	6358	3114	3149	35	GGGGAGGCAGGTGCTGAGTGGGCCGGGGATAAGGG	GGG	GAGGCAGGTGCTGAGT	16	CC	2	GATAA	5	GCAGGTGCCCAGTGGCCCAGGCTTT	TGGTGGCTGGGCCCCTCACCATGGG	2.111111
2998	NM_001029882	AHDC1	AT-hook DNA-binding motif-containing protein 1	chr1	6358	3502	3549	47	GGGGAGCCAAGGCCAGCCCAGTGGCAGTGGGTAGCAGCGGGGCTGGG	GGG	GAGCCAAGGCCAGCCCAGTGGCAGT	25	TAGCAGC	7	GCT	3	CGGGGCCTGGCCACCTTCCCTAGCC	GCGGACCCCTCCTTTCAGCCTGTCC	1.385542
3003	NM_001042729	FGR	tyrosine-protein kinase Fgr	chr1	2426	29	56	27	gggtgagaggggcaggtggggctaggg	ggg	tgaga	5	gcaggt	6	gcta	4	cacatgagagatcacttagagcaaa	tggagaccaaagcactgatgtgacg	5.785714
3006	NM_152660	FAM76A	protein FAM76A isoform 3	chr1	3357	29	77	48	gggttgtgcctcagactgtcagataaatcggcgggccgggccggcggg	ggg	ttgtgcctcagactgtcagataaatcggc	29	cc	2	ccggc	5	cagccagcagcctgcagccgccgcc	tcggtgagcgcggcccgggccggac	1.440678
3008	NM_001143915	FAM76A	protein FAM76A isoform 5	chr1	3117	29	77	48	gggttgtgcctcagactgtcagataaatcggcgggccgggccggcggg	ggg	ttgtgcctcagactgtcagataaatcggc	29	cc	2	ccggc	5	cagccagcagcctgcagccgccgcc	tcggtgagcgcggcccgggccggac	1.440678
3010	NM_001143914	FAM76A	protein FAM76A isoform 4	chr1	3270	29	77	48	gggttgtgcctcagactgtcagataaatcggcgggccgggccggcggg	ggg	ttgtgcctcagactgtcagataaatcggc	29	cc	2	ccggc	5	cagccagcagcctgcagccgccgcc	tcggtgagcgcggcccgggccggac	1.440678
3012	NM_001143913	FAM76A	protein FAM76A isoform 2	chr1	3372	29	77	48	gggttgtgcctcagactgtcagataaatcggcgggccgggccggcggg	ggg	ttgtgcctcagactgtcagataaatcggc	29	cc	2	ccggc	5	cagccagcagcctgcagccgccgcc	tcggtgagcgcggcccgggccggac	1.440678
3014	NM_001143912	FAM76A	protein FAM76A isoform 1	chr1	3459	29	77	48	gggttgtgcctcagactgtcagataaatcggcgggccgggccggcggg	ggg	ttgtgcctcagactgtcagataaatcggc	29	cc	2	ccggc	5	cagccagcagcctgcagccgccgcc	tcggtgagcgcggcccgggccggac	1.440678
3016	NM_014110	PPP1R8	nuclear inhibitor of protein phosphatase 1 isoform alpha	chr1	2377	1170	1187	17	gggtgggattgggtggg	ggg	t	1	att	3	t	1	ATTTGAtatttttggtcatggagaa	aatggggtggaagggtgatggggag	106.000000
3018	NM_138558	PPP1R8	nuclear inhibitor of protein phosphatase 1 isoform beta/delta	chr1	2659	1452	1469	17	gggtgggattgggtggg	ggg	t	1	att	3	t	1	ATTTGAtatttttggtcatggagaa	aatggggtggaagggtgatggggag	106.000000
3020	NM_002713	PPP1R8	nuclear inhibitor of protein phosphatase 1 isoform gamma	chr1	2558	1351	1368	17	gggtgggattgggtggg	ggg	t	1	att	3	t	1	ATTTGAtatttttggtcatggagaa	aatggggtggaagggtgatggggag	106.000000
3022	NM_018053	XKR8	XK-related protein 8	chr1	2158	1390	1420	30	gggacgcctgtgctgggccgggcaccaggg	ggg	acgcctgtgct	11	cc	2	cacca	5	tggcctctatgcactcagcaagagc	atggtgctgagtcgggcagaggcct	2.281250
3025	NM_031459	SESN2	sestrin-2	chr1	3528	3386	3436	50	gggttctagagggcatgtgatgactgtaaatgttcactgggtgggtaggg	ggg	ttctagagggcatgtgatgactgtaaatgttcact	35	t	1	ta	2	agaagaggccccggcatggggatct	agtggtatccagtgttcaagtgcag	2.909091
3027	NM_001269	RCC1	regulator of chromosome condensation isoform c	chr1	2540	210	237	27	GGGCGACGTGGGCCAGCTGGGGCTGGG	GGG	CGACGT	6	CCAGCT	6	GCT	3	CCGGCTTGGTGCTGACACTAGGCCA	TGAGAATGTGATGGAGAGGAAGAAG	4.100000
3028	NM_001269	RCC1	regulator of chromosome condensation isoform c	chr1	2540	1534	1568	34	gggacctacagaataaagggggggatggacaggg	ggg	acctacagaataaa	14	g	1	atggaca	7	ccttcctcctctttggaattttcct	ggttttcaaaaggaacatggctcac	5.214286
3029	NM_001269	RCC1	regulator of chromosome condensation isoform c	chr1	2540	2071	2100	29	gggcagagcagagcagggtatggggtggg	ggg	cagagcagagca	12	tat	3	gt	2	tggaatcgcaaagagacaccactct	gagagagggtggagggttttataaa	8.083333
3034	NR_030726	RCC1		chr1	2854	524	551	27	gggcgacgtgggccagctggggctggg	ggg	cgacgt	6	ccagct	6	gct	3	ccggcttggtgctgacactaggcca	tgagaatgtgatggagaggaagaag	4.100000
3035	NR_030726	RCC1		chr1	2854	1848	1882	34	gggacctacagaataaagggggggatggacaggg	ggg	acctacagaataaa	14	g	1	atggaca	7	ccttcctcctctttggaattttcct	ggttttcaaaaggaacatggctcac	5.214286
3036	NR_030726	RCC1		chr1	2854	2385	2414	29	gggcagagcagagcagggtatggggtggg	ggg	cagagcagagca	12	tat	3	gt	2	tggaatcgcaaagagacaccactct	gagagagggtggagggttttataaa	8.083333
3041	NR_030725	RCC1		chr1	2858	528	555	27	gggcgacgtgggccagctggggctggg	ggg	cgacgt	6	ccagct	6	gct	3	ccggcttggtgctgacactaggcca	tgagaatgtgatggagaggaagaag	4.100000
3042	NR_030725	RCC1		chr1	2858	1852	1886	34	gggacctacagaataaagggggggatggacaggg	ggg	acctacagaataaa	14	g	1	atggaca	7	ccttcctcctctttggaattttcct	ggttttcaaaaggaacatggctcac	5.214286
3043	NR_030725	RCC1		chr1	2858	2389	2418	29	gggcagagcagagcagggtatggggtggg	ggg	cagagcagagca	12	tat	3	gt	2	tggaatcgcaaagagacaccactct	gagagagggtggagggttttataaa	8.083333
3048	NM_001048199	RCC1	regulator of chromosome condensation isoform c	chr1	2715	385	412	27	GGGCGACGTGGGCCAGCTGGGGCTGGG	GGG	CGACGT	6	CCAGCT	6	GCT	3	CCGGCTTGGTGCTGACACTAGGCCA	TGAGAATGTGATGGAGAGGAAGAAG	4.100000
3049	NM_001048199	RCC1	regulator of chromosome condensation isoform c	chr1	2715	1709	1743	34	gggacctacagaataaagggggggatggacaggg	ggg	acctacagaataaa	14	g	1	atggaca	7	ccttcctcctctttggaattttcct	ggttttcaaaaggaacatggctcac	5.214286
3050	NM_001048199	RCC1	regulator of chromosome condensation isoform c	chr1	2715	2246	2275	29	gggcagagcagagcagggtatggggtggg	ggg	cagagcagagca	12	tat	3	gt	2	tggaatcgcaaagagacaccactct	gagagagggtggagggttttataaa	8.083333
3055	NM_001048195	RCC1	regulator of chromosome condensation isoform b	chr1	2591	261	288	27	GGGCGACGTGGGCCAGCTGGGGCTGGG	GGG	CGACGT	6	CCAGCT	6	GCT	3	CCGGCTTGGTGCTGACACTAGGCCA	TGAGAATGTGATGGAGAGGAAGAAG	4.100000
3056	NM_001048195	RCC1	regulator of chromosome condensation isoform b	chr1	2591	1585	1619	34	gggacctacagaataaagggggggatggacaggg	ggg	acctacagaataaa	14	g	1	atggaca	7	ccttcctcctctttggaattttcct	ggttttcaaaaggaacatggctcac	5.214286
3057	NM_001048195	RCC1	regulator of chromosome condensation isoform b	chr1	2591	2122	2151	29	gggcagagcagagcagggtatggggtggg	ggg	cagagcagagca	12	tat	3	gt	2	tggaatcgcaaagagacaccactct	gagagagggtggagggttttataaa	8.083333
3062	NM_001048194	RCC1	regulator of chromosome condensation isoform a	chr1	2633	303	330	27	GGGCGACGTGGGCCAGCTGGGGCTGGG	GGG	CGACGT	6	CCAGCT	6	GCT	3	CCGGCTTGGTGCTGACACTAGGCCA	TGAGAATGTGATGGAGAGGAAGAAG	4.100000
3063	NM_001048194	RCC1	regulator of chromosome condensation isoform a	chr1	2633	1627	1661	34	gggacctacagaataaagggggggatggacaggg	ggg	acctacagaataaa	14	g	1	atggaca	7	ccttcctcctctttggaattttcct	ggttttcaaaaggaacatggctcac	5.214286
3064	NM_001048194	RCC1	regulator of chromosome condensation isoform a	chr1	2633	2164	2193	29	gggcagagcagagcagggtatggggtggg	ggg	cagagcagagca	12	tat	3	gt	2	tggaatcgcaaagagacaccactct	gagagagggtggagggttttataaa	8.083333
3069	NM_001135218	TAF12	transcription initiation factor TFIID subunit 12	chr1	1451	276	313	37	ggggacccgggctctaagacgggacttagggaacggg	ggg	gacccgggctctaagac	17	actta	5	aac	3	tcaggctcggagaagacgcggctgt	gacggatgcgagttctccggcatct	3.266667
3071	NM_001193532	RAB42	putative Ras-related protein Rab-42 isoform 1	chr1	1133	157	207	50	GGGCGCCGAGTGCTACCGCCGCGCGCTGCAGCTGCGGGCCGGGCCGCGGG	GGG	CGCCGAGTGCTACCGCCGCGCGCTGCAGCTGC	32	CC	2	CCGC	4	CGGAGCCCGAGCCCGAGCCCACGGT	TCAAGCTGCAACTCTGGGACACCGC	1.083333
3072	NM_001193532	RAB42	putative Ras-related protein Rab-42 isoform 1	chr1	1133	565	598	33	GGGGGACATCAAGCTAGAAGAGGGCTGGGGGGG	GGG	GGACATCAAGCTAGAAGA	18	CT	2	G	1	ATGCTATCCAGCAGGCCCTGCAGCA	TGTCCGGCTCATCCACAAGACCCAA	3.395349
3074	NR_024127	SNHG12		chr1	739	157	211	54	gggcccgagctccgaaaggccccctcggcagtgagaggggcgggagcccgcggg	ggg	cccgagctccgaaaggccccctcggcagtgaga	33	gc	2	agcccgc	7	gaggagccgggccttccaacccggt	ggccgcgcccttctctcgcttcgga	1.113208
3075	NM_152304	RAB42	putative Ras-related protein Rab-42 isoform 2	chr1	1083	515	548	33	GGGGGACATCAAGCTAGAAGAGGGCTGGGGGGG	GGG	GGACATCAAGCTAGAAGA	18	CT	2	G	1	ATGCTATCCAGCAGGCCCTGCAGCA	TGTCCGGCTCATCCACAAGACCCAA	3.395349
3078	NM_005626	SRSF4	serine/arginine-rich splicing factor 4	chr1	2530	145	198	53	gggaagcgaacgcgcgctctctccggttaccttccgcctcggggaagggcggg	ggg	aagcgaacgcgcgctctctccggttaccttccgcctc	37	gaa	3	c	1	gctcctcccccagtcctggccgagc	ggaagtggaagcgcgcgctcgcgag	1.312500
3080	NM_001171868	TMEM200B	transmembrane protein 200B	chr1	2562	62	98	36	gggcggaggaggtctggaaggagggggcgggcaggg	ggg	cggaggaggtctggaagga	19	ggc	3	ca	2	gtcgctcctgctgcagcttcgctgc	agaggctggagccggtgacgccccc	1.894737
3081	NM_001171868	TMEM200B	transmembrane protein 200B	chr1	2562	352	407	55	GGGTATGGGCATTGCAGTGGCCGGCTACTGGCCGCACCGGGCCGGGGCCCCAGGG	GGG	TATGGGCATTGCAGTGGCCGGCTACTGGCCGCACC	35	CC	2	GCCCCA	6	CGCTGGGGGCGCTCGTGGTACTGGT	TCCCGGGCCGCCAATGCCAGCTCGC	1.875000
3082	NM_001171868	TMEM200B	transmembrane protein 200B	chr1	2562	1031	1069	38	GGGGGCTATGCCAAATTGGGAGGAGGAGGGGACTTGGG	GGG	GGCTATGCCAAATT	14	AGGAGGA	7	GACTT	5	GCCACGGCTGGACCGCCTCAGTCTT	GGCCCGGGTCTGAagagaggggaga	4.666667
3083	NM_001171868	TMEM200B	transmembrane protein 200B	chr1	2562	2370	2397	27	gggcccagcggtggaggggggggtggg	ggg	cccagcggtgga	12	g	1	gt	2	aagcatccccccaacacacactgat	gacggggatgggtcacggggccctg	2.494118
3088	NM_001003682	TMEM200B	transmembrane protein 200B	chr1	2478	268	323	55	GGGTATGGGCATTGCAGTGGCCGGCTACTGGCCGCACCGGGCCGGGGCCCCAGGG	GGG	TATGGGCATTGCAGTGGCCGGCTACTGGCCGCACC	35	CC	2	GCCCCA	6	CGCTGGGGGCGCTCGTGGTACTGGT	TCCCGGGCCGCCAATGCCAGCTCGC	1.875000
3089	NM_001003682	TMEM200B	transmembrane protein 200B	chr1	2478	947	985	38	GGGGGCTATGCCAAATTGGGAGGAGGAGGGGACTTGGG	GGG	GGCTATGCCAAATT	14	AGGAGGA	7	GACTT	5	GCCACGGCTGGACCGCCTCAGTCTT	GGCCCGGGTCTGAagagaggggaga	4.666667
3090	NM_001003682	TMEM200B	transmembrane protein 200B	chr1	2478	2286	2313	27	gggcccagcggtggaggggggggtggg	ggg	cccagcggtgga	12	g	1	gt	2	aagcatccccccaacacacactgat	gacggggatgggtcacggggccctg	2.494118
3095	NM_001195001	PTPRU	receptor-type tyrosine-protein phosphatase U isoform 4 precursor	chr1	5583	42	73	31	gggctccggctcgcctcgggctgggctcggg	ggg	ctccggctcgcctc	14	ct	2	ctc	3	gcgccgcgccgctccgctccggctc	ctccgggggcggcgtcccccgcgcc	1.154762
3096	NM_001195001	PTPRU	receptor-type tyrosine-protein phosphatase U isoform 4 precursor	chr1	5583	4587	4626	39	gggcagggcctttcgcttgtcccatgggcgggtggtggg	ggg	cagggcctttcgcttgtcccat	22	c	1	tggt	4	gctatcttgctcccccttccactgt	ccaaggaggagcttagcaagtctgc	1.028986
3099	NM_133178	PTPRU	receptor-type tyrosine-protein phosphatase U isoform 1 precursor	chr1	5592	42	73	31	gggctccggctcgcctcgggctgggctcggg	ggg	ctccggctcgcctc	14	ct	2	ctc	3	gcgccgcgccgctccgctccggctc	ctccgggggcggcgtcccccgcgcc	1.154762
3100	NM_133178	PTPRU	receptor-type tyrosine-protein phosphatase U isoform 1 precursor	chr1	5592	4596	4635	39	gggcagggcctttcgcttgtcccatgggcgggtggtggg	ggg	cagggcctttcgcttgtcccat	22	c	1	tggt	4	gctatcttgctcccccttccactgt	ccaaggaggagcttagcaagtctgc	1.028986
3103	NM_133177	PTPRU	receptor-type tyrosine-protein phosphatase U isoform 2 precursor	chr1	5604	42	73	31	gggctccggctcgcctcgggctgggctcggg	ggg	ctccggctcgcctc	14	ct	2	ctc	3	gcgccgcgccgctccgctccggctc	ctccgggggcggcgtcccccgcgcc	1.154762
3104	NM_133177	PTPRU	receptor-type tyrosine-protein phosphatase U isoform 2 precursor	chr1	5604	4608	4647	39	gggcagggcctttcgcttgtcccatgggcgggtggtggg	ggg	cagggcctttcgcttgtcccat	22	c	1	tggt	4	gctatcttgctcccccttccactgt	ccaaggaggagcttagcaagtctgc	1.028986
3107	NM_005704	PTPRU	receptor-type tyrosine-protein phosphatase U isoform 3 precursor	chr1	5622	42	73	31	gggctccggctcgcctcgggctgggctcggg	ggg	ctccggctcgcctc	14	ct	2	ctc	3	gcgccgcgccgctccgctccggctc	ctccgggggcggcgtcccccgcgcc	1.154762
3108	NM_005704	PTPRU	receptor-type tyrosine-protein phosphatase U isoform 3 precursor	chr1	5622	4626	4665	39	gggcagggcctttcgcttgtcccatgggcgggtggtggg	ggg	cagggcctttcgcttgtcccat	22	c	1	tggt	4	gctatcttgctcccccttccactgt	ccaaggaggagcttagcaagtctgc	1.028986
3111	NR_110758	LOC101928460		chr1	2148	1592	1630	38	gggccctgaaagacacagggacagtgggtgctggaggg	ggg	ccctgaaagacaca	14	acagt	5	tgctgga	7	aagcagcaaggcacagacacaggat	ccactcagggcattcagggagggca	3.068966
3114	NM_006762	LAPTM5	lysosomal-associated transmembrane protein 5	chr1	2240	2078	2133	55	gggagctgacccagaggtggaggccacggaggcagggtctctggggactgtcggg	ggg	agctgacccagaggtggaggccacggaggca	31	tctct	5	gactgtc	7	cttccctgtgtgtcggggtcctcca	gggtacagagggagaaggctctgca	3.555556
3116	NR_034182	MATN1-AS1		chr1	2050	526	581	55	gggagtcgtgccacgcccctcgtgcccccgggaggcccggccggggctgggtggg	ggg	agtcgtgccacgcccctcgtgcccccgggaggcccggcc	39	gct	3	t	1	gcagggtcctcaggctgatggctgt	gggatccggtggttccacatggtgc	1.621053
3117	NM_002379	MATN1	cartilage matrix protein precursor	chr1	3830	1596	1622	26	gggaagccagcccgggggtgggaggg	ggg	aagccagccc	10	ggt	3	a	1	cgccgtagctttaccattttagtga	ggtgtgtctgggtgtgcctattgag	3.896552
3119	NM_014654	SDC3	syndecan-3 precursor	chr1	5121	74	134	60	GGGGCCGCCCACGGGGCCGGCGCCGGGGCCGGGGCCGCGGCCGGGCCCGGGGCCCGCGGG	GGG	GCCGCCCACGGGGCCGGCGCCGGGGCCGGGGCCGCGGCC	39	CCC	3	GCCCGC	6	GAAGCCGGGGCCGCCGCACCGTGCC	CTGCTCCTGCCACCGCTGCTGCTGC	1.690722
3120	NM_014654	SDC3	syndecan-3 precursor	chr1	5121	2767	2813	46	ggggggtcttgggtctcccaggacggaaggcccagggcagggaggg	ggg	gggtcttgggtctcccaggacggaaggccca	31	ca	2	a	1	gaaggaaatttggccccaggttgtt	ggcatgtggttgggctcctttatct	3.176471
3121	NM_014654	SDC3	syndecan-3 precursor	chr1	5121	3552	3603	51	gggggcgggttggcctcagtcatctttggagcagaagggctgggtcctggg	ggg	ggcgggttggcctcagtcatctttggagcagaa	33	ct	2	tcct	4	gcatggggggcccctgatatctgga	gccacagaccacaaggctcagcctc	3.094340
3122	NM_014654	SDC3	syndecan-3 precursor	chr1	5121	4355	4380	25	gggtggcaaccagggctgggcaggg	ggg	tggcaacca	9	ct	2	ca	2	gtccccttgatcgctggaggcatgt	cttagggtgtgtgggccaaaccccc	1.114286
3128	NM_178865	SERINC2	serine incorporator 2 isoform 1 precursor	chr1	1999	38	58	20	ggggcggggccggggcgggg	gggg	c	1	cc	2	c	1	aaagcgtcgagcggcttcggtaggt	ccggggccggggaggggccaggccc	4.848485
3130	NM_001199039	SERINC2	serine incorporator 2 isoform 5	chr1	2810	179	215	36	gggccccagcgcggagactgggatgggagcggaggg	ggg	ccccagcgcggagact	16	at	2	agcgga	6	ttccccagctcgccccggatcatct	agccccggactttcttagctgccct	0.643564
3131	NM_001199039	SERINC2	serine incorporator 2 isoform 5	chr1	2810	274	330	56	gggcggaactctgggttgggagagcaggaatcgagggaggttcgggtgtgcgcggg	ggg	cggaactctgggttgggagagcaggaatcga	31	aggttc	6	tgtgcgc	7	cgggtgcgggtcgtcacggaccacc	gagtgcccggtcgcgggttcgggac	4.028571
3134	NM_018565	SERINC2	serine incorporator 2 isoform 2	chr1	2062	179	215	36	gggccccagcgcggagactgggATgggAGCGGAggg	ggg	ccccagcgcggagact	16	AT	2	AGCGGA	6	ttccccagctcgccccggatcatct	AGCCCCGGACTTTCTTAGCTGCCCT	0.643564
3137	NM_022164	TINAGL1	tubulointerstitial nephritis antigen-like isoform 1 precursor	chr1	2237	185	214	29	GGGTGCCCAGCAGGGTCGTGGGCGCCGGG	GGG	TGCCCAGCA	9	TCGT	4	CGCC	4	TGCCGCTGGCTGGCCACTTGGCTCT	AGCTAGCACCGGGTCTGCACCTGCG	1.697674
3138	NM_022164	TINAGL1	tubulointerstitial nephritis antigen-like isoform 1 precursor	chr1	2237	1596	1652	56	ggggcggtgaccccagcctcgcccgacagagcccggggcgcaggcgggcgccaggg	ggg	gcggtgaccccagcctcgcccgacagagcccg	32	cgcaggc	7	cgcca	5	aagggccggcggaagaggccccaat	cgctaatcccggcgcgggttccgct	1.171717
3139	NM_022164	TINAGL1	tubulointerstitial nephritis antigen-like isoform 1 precursor	chr1	2237	1703	1756	53	gggcaggcgagactggcggagcccccagacctcccagtggggacggggcaggg	ggg	caggcgagactggcggagcccccagacctcccagt	35	gac	3	gca	3	acgcagcgccccgcctgggagccgc	cctggcctgggaagagcacagctgc	1.121212
3144	NM_001204415	TINAGL1	tubulointerstitial nephritis antigen-like isoform 3	chr1	1845	1204	1260	56	ggggcggtgaccccagcctcgcccgacagagcccggggcgcaggcgggcgccaggg	ggg	gcggtgaccccagcctcgcccgacagagcccg	32	cgcaggc	7	cgcca	5	aagggccggcggaagaggccccaat	cgctaatcccggcgcgggttccgct	1.171717
3145	NM_001204415	TINAGL1	tubulointerstitial nephritis antigen-like isoform 3	chr1	1845	1311	1364	53	gggcaggcgagactggcggagcccccagacctcccagtggggacggggcaggg	ggg	caggcgagactggcggagcccccagacctcccagt	35	gac	3	gca	3	acgcagcgccccgcctgggagccgc	cctggcctgggaagagcacagctgc	1.121212
3149	NM_001204414	TINAGL1	tubulointerstitial nephritis antigen-like isoform 2 precursor	chr1	2144	185	214	29	GGGTGCCCAGCAGGGTCGTGGGCGCCGGG	GGG	TGCCCAGCA	9	TCGT	4	CGCC	4	TGCCGCTGGCTGGCCACTTGGCTCT	AGCTAGCACCGGGTCTGCACCTGCG	1.697674
3150	NM_001204414	TINAGL1	tubulointerstitial nephritis antigen-like isoform 2 precursor	chr1	2144	1503	1559	56	ggggcggtgaccccagcctcgcccgacagagcccggggcgcaggcgggcgccaggg	ggg	gcggtgaccccagcctcgcccgacagagcccg	32	cgcaggc	7	cgcca	5	aagggccggcggaagaggccccaat	cgctaatcccggcgcgggttccgct	1.171717
3151	NM_001204414	TINAGL1	tubulointerstitial nephritis antigen-like isoform 2 precursor	chr1	2144	1610	1663	53	gggcaggcgagactggcggagcccccagacctcccagtggggacggggcaggg	ggg	caggcgagactggcggagcccccagacctcccagt	35	gac	3	gca	3	acgcagcgccccgcctgggagccgc	cctggcctgggaagagcacagctgc	1.121212
3156	NM_001856	COL16A1	collagen alpha-1(XVI) chain precursor	chr1	5584	1376	1437	61	GGGAAAGGTGAGCGGGGCCTGCCTGGTCCACCAGGCTCCAAGGGAGAGAAGGGAGCACGGG	GGG	AAAGGTGAGCGGGGCCTGCCTGGTCCACCAGGCTCCAA	38	AGAGAA	6	AGCAC	5	ACTTGCTCCCTCTGGCCCCAAGGGA	GCAATGACTGTGTTCGAATCTCCCC	1.320988
3157	NM_001856	COL16A1	collagen alpha-1(XVI) chain precursor	chr1	5584	1617	1669	52	GGGACGGCCGGCCAGGAGAGATCTGTGTCATTGGGCCCAAAGGGCAGAAGGG	GGG	ACGGCCGGCCAGGAGAGATCTGTGTCATT	29	CCCAAA	6	CAGAA	5	AAGGGCGTGCCGGGAAAGCCAGGCC	AGACCCTGGCTTTGTTGGGCCTGAG	2.040000
3158	NM_001856	COL16A1	collagen alpha-1(XVI) chain precursor	chr1	5584	1754	1813	59	GGGACCCCGGGGGATCCAGGTGGCCCACCAGGCCCCAAGGGAGACAAGGGCAGCTCGGG	GGG	ACCCCGGGGGATCCAGGTGGCCCACCAGGCCCCAA	35	AGACAA	6	CAGCTC	6	TGGACCCCCTGGGATAGGACTGCCT	GATCCCAGGAAAGGAAGGCCCTGGT	1.098361
3159	NM_001856	COL16A1	collagen alpha-1(XVI) chain precursor	chr1	5584	2098	2153	55	GGGTTCCCCTGGCTTTGGTCTGCCTGGCCTTCCGGGTAGAGCTGGGGTTCCAGGG	GGG	TTCCCCTGGCTTTGGTCTGCCTGGCCTTCC	30	TAGAGCT	7	GTTCCA	6	CCTCCACAGGGGCCAGTGGAGATGT	CTGAAAGGAGAGAAGGGTAACTTCG	2.000000
3160	NM_001856	COL16A1	collagen alpha-1(XVI) chain precursor	chr1	5584	2380	2429	49	GGGCAAGGCTGGAGAGCGTGGACTGAAGGGGCAGAAGGGTGATGCTGGG	GGG	CAAGGCTGGAGAGCGTGGACTGAA	24	GCAGAA	6	TGATGCT	7	CAGGCTTTGGCTTGCCAGGAAAACA	AATCCTGGAGACCCTGGAACGCCGG	2.909091
3161	NM_001856	COL16A1	collagen alpha-1(XVI) chain precursor	chr1	5584	2675	2714	39	GGGCCCCCAGGACTGAAGGGCGTGCAGGGAGAGCCAGGG	GGG	CCCCCAGGACTGAA	14	CGTGCA	6	AGAGCCA	7	CCAACCCGGTCTACCAGGAGTTCAA	CCTCCAGGAAGGGGAGTCCAGGGAC	1.240000
3162	NM_001856	COL16A1	collagen alpha-1(XVI) chain precursor	chr1	5584	2761	2799	38	GGGTTTGCCTGGCATTCAGGGACTTCCGGGACCTCGGG	GGG	TTTGCCTGGCATTCA	15	ACTTCC	6	ACCTC	5	CCCAGGGGGAGCCTGGAGCCCC	GACCACCTGGCCCCACTGGAGAGAA	1.341772
3163	NM_001856	COL16A1	collagen alpha-1(XVI) chain precursor	chr1	5584	2869	2915	46	GGGACCTCCTGGGGCCAGTGTCTCTGGGCCTCCGGGCCGTGATGGG	GGG	ACCTCCTGGGGCCAGTGTCTCT	22	CCTCC	5	CCGTGAT	7	GGGTGAAAGGAGCCACCGGACCTGT	CAGCAAGGACAGACGGGACTCAGAG	2.340909
3164	NM_001856	COL16A1	collagen alpha-1(XVI) chain precursor	chr1	5584	3247	3304	57	GGGGCAGAGGGCCCACCCAGGGTACCTCGTGGAGAAGGGAGAGAAGGGAGACCAGGG	GGG	GCAGAGGGCCCACCCAGGGTACCTCGTGGAGAA	33	AGAGAA	6	AGACCA	6	AGAGTATCTGCGGGGACTGTGTCCA	CATCCCTGGTGTGCCAGGCCTCGAC	2.000000
3165	NM_001856	COL16A1	collagen alpha-1(XVI) chain precursor	chr1	5584	3586	3626	40	GGGCCTGACTGGAGACAAGGGGGAGCCGGGTCCTCCAGGG	GGG	CCTGACTGGAGACAA	15	GGAGCC	6	TCCTCCA	7	GCCTTCAAGGAGAGCGAGGTCTCAC	CAACCAGGTTACCCAGGTGCCACGG	2.063830
3166	NM_001856	COL16A1	collagen alpha-1(XVI) chain precursor	chr1	5584	3929	3986	57	GGGATTCGAGGCCCATCAGGCCTGCCTGGCTCCCCTGGGCCACCGGGACCTCCTGGG	GGG	ATTCGAGGCCCATCAGGCCTGCCTGGCTCCCCT	33	CCACC	5	ACCTCCT	7	CCCTCAAGCAGAGAAGGGCAGCGAA	ATTCAGGGCCCCGCCGGTCTGGATG	0.917526
3167	NM_001856	COL16A1	collagen alpha-1(XVI) chain precursor	chr1	5584	4044	4102	58	GGGGGGACCCTGGTCCTGCTGGCCCCCCTGGACTCATGGGACCACCGGGCTTTAAGGG	GGG	GGGACCCTGGTCCTGCTGGCCCCCCTGGACTCAT	34	ACCACC	6	CTTTAA	6	GGGAAGGACGGCAAGCCTGGCTTGA	GAAAACAGGACATCCTGGCCTCCCA	1.293578
3168	NM_001856	COL16A1	collagen alpha-1(XVI) chain precursor	chr1	5584	4207	4256	49	GGGACCCCAGGGAAGACCCGGTCCCCCGGGACACGTTGGGCCACCAGGG	GGG	ACCCCAGGGAAGACCCGGTCCCCC	24	ACACGTT	7	CCACCA	6	GCGCAGAGGGTGAACCTGGTGCCAT	CCTCCAGGCCAGCCAGGACCAGCTG	0.811321
3169	NM_001856	COL16A1	collagen alpha-1(XVI) chain precursor	chr1	5584	5026	5074	48	GGGCCAGCAAGGCATCCCTGGCATCCCTGGGCCCCCGGGTCCCATGGG	GGG	CCAGCAAGGCATCCCTGGCATCCCT	25	CCCCC	5	TCCCAT	6	GCAAGATGGGTGCAACAGGACCAAT	CCAGCCAGGCAAGGCTGGCCACTGT	0.851064
3185	NR_033688	PEF1		chr1	1820	55	99	44	gggctccacagcctcccaaggccctcatgggggccttgggcggg	ggg	ctccacagcctcccaaggccctcat	25	ggcctt	6	c	1	cacaggtccaggctggcgctggcct	ggcatcagccatgaccggaggttta	2.067797
3186	NM_001525	HCRTR1	orexin receptor type 1	chr1	2001	273	315	42	gggtgcaagcctccaggcaccctgaagggagtgggctgaggg	ggg	tgcaagcctccaggcaccctgaa	23	agt	3	ctga	4	ttgaggctgagacccgaaaagacct	ctggcccaagctccctcctctccct	0.863014
3187	NM_001294336	ADGRB2	brain-specific angiogenesis inhibitor 2 isoform 2 preproprotein	chr1	5341	5276	5296	20	gggctggggaggggggaggg	ggg	ct	2	ga	2	ggga	4	agcccagcctgtccgtccctgtccc	gaactttgttgggaataaacttcac	2.837209
3190	NM_001294335	ADGRB2	brain-specific angiogenesis inhibitor 2 isoform 1 preproprotein	chr1	5440	5375	5395	20	gggctggggaggggggaggg	ggg	ct	2	ga	2	ggga	4	agcccagcctgtccgtccctgtccc	gaactttgttgggaataaacttcac	2.837209
3197	NR_073499	KHDRBS1		chr1	2486	435	471	36	ggggaggcggagggggatcccgcgggggcgcccggg	ggg	gaggcggagg	10	atcccgc	7	ggcgccc	7	cagccgccgctgcctcaccggtccc	cctcgcccgccacgcagccgccacc	1.447059
3198	NR_073499	KHDRBS1		chr1	2486	2200	2252	52	gggtgtcagcctgtgagtccttgaacccttccagagggctcccaagggaggg	ggg	tgtcagcctgtgagtccttgaacccttccaga	32	ctcccaa	7	a	1	ttccccactaccacacctgtgttat	tgatcactgcccttccataaaaggc	0.679012
3199	NM_001271878	KHDRBS1	KH domain-containing, RNA-binding, signal transduction-associated protein 1 isoform 2	chr1	2774	435	471	36	GGGGAGGCGGAGGGGGATCCCGCGGGGGCGCCCGGG	GGG	GAGGCGGAGG	10	ATCCCGC	7	GGCGCCC	7	CAGCCGCCGCTGCCTCACCGGTCCC	CCTCGCCCGCCACGCAGCCGCCACC	1.447059
3200	NR_073498	KHDRBS1		chr1	2974	435	471	36	ggggaggcggagggggatcccgcgggggcgcccggg	ggg	gaggcggagg	10	atcccgc	7	ggcgccc	7	cagccgccgctgcctcaccggtccc	cctcgcccgccacgcagccgccacc	1.447059
3201	NM_006559	KHDRBS1	KH domain-containing, RNA-binding, signal transduction-associated protein 1 isoform 1	chr1	2891	435	471	36	GGGGAGGCGGAGGGGGATCCCGCGGGGGCGCCCGGG	GGG	GAGGCGGAGG	10	ATCCCGC	7	GGCGCCC	7	CAGCCGCCGCTGCCTCACCGGTCCC	CCTCGCCCGCCACGCAGCCGCCACC	1.447059
3202	NR_026850	MTMR9LP		chr1	2324	316	338	22	ggggtgggggagggtccccggg	ggg	gt	2	gga	3	tcccc	5	ccttcgagaagcagtgagacgtggc	gttggggagcgcgcggcttggcgga	3.969697
3205	NM_024296	CCDC28B	coiled-coil domain-containing protein 28B isoform 2	chr1	877	43	69	26	gggaggagagggcggagggcggaggg	ggg	aggaga	6	cgga	4	cgga	4	ttagctttcacccggtggtgttccc	aacttgcaccgaagcatcactcgag	2.000000
3207	NM_175852	TXLNA	alpha-taxilin	chr1	4796	1698	1737	39	GGGCCTAGagagcctggtgttGGGtcatgctGGGaaGGG	GGG	CCTAGagagcctggtgtt	18	tcatgct	7	aa	2	GGGCCTCAAGAGCCCACCTCCGCCA	agcggcagcccagccaggcctggcc	1.262295
3208	NM_005356	LCK	tyrosine-protein kinase Lck	chr1	2119	6	26	20	gggtgggacgtgggcgcggg	ggg	t	1	acgt	4	cgc	3	aagtca	gagacaggtggtggctacgacggcg	8.000000
3209	NM_005356	LCK	tyrosine-protein kinase Lck	chr1	2119	105	130	25	ggggccagagggctcccgggctggg	ggg	gccaga	6	ctccc	5	ct	2	gttaggccaggaggaccatgtgaat	cagggaccATGGGCTGTGGCTGCAG	2.906250
3212	NM_001167676	FAM229A	protein FAM229A	chr1	699	519	575	56	GGGCCCGCGCCACGTGAgtgcgcctgctccctgcggctccgcGGGagctGGGcGGG	GGG	CCCGCGCCACGTGAgtgcgcctgctccctgcggctccgc	39	agct	4	c	1	TACCTCGCCATGGGCGGGAGCCCCC	aacgaggcccccagcgggccaccac	0.704545
3216	NR_111980	ZBTB8A		chr1	6363	136	186	50	gggcaccccggtgtctctggagcgtgcagcgagtgtgggcaagggcaggg	ggg	caccccggtgtctctggagcgtgcagcgagtgt	33	caa	3	ca	2	tccgcagtcaactgctagagaatct	ggagtgggcgaagctgctggttggt	2.700000
3218	NM_001040441	ZBTB8A	zinc finger and BTB domain-containing protein 8A isoform 1	chr1	7368	136	186	50	gggcaccccggtgtctctggagcgtgcagcgagtgtgggcaagggcaggg	ggg	caccccggtgtctctggagcgtgcagcgagtgt	33	caa	3	ca	2	tccgcagtcaactgctagagaatct	ggagtgggcgaagctgctggttggt	2.700000
3220	NM_001291496	ZBTB8A	zinc finger and BTB domain-containing protein 8A isoform 2	chr1	7187	136	186	50	gggcaccccggtgtctctggagcgtgcagcgagtgtgggcaagggcaggg	ggg	caccccggtgtctctggagcgtgcagcgagtgt	33	caa	3	ca	2	tccgcagtcaactgctagagaatct	ggagtgggcgaagctgctggttggt	2.700000
3222	NM_003680	YARS	tyrosine--tRNA ligase, cytoplasmic	chr1	3117	741	777	36	ggggctctggtgccgggctgagcgggggaagcaggg	ggg	gctctggtgcc	11	ctgagc	6	ggaagca	7	cgcggcggcgacggtgacccaggaa	gtagcggagccATGGGGGACGCTCC	4.400000
3224	NM_153756	FNDC5	fibronectin type III domain-containing protein 5 isoform 2 preproprotein	chr1	2732	946	980	34	gggatgactgctgggggtagactgggtgccaggg	ggg	atgactgctg	10	gtagact	7	tgcca	5	gtcagtggctgaggctgcactcaga	gccatgggcccaggacccagtcttg	2.842105
3227	NM_022753	S100PBP	S100P-binding protein isoform a	chr1	4359	79	103	24	ggggtaggggaggtcggggagggg	gggg	ta	2	aggtc	5	a	1	cccctggtgttggcccggctgactc	gcgataaaatggcgcagggggcgga	4.157895
3229	NM_001171941	FNDC5	fibronectin type III domain-containing protein 5 isoform 1	chr1	3030	609	662	53	GGGCGGGGGGCTTCTCCGCAGCAAGGTGAGGGCAAGACCTGGGCCTGGGTGGG	GGG	CGGGGGGCTTCTCCGCAGCAAGGTGAGGGCAAGACCT	37	CCT	3	T	1	CAGAAACCAGCACACCAGAGCACCA	CCACCCTGTGCCTCATGCTCTGGTA	2.272727
3230	NM_001171941	FNDC5	fibronectin type III domain-containing protein 5 isoform 1	chr1	3030	1244	1278	34	gggatgactgctgggggtagactgggtgccaggg	ggg	atgactgctg	10	gtagact	7	tgcca	5	gtcagtggctgaggctgcactcaga	gccatgggcccaggacccagtcttg	2.842105
3234	NM_004427	PHC2	polyhomeotic-like protein 2 isoform b	chr1	2566	1046	1095	49	GGGACCTGGAGCTCCCCGACATGCATATGCGGGACCTGGTGGGCATGGG	GGG	ACCTGGAGCTCCCCGACATGCATATGC	27	ACCTGGT	7	CAT	3	ACTTCCCGCCGGCGACAAGGCCAGC	ACACCACTTCCTGCCAAGTGAGCCC	0.848101
3235	NM_198040	PHC2	polyhomeotic-like protein 2 isoform a	chr1	3873	2353	2402	49	GGGACCTGGAGCTCCCCGACATGCATATGCGGGACCTGGTGGGCATGGG	GGG	ACCTGGAGCTCCCCGACATGCATATGC	27	ACCTGGT	7	CAT	3	ACTTCCCGCCGGCGACAAGGCCAGC	ACACCACTTCCTGCCAAGTGAGCCC	0.848101
3236	NM_001164825	SMIM12	small integral membrane protein 12	chr1	5904	15	50	35	gggcggagagcgggggccgcactggggagtgtggg	ggg	cggagagcgg	10	ccgcact	7	gagtgt	6	gtgctcccggcgagc	ctgggccgcaggtgagcgcgcggtc	3.709677
3237	NM_001164825	SMIM12	small integral membrane protein 12	chr1	5904	868	911	43	gggcaggcggtttggcctctagtgggaatggctgggatttggg	ggg	caggcggtttggcctctagt	20	aatggct	7	attt	4	atgaacattggctgtcaatctctgt	cgttgcctttaggagggatacctgc	3.521739
3240	NM_001164824	SMIM12	small integral membrane protein 12	chr1	6011	975	1018	43	gggcaggcggtttggcctctagtgggaatggctgggatttggg	ggg	caggcggtttggcctctagt	20	aatggct	7	attt	4	atgaacattggctgtcaatctctgt	cgttgcctttaggagggatacctgc	3.521739
3242	NM_138428	SMIM12	small integral membrane protein 12	chr1	5761	94	129	35	gggcggagagcgggggccgcactggggagtgtggg	ggg	cggagagcgg	10	ccgcact	7	gagtgt	6	ggcgacttccgtgctcccggcgagc	ctgggccgcagatgtcATGTGGCCT	3.026316
3243	NM_138428	SMIM12	small integral membrane protein 12	chr1	5761	725	768	43	gggcaggcggtttggcctctagtgggaatggctgggatttggg	ggg	caggcggtttggcctctagt	20	aatggct	7	attt	4	atgaacattggctgtcaatctctgt	cgttgcctttaggagggatacctgc	3.521739
3247	NM_153212	GJB4	gap junction beta-4 protein	chr1	2840	1274	1328	54	gggtggctgtgggggctcaggaagctcgcccaggggccaatgtgggaggttggg	ggg	tggctgtgggggctcaggaagctcgcccag	30	ccaatgt	7	aggtt	5	ccttgccgtagcagggtggtgagga	ggtagtttggtccctgggtcctgag	3.928571
3249	NM_005268	GJB5	gap junction beta-5 protein	chr1	1355	1239	1270	31	gggccaatgcccagggttggagggaggaggg	ggg	ccaatgccca	10	ttgga	5	agga	4	tccttttctagaatggaaatagtga	cgttcatagaagaacacacatgcgg	2.560000
3251	NM_024009	GJB3	gap junction beta-3 protein	chr1	2217	126	146	20	gggagggggggctcccaggg	ggg	a	1	g	1	ctccca	6	gccgaggtcgacggcccgtcgcacc	gtgccccacgcacggtcaaggtccc	2.044776
3255	NM_002060	GJA4	gap junction alpha-4 protein	chr1	1622	50	101	51	gggccgcccggcaggcaggcgacggaggcccgggagccATgggTGACTggg	ggg	ccgcccggcaggcaggcgacggaggccc	28	agccAT	6	TGACT	5	ccggccatcgtccccacctccacct	GCTTCCTGGAGAAGTTGCTGGACCA	1.071429
3257	NR_037869	LOC653160		chr1	1887	1051	1098	47	gggcactgagctgccgcctggtgaagggggcgcccagggcgcatggg	ggg	cactgagctgccgcctggtgaag	23	gcgccca	7	cgcat	5	cgcctcttccaccaggactgctgct	gcctccttggcctcctcttggagag	1.775862
3258	NM_001080418	DLGAP3	disks large-associated protein 3	chr1	3587	180	236	56	GGGCCCCTGAGCCTGAGTGAGGGGCCGTCGGTAGGCCCTGAGGGAGGGCCAGCGGG	GGG	CCCCTGAGCCTGAGTGAGGGGCCGTCGGTAGGCCCTGA	38	A	1	CCAGC	5	TGGCCTGGGACACATTTCTCCTGAA	GGCCGGGGTTGGGGGGGGTAGCAGC	4.229508
3259	NM_001080418	DLGAP3	disks large-associated protein 3	chr1	3587	429	453	24	GGGCCAGCAGGGGCAGGGCCCGGG	GGG	CCAGCA	6	GCA	3	CCC	3	CTTCCACACACTACCATACCAGCGA	CCAGCGCCAGGGACGGGCACTGCCC	1.381818
3260	NM_001080418	DLGAP3	disks large-associated protein 3	chr1	3587	828	892	64	GGGAGGCCCCCTGGGGAGCCTGGTGGTCCCTTCTGCCTGGAGGGTCCAGATGGGTCCTACCGGG	GGG	AGGCCCCCTGGGGAGCCTGGTGGTCCCTTCTGCCTGGA	38	TCCAGAT	7	TCCTACC	7	CAGTGATAGCGGCTTCCTGGCGGGT	ACTTGAGCTTCAAGGGGCGCTCGGG	1.662500
3261	NM_001080418	DLGAP3	disks large-associated protein 3	chr1	3587	3089	3139	50	gggttttttaccttcctgatcccacgcgaaggcgcccgggctgggcaggg	ggg	ttttttaccttcctgatcccacgcgaaggcgccc	34	ct	2	ca	2	gcccccgggcccgtcacactctcgt	ggccgtgcctctccgccctgcgccc	0.777778
3262	NM_001080418	DLGAP3	disks large-associated protein 3	chr1	3587	3220	3268	48	gggcaccatctctgccattctttcccccacgggccaggccgggccggg	ggg	caccatctctgccattctttcccccac	27	ccaggcc	7	cc	2	cgctttgtccccacctcctccccat	tccctcatctgggctctgcgtcccc	0.406897
3263	NM_001080418	DLGAP3	disks large-associated protein 3	chr1	3587	3461	3510	49	gggcgcctgggcctctcccctttcccagcggctggggaggggagatggg	ggg	cgcctgggcctctcccctttcccagcggct	30	ga	2	gagat	5	cagtggctggaccaacccaggacca	ggcttcccctcaccacacctgtggc	1.276596
3272	NM_005066	SFPQ	splicing factor, proline- and glutamine-rich	chr1	3073	2066	2111	45	GGGAAGTGACATGCGTACTGAGCGCTTTGGGCAGGGAGGTGCGGG	GGG	AAGTGACATGCGTACTGAGCGCTTT	25	CA	2	AGGTGC	6	CAGCAACCATGAGTGGTTCCATGAT	GCCTGTGGGTGGACAGGGTCCTAGA	3.692308
3275	NM_014284	NCDN	neurochondrin isoform 1	chr1	3705	2589	2631	42	ggggtgtccaccggggacagacccaggggcgggcagagaggg	ggg	gtgtccaccggggacagaccca	22	gc	2	cagaga	6	GGAGCAGTGCCTGTCAGAGCCCTGA	aaggagggaggaggcatcttccctg	2.408163
3277	NM_001014841	NCDN	neurochondrin isoform 2	chr1	3365	2249	2291	42	ggggtgtccaccggggacagacccaggggcgggcagagaggg	ggg	gtgtccaccggggacagaccca	22	gc	2	cagaga	6	GGAGCAGTGCCTGTCAGAGCCCTGA	aaggagggaggaggcatcttccctg	2.408163
3279	NM_001014839	NCDN	neurochondrin isoform 1	chr1	3433	2317	2359	42	ggggtgtccaccggggacagacccaggggcgggcagagaggg	ggg	gtgtccaccggggacagaccca	22	gc	2	cagaga	6	GGAGCAGTGCCTGTCAGAGCCCTGA	aaggagggaggaggcatcttccctg	2.408163
3281	NM_152374	C1orf216	UPF0500 protein C1orf216	chr1	2934	2078	2125	47	ggggactgtccctcttgaactctgcctttgggcacatgggagatggg	ggg	gactgtccctcttgaactctgccttt	26	cacat	5	agat	4	ggtggggatggggacagaggacata	gacaggaaagatgataacagtggaa	5.166667
3282	NM_152374	C1orf216	UPF0500 protein C1orf216	chr1	2934	2803	2839	36	gggtgaaagatccagagagtgggggtgaggggtggg	ggg	tgaaagatccagagagt	17	ggtga	5	gt	2	agagtttcatccctgacaggtggat	ccctgaagactttttgtctgtagct	3.344828
3284	NM_017629	AGO4	protein argonaute-4	chr1	7060	135	167	32	ggggcccggagcgggaggcgccggggaccggg	ggg	gcccggagc	9	aggcgcc	7	gacc	4	acgcggcggcggcggcggcggcggc	gcgaggcggcccccgccgccgccAT	1.551282
3285	NM_017629	AGO4	protein argonaute-4	chr1	7060	5964	6012	48	gggcaacaagagcgaaactctgtctcaaaaaaaaaaaggggggggggg	ggg	caacaagagcgaaactctgtctcaaaaaaaaaaa	34	g	1	g	1	gtgcagtgagctattactccagcct	gacattaagagagtggtgatgaccc	13.551724
3287	NR_073097	TRAPPC3		chr1	1360	1078	1132	54	gggcctttagaaagccatttgcctcaaatggctatagggttgtggggtggaggg	ggg	cctttagaaagccatttgcctcaaatggctata	33	ttgt	4	gtgga	5	aggcaagcctggcacatctatccct	aggaagggctgggagggagtgggga	3.818182
3289	NM_001270895	TRAPPC3	trafficking protein particle complex subunit 3 isoform 3	chr1	1306	1024	1078	54	gggcctttagaaagccatttgcctcaaatggctatagggttgtggggtggaggg	ggg	cctttagaaagccatttgcctcaaatggctata	33	ttgt	4	gtgga	5	aggcaagcctggcacatctatccct	aggaagggctgggagggagtgggga	3.818182
3291	NM_014408	TRAPPC3	trafficking protein particle complex subunit 3 isoform 1	chr1	1313	1031	1085	54	gggcctttagaaagccatttgcctcaaatggctatagggttgtggggtggaggg	ggg	cctttagaaagccatttgcctcaaatggctata	33	ttgt	4	gtgga	5	aggcaagcctggcacatctatccct	aggaagggctgggagggagtgggga	3.818182
3293	NM_005202	COL8A2	collagen alpha-2(VIII) chain isoform 1 precursor	chr1	4534	148	199	51	GGGGTGTGGGCCGCGGGCGTCCTCTGGTGGCGGGGCCGGTGGGGCGGCGGG	GGG	GTGTGGGCCGCGGGCGTCCTCTGGTGGC	28	GCCGGT	6	GCGGC	5	TGCTGCTGCTACTGGTGCTGGTGCT	CTATGCCCCAGTGAAGTACATCCAG	2.540000
3294	NM_005202	COL8A2	collagen alpha-2(VIII) chain isoform 1 precursor	chr1	4534	316	354	38	GGGAGAGCCCGGCCCCCCTGGGAAGCCCGGGCCTCGGG	GGG	AGAGCCCGGCCCCCCT	16	AAGCCC	6	CCTC	4	TACCGCTGCTGCCGATGGACCTGAA	GTCCCCCTGGCCCCCCTGGCTTCCC	0.375635
3295	NM_005202	COL8A2	collagen alpha-2(VIII) chain isoform 1 precursor	chr1	4534	454	511	57	GGGCAAGGCTGGTCCCCCAGGGCTCCCTGGCAAGGTCGGGCCACCAGGGCAGCCGGG	GGG	CAAGGCTGGTCCCCCAGGGCTCCCTGGCAAGGTC	34	CCACCA	6	CAGCC	5	CTGGGCCCCCTGGCTTCTCCCGGAT	GCTTCGGGGGGAGCCAGGAATACGA	1.330508
3296	NM_005202	COL8A2	collagen alpha-2(VIII) chain isoform 1 precursor	chr1	4534	623	670	47	GGGGTGCCAGGGCCCCCAGGATTCCAGGGGGAACCAGGGCCCCAGGG	GGG	GTGCCAGGGCCCCCAGGATTCCA	23	GGAACCA	7	CCCCA	5	TATCCCTGGAAAACCAGGTGCCCAA	GGAGCCTGGGCCCCCAGGTGATCGA	1.076336
3297	NM_005202	COL8A2	collagen alpha-2(VIII) chain isoform 1 precursor	chr1	4534	718	749	31	GGGCCAGCCCGGGCTGCCTGGGGCCCCAGGG	GGG	CCAGCCC	7	CTGCCT	6	GCCCCA	6	GGCCTCAAGGGGGATAATGGAGT	CAGGGGGGTGCCCCCGGCCCCCCCG	0.963415
3298	NM_005202	COL8A2	collagen alpha-2(VIII) chain isoform 1 precursor	chr1	4534	895	950	55	GGGCCCAAAAGGACCTCCTGGAGTAGACGGTGTGGGAGTCCCAGGGGCAGCAGGG	GGG	CCCAAAAGGACCTCCTGGAGTAGACGGTGT	30	AGTCCCA	7	GCAGCA	6	GCCCCAGGGGGGAGCCAGGAGCTGT	TTGCCAGGACCACAGGGCCCATCAG	1.934211
3299	NM_005202	COL8A2	collagen alpha-2(VIII) chain isoform 1 precursor	chr1	4534	984	1013	29	GGGAGCCAGGGACCCGGGGCCCCCCTGGG	GGG	AGCCA	5	ACCCG	5	CCCCCCT	7	GGGCCAAAG	CTGATAGGCCCCACTGGCTATGGGA	0.927835
3300	NM_005202	COL8A2	collagen alpha-2(VIII) chain isoform 1 precursor	chr1	4534	1062	1118	56	GGGACAGGGGCCCAGCTGGGGTCCCAGGACTCTTGGGGGACAGGGGTGAGCCAGGG	GGG	ACAGGGGCCCAGCTGGGGTCCCAGGACTCTT	31	GGACAG	6	TGAGCCA	7	TGCCAGGACTGCCAGGCCCCAAGG	GAGGATGGGGAGCCAGGGGAGCAGG	3.444444
3301	NM_005202	COL8A2	collagen alpha-2(VIII) chain isoform 1 precursor	chr1	4534	1178	1225	47	GGGTCTGCAGGGCTTCCTGGCAGACGTGGGCCCCCTGGGCCTAAGGG	GGG	TCTGCAGGGCTTCCTGGCAGACGT	24	CCCCCT	6	CCTAA	5	TCTTGGGGGTCCCCCTGGACTTCCT	TGAGGCAGGGCCTGGAGGACCCCCA	0.922481
3302	NM_005202	COL8A2	collagen alpha-2(VIII) chain isoform 1 precursor	chr1	4534	1320	1378	58	GGGGACTTCCTGGGGCCCATGGACCCCCTGGACCAACTGGGCCCAAGGGTGAGCCGGG	GGG	GACTTCCTGGGGCCCATGGACCCCCTGGACCAACT	35	CCCAA	5	TGAGCC	6	GGGAAACCAGGGGTCCCAGGTGAGA	TTTCACGGGTCGCCCTGGAGGACCA	1.350000
3303	NM_005202	COL8A2	collagen alpha-2(VIII) chain isoform 1 precursor	chr1	4534	1556	1619	63	GGGCCCCCTGGAGAGGGGAGAGCAGGGGAACCTGGCACGGCTGGGCCCACGGGGCCCCCAGGG	GGG	CCCCCTGGAGAGGGGAGAGCAGGGGAACCTGGCACGGCT	39	CCCAC	5	GCCCCCA	7	CCTGAAGGGGGAACCAGGCCTGCCA	GTCCCTGGCTCCCCTGGAATCACGG	1.217391
3304	NM_005202	COL8A2	collagen alpha-2(VIII) chain isoform 1 precursor	chr1	4534	2669	2702	33	ggggttttcctccaaggggaagggagaagaggg	ggg	gttttcctccaa	12	gaa	3	agaaga	6	catatgacagtggactaaggactgt	gaccatcgaggtggcgagtgtggac	5.210526
3316	NM_001270897	TRAPPC3	trafficking protein particle complex subunit 3 isoform 4	chr1	1115	833	887	54	gggcctttagaaagccatttgcctcaaatggctatagggttgtggggtggaggg	ggg	cctttagaaagccatttgcctcaaatggctata	33	ttgt	4	gtgga	5	aggcaagcctggcacatctatccct	aggaagggctgggagggagtgggga	3.818182
3318	NM_001270896	TRAPPC3	trafficking protein particle complex subunit 3 isoform 3	chr1	1558	1276	1330	54	gggcctttagaaagccatttgcctcaaatggctatagggttgtggggtggaggg	ggg	cctttagaaagccatttgcctcaaatggctata	33	ttgt	4	gtgga	5	aggcaagcctggcacatctatccct	aggaagggctgggagggagtgggga	3.818182
3320	NM_001294347	COL8A2	collagen alpha-2(VIII) chain isoform 2	chr1	4389	171	209	38	GGGAGAGCCCGGCCCCCCTGGGAAGCCCGGGCCTCGGG	GGG	AGAGCCCGGCCCCCCT	16	AAGCCC	6	CCTC	4	TACCGCTGCTGCCGATGGACCTGAA	GTCCCCCTGGCCCCCCTGGCTTCCC	0.375635
3321	NM_001294347	COL8A2	collagen alpha-2(VIII) chain isoform 2	chr1	4389	309	366	57	GGGCAAGGCTGGTCCCCCAGGGCTCCCTGGCAAGGTCGGGCCACCAGGGCAGCCGGG	GGG	CAAGGCTGGTCCCCCAGGGCTCCCTGGCAAGGTC	34	CCACCA	6	CAGCC	5	CTGGGCCCCCTGGCTTCTCCCGGAT	GCTTCGGGGGGAGCCAGGAATACGA	1.330508
3322	NM_001294347	COL8A2	collagen alpha-2(VIII) chain isoform 2	chr1	4389	478	525	47	GGGGTGCCAGGGCCCCCAGGATTCCAGGGGGAACCAGGGCCCCAGGG	GGG	GTGCCAGGGCCCCCAGGATTCCA	23	GGAACCA	7	CCCCA	5	TATCCCTGGAAAACCAGGTGCCCAA	GGAGCCTGGGCCCCCAGGTGATCGA	1.076336
3323	NM_001294347	COL8A2	collagen alpha-2(VIII) chain isoform 2	chr1	4389	573	604	31	GGGCCAGCCCGGGCTGCCTGGGGCCCCAGGG	GGG	CCAGCCC	7	CTGCCT	6	GCCCCA	6	GGCCTCAAGGGGGATAATGGAGT	CAGGGGGGTGCCCCCGGCCCCCCCG	0.963415
3324	NM_001294347	COL8A2	collagen alpha-2(VIII) chain isoform 2	chr1	4389	750	805	55	GGGCCCAAAAGGACCTCCTGGAGTAGACGGTGTGGGAGTCCCAGGGGCAGCAGGG	GGG	CCCAAAAGGACCTCCTGGAGTAGACGGTGT	30	AGTCCCA	7	GCAGCA	6	GCCCCAGGGGGGAGCCAGGAGCTGT	TTGCCAGGACCACAGGGCCCATCAG	1.934211
3325	NM_001294347	COL8A2	collagen alpha-2(VIII) chain isoform 2	chr1	4389	839	868	29	GGGAGCCAGGGACCCGGGGCCCCCCTGGG	GGG	AGCCA	5	ACCCG	5	CCCCCCT	7	GGGCCAAAG	CTGATAGGCCCCACTGGCTATGGGA	0.927835
3326	NM_001294347	COL8A2	collagen alpha-2(VIII) chain isoform 2	chr1	4389	917	973	56	GGGACAGGGGCCCAGCTGGGGTCCCAGGACTCTTGGGGGACAGGGGTGAGCCAGGG	GGG	ACAGGGGCCCAGCTGGGGTCCCAGGACTCTT	31	GGACAG	6	TGAGCCA	7	TGCCAGGACTGCCAGGCCCCAAGG	GAGGATGGGGAGCCAGGGGAGCAGG	3.444444
3327	NM_001294347	COL8A2	collagen alpha-2(VIII) chain isoform 2	chr1	4389	1033	1080	47	GGGTCTGCAGGGCTTCCTGGCAGACGTGGGCCCCCTGGGCCTAAGGG	GGG	TCTGCAGGGCTTCCTGGCAGACGT	24	CCCCCT	6	CCTAA	5	TCTTGGGGGTCCCCCTGGACTTCCT	TGAGGCAGGGCCTGGAGGACCCCCA	0.922481
3328	NM_001294347	COL8A2	collagen alpha-2(VIII) chain isoform 2	chr1	4389	1175	1233	58	GGGGACTTCCTGGGGCCCATGGACCCCCTGGACCAACTGGGCCCAAGGGTGAGCCGGG	GGG	GACTTCCTGGGGCCCATGGACCCCCTGGACCAACT	35	CCCAA	5	TGAGCC	6	GGGAAACCAGGGGTCCCAGGTGAGA	TTTCACGGGTCGCCCTGGAGGACCA	1.350000
3329	NM_001294347	COL8A2	collagen alpha-2(VIII) chain isoform 2	chr1	4389	1411	1474	63	GGGCCCCCTGGAGAGGGGAGAGCAGGGGAACCTGGCACGGCTGGGCCCACGGGGCCCCCAGGG	GGG	CCCCCTGGAGAGGGGAGAGCAGGGGAACCTGGCACGGCT	39	CCCAC	5	GCCCCCA	7	CCTGAAGGGGGAACCAGGCCTGCCA	GTCCCTGGCTCCCCTGGAATCACGG	1.217391
3330	NM_001294347	COL8A2	collagen alpha-2(VIII) chain isoform 2	chr1	4389	2524	2557	33	ggggttttcctccaaggggaagggagaagaggg	ggg	gttttcctccaa	12	gaa	3	agaaga	6	catatgacagtggactaaggactgt	gaccatcgaggtggcgagtgtggac	5.210526
3341	NR_073098	TRAPPC3		chr1	932	650	704	54	gggcctttagaaagccatttgcctcaaatggctatagggttgtggggtggaggg	ggg	cctttagaaagccatttgcctcaaatggctata	33	ttgt	4	gtgga	5	aggcaagcctggcacatctatccct	aggaagggctgggagggagtgggga	3.818182
3343	NM_001270894	TRAPPC3	trafficking protein particle complex subunit 3 isoform 2	chr1	1337	1055	1109	54	gggcctttagaaagccatttgcctcaaatggctatagggttgtggggtggaggg	ggg	cctttagaaagccatttgcctcaaatggctata	33	ttgt	4	gtgga	5	aggcaagcctggcacatctatccct	aggaagggctgggagggagtgggga	3.818182
3345	NM_014466	TEKT2	tektin-2	chr1	1509	1441	1458	17	gggcagggttgggtggg	ggg	ca	2	tt	2	t	1	CTAGccttggaggactgcaggagga	caatggaaggagggaggagagaaat	9.111111
3347	NM_005119	THRAP3	thyroid hormone receptor-associated protein 3	chr1	4431	3327	3376	49	gggctttagctgtttttctcatttgttggtgtgtggggtgggggcaggg	ggg	ctttagctgtttttctcatttgttggtgtgt	31	gt	2	ggca	4	gcttttgagcagaatacaacgcatt	gtagggcgggagagcgatgcttgga	9.769231
3351	NM_032017	STK40	serine/threonine-protein kinase 40 isoform 2	chr1	3894	1825	1880	55	gggctgggccctgtagtgctggactctcccgggccacaatagggacagggcaggg	ggg	ctgggccctgtagtgctggactctcccgggccacaata	38	aca	3	ca	2	gccccagccaaaggcgtggctgtca	acagggacagcccaggtcacacgtg	1.315068
3354	NM_024676	SH3D21	SH3 domain-containing protein 21 isoform 2	chr1	2325	2105	2123	18	gggtgggcctgggaaggg	ggg	t	1	cct	3	aa	2	CCACACGCAGACGCAGACCTACTGA	accgcggcctgacctggctggggcc	2.083333
3355	NM_024676	SH3D21	SH3 domain-containing protein 21 isoform 2	chr1	2325	2228	2255	27	gggggcggggcctgcgcgggggcaggg	ggg	ggcg	4	cctgcgc	7	ggca	4	acggcgccacgccggtctggtcgct	cctgggcctccgcattcctgacggt	3.325000
3359	NM_001282547	STK40	serine/threonine-protein kinase 40 isoform 2	chr1	3657	1588	1643	55	gggctgggccctgtagtgctggactctcccgggccacaatagggacagggcaggg	ggg	ctgggccctgtagtgctggactctcccgggccacaata	38	aca	3	ca	2	gccccagccaaaggcgtggctgtca	acagggacagcccaggtcacacgtg	1.315068
3362	NM_001282546	STK40	serine/threonine-protein kinase 40 isoform 1	chr1	3672	1603	1658	55	gggctgggccctgtagtgctggactctcccgggccacaatagggacagggcaggg	ggg	ctgggccctgtagtgctggactctcccgggccacaata	38	aca	3	ca	2	gccccagccaaaggcgtggctgtca	acagggacagcccaggtcacacgtg	1.315068
3365	NM_031280	MRPS15	28S ribosomal protein S15, mitochondrial	chr1	965	207	251	44	GGGCAGTTACCCAGGTCCTAGTACCCGGGCTGCCGGGCGGTGGG	GGG	CAGTTACCCAGGTCCTAGTACCC	23	CTGCC	5	CGGT	4	AGGACGCTGAGTTTGATTCGGACCC	AGCGCCAAGTTTCCTTTCAACCAGT	1.155172
3367	NM_156039	CSF3R	granulocyte colony-stimulating factor receptor isoform c precursor	chr1	3490	288	339	51	gggaggaaggggctgcctgtgccctcgaaggcgcaagggagggcaggaggg	ggg	aggaaggggctgcctgtgccctcgaaggcgcaa	33	a	1	cagga	5	cagcttccctcacaggctccttcct	aggctcggaaggtgttgcaatcccc	1.476923
3368	NM_156039	CSF3R	granulocyte colony-stimulating factor receptor isoform c precursor	chr1	3490	3104	3152	48	GGGCCACTGCTCAACTTCCCCCTCCTGCAGGGGATCCGGGTCCATGGG	GGG	CCACTGCTCAACTTCCCCCTCCTGCA	26	GATCC	5	TCCAT	5	AAGCCAGGAGGACGACTGTGTCTTT	ATGGAGGCGCTGGGGAGCTTCTAGg	1.462687
3371	NM_000760	CSF3R	granulocyte colony-stimulating factor receptor isoform a precursor	chr1	3409	288	339	51	gggaggaaggggctgcctgtgccctcgaaggcgcaagggagggcaggaggg	ggg	aggaaggggctgcctgtgccctcgaaggcgcaa	33	a	1	cagga	5	cagcttccctcacaggctccttcct	aggctcggaaggtgttgcaatcccc	1.476923
3372	NM_000760	CSF3R	granulocyte colony-stimulating factor receptor isoform a precursor	chr1	3409	3023	3071	48	GGGCCACTGCTCAACTTCCCCCTCCTGCAGGGGATCCGGGTCCATGGG	GGG	CCACTGCTCAACTTCCCCCTCCTGCA	26	GATCC	5	TCCAT	5	AAGCCAGGAGGACGACTGTGTCTTT	ATGGAGGCGCTGGGGAGCTTCTAGg	1.462687
3375	NM_172313	CSF3R	granulocyte colony-stimulating factor receptor isoform d precursor	chr1	2989	288	339	51	gggaggaaggggctgcctgtgccctcgaaggcgcaagggagggcaggaggg	ggg	aggaaggggctgcctgtgccctcgaaggcgcaa	33	a	1	cagga	5	cagcttccctcacaggctccttcct	aggctcggaaggtgttgcaatcccc	1.476923
3377	NM_025079	ZC3H12A	ribonuclease ZC3H12A	chr1	2716	2269	2288	19	gggtggggagggaggtggg	ggg	t	1	ga	2	aggt	4	ggcccaaaccgtcttttctctcaga	ggcagcagaggcctgggctgggtgc	4.307692
3379	NM_024700	SNIP1	smad nuclear-interacting protein 1	chr1	4605	545	600	55	GGGGCCATTCCCACCAAAGGAGAACGTCTAACGAGAGGCCTGGGAGTGGGCAGGG	GGG	GCCATTCCCACCAAAGGAGAACGTCTAACGAGAGGCCT	38	AGT	3	CA	2	AGGAACAGTGACCGGGACAGACACC	TCAGGGACGGGATCGAGACACTCAG	2.395349
3381	NM_003462	DNALI1	axonemal dynein light intermediate polypeptide 1	chr1	2649	1760	1784	24	ggggcaagccagggtgggctaggg	ggg	gcaagcca	8	t	1	cta	3	aatgagtgacataaatctttagttc	tggtaagctggaggacttcatcctt	4.250000
3382	NM_022756	MEAF6	chromatin modification-related protein MEAF6 isoform 1	chr1	4817	4572	4626	54	gggcagtggcctccaaggggaagagggcacacaggatggctgggtgggggtggg	ggg	cagtggcctccaaggggaagagggcacacaggatggct	38	t	1	ggt	3	tggagtcgatgctgatcctcactta	aagaaaagattaggcctttgattta	4.960000
3384	NM_001270876	MEAF6	chromatin modification-related protein MEAF6 isoform 3	chr1	4460	4215	4269	54	gggcagtggcctccaaggggaagagggcacacaggatggctgggtgggggtggg	ggg	cagtggcctccaaggggaagagggcacacaggatggct	38	t	1	ggt	3	tggagtcgatgctgatcctcactta	aagaaaagattaggcctttgattta	4.960000
3386	NM_001270875	MEAF6	chromatin modification-related protein MEAF6 isoform 2	chr1	4787	4542	4596	54	gggcagtggcctccaaggggaagagggcacacaggatggctgggtgggggtggg	ggg	cagtggcctccaaggggaagagggcacacaggatggct	38	t	1	ggt	3	tggagtcgatgctgatcctcactta	aagaaaagattaggcctttgattta	4.960000
3388	NR_073092	MEAF6		chr1	4906	4661	4715	54	gggcagtggcctccaaggggaagagggcacacaggatggctgggtgggggtggg	ggg	cagtggcctccaaggggaagagggcacacaggatggct	38	t	1	ggt	3	tggagtcgatgctgatcctcactta	aagaaaagattaggcctttgattta	4.960000
3390	NR_073091	MEAF6		chr1	4845	4600	4654	54	gggcagtggcctccaaggggaagagggcacacaggatggctgggtgggggtggg	ggg	cagtggcctccaaggggaagagggcacacaggatggct	38	t	1	ggt	3	tggagtcgatgctgatcctcactta	aagaaaagattaggcctttgattta	4.960000
3392	NR_073090	MEAF6		chr1	4875	4630	4684	54	gggcagtggcctccaaggggaagagggcacacaggatggctgggtgggggtggg	ggg	cagtggcctccaaggggaagagggcacacaggatggct	38	t	1	ggt	3	tggagtcgatgctgatcctcactta	aagaaaagattaggcctttgattta	4.960000
3394	NM_001256875	CDCA8	borealin	chr1	2486	2061	2085	24	ggggttcatgggaacaggggtggg	ggg	gttcat	6	aaca	4	gt	2	acttcagagagcacttctctcttat	tgtgacttgcttggtggcctcattc	4.352941
3396	NM_018101	CDCA8	borealin	chr1	2389	1964	1988	24	ggggttcatgggaacaggggtggg	ggg	gttcat	6	aaca	4	gt	2	acttcagagagcacttctctcttat	tgtgacttgcttggtggcctcattc	4.352941
3399	NM_198446	C1orf122	uncharacterized protein C1orf122 isoform 1	chr1	1318	471	522	51	gggaccacgacccccaggaggattgaaggagaccggtggggacggggcggg	ggg	accacgacccccaggaggattgaaggagaccggt	34	gac	3	gc	2	ccgcctctgcgccgggcagcttaaa	gcgcagccttgcgaagccctaacgc	1.345679
3400	NM_198446	C1orf122	uncharacterized protein C1orf122 isoform 1	chr1	1318	618	678	60	GGGCTCAGACTGGTCACGGGGGGAGGCTGCCGGCGTGGACCGCGGGAAGGCGGGGCTGGG	GGG	CTCAGACTGGTCACGGGGGGAGGCTGCCGGCGTGGACCGC	40	AAGGC	5	GCT	3	cgcaagcggagATGGAATGGGGCCC	GCTCGGCGGGAGGCCACCCCCACAG	2.567568
3404	NM_005955	MTF1	metal regulatory transcription factor 1	chr1	7972	4792	4853	61	gggcagtaatgaccttcccatatccccatcctgtggtcacctgggatttgggttccctggg	ggg	cagtaatgaccttcccatatccccatcctgtggtcacct	39	attt	4	ttccct	6	gaccccaaagtaagcttgtatcaga	gcggaagtgggaaataggagcccag	0.954023
3405	NM_005955	MTF1	metal regulatory transcription factor 1	chr1	7972	5842	5886	44	gggtcaaggctgtggactgatggggatattggagggtgggtggg	ggg	tcaaggctgtggactgatggggatattgga	30	t	1	t	1	ggtagatcggagagttttattttca	ttttcctgagagactttgtataatg	9.000000
3408	NM_001142726	C1orf122	uncharacterized protein C1orf122 isoform 2	chr1	1185	505	545	40	gggaggctgccggcgtggaccgcgggaaggcggggctggg	ggg	aggctgccggcgtggaccgc	20	aaggc	5	gct	3	acccccaggaggattgaaggagacc	gctcggcgggaggccacccccacag	1.178947
3411	NM_004468	FHL3	four and a half LIM domains protein 3 isoform 1	chr1	1657	1481	1530	49	gggggcagcagatcaggagcccactgataaggggccctagggtacaggg	ggg	ggcagcagatcaggagcccactgataa	27	gcccta	6	taca	4	accccatccccgcggttgaggctgt	tgctgcccagcaggtcgccaccgag	1.181818
3412	NM_001243878	FHL3	four and a half LIM domains protein 3 isoform 2	chr1	1481	1305	1354	49	gggggcagcagatcaggagcccactgataaggggccctagggtacaggg	ggg	ggcagcagatcaggagcccactgataa	27	gcccta	6	taca	4	accccatccccgcggttgaggctgt	tgctgcccagcaggtcgccaccgag	1.181818
3413	NM_006802	SF3A3	splicing factor 3A subunit 3	chr1	2836	2388	2437	49	gggcgatatagtgaggccccatctcaaaaaaaaaaaaaggggggggggg	ggg	cgatatagtgaggccccatctcaaaaaaaaaaaaa	35	g	1	g	1	gaacctaggagtttgagaccagcct	gggagttgggctgtgttggaatggg	17.027778
3415	NM_002699	POU3F1	POU domain, class 3, transcription factor 1	chr1	2928	1243	1298	55	GGGCCACCCGCCCATGGACGATGTATACGCGCCTGGGGAGCTAGGGCCTGGCGGG	GGG	CCACCCGCCCATGGACGATGTATACGCGCCT	31	GAGCTA	6	CCTGGC	6	AGCGCATGACCCCTGCGGCCGGCGC	GGCGGCGCATCGCCACCCTCCGCGC	1.222222
3416	NM_002699	POU3F1	POU domain, class 3, transcription factor 1	chr1	2928	2491	2519	28	gggatgcgggatgccaggggaggccggg	ggg	atgc	4	atgcca	6	gaggcc	6	ccctctgctccctttccagcccgcc	agagaaattccccaagtttggggtg	1.202899
3419	NM_022157	RRAGC	ras-related GTP-binding protein C isoform 1	chr1	2733	17	49	32	gggcctatgagagccgggctccggggggcggg	ggg	cctatgagagcc	12	ctcc	4	gggc	4	ggctgggcttcggctcg	ccggactgtggcggctgccgggggc	5.354839
3420	NM_022157	RRAGC	ras-related GTP-binding protein C isoform 1	chr1	2733	296	318	22	GGGCGGAGGGGTTGGGGCAGGG	GGG	CGGA	4	GTT	3	GCA	3	AGGAGGAAGAGGAGGCGGCGGCGGC	GCAGGCGGTGGCTGTGGTCCGGGGG	11.923077
3423	NM_001271851	RRAGC	ras-related GTP-binding protein C isoform 2	chr1	2631	17	49	32	gggcctatgagagccgggctccggggggcggg	ggg	cctatgagagcc	12	ctcc	4	gggc	4	ggctgggcttcggctcg	ccggactgtggcggctgccgggggc	5.354839
3424	NM_001271851	RRAGC	ras-related GTP-binding protein C isoform 2	chr1	2631	296	318	22	GGGCGGAGGGGTTGGGGCAGGG	GGG	CGGA	4	GTT	3	GCA	3	AGGAGGAAGAGGAGGCGGCGGCGGC	GCAGGCGGTGGCTGTGGTCCGGGGG	11.923077
3427	NR_003929	PPIEL		chr1	2637	2529	2588	59	gggcaaggtcttttctggggttcctgctgtgtgcagctactatggggtaccagggtggg	ggg	caaggtcttttctggggttcctgctgtgtgcagctactat	40	gtacca	6	t	1	cggacgtcatctgcagggacagaag	ggatgccctgatgagcacatttgtc	4.000000
3428	NM_001135654	PABPC4	polyadenylate-binding protein 4 isoform 3	chr1	3117	845	888	43	gggcccgataagaagtcctcctggcggggctcggggtggtggg	ggg	cccgataagaagtcctcctggc	22	gctc	4	gtggt	5	cgaaggcgcccctttgtcctgcggc	gggcggggagATGAACGCTGCGGCC	2.754386
3430	NM_001135653	PABPC4	polyadenylate-binding protein 4 isoform 1	chr1	3204	845	888	43	gggcccgataagaagtcctcctggcggggctcggggtggtggg	ggg	cccgataagaagtcctcctggc	22	gctc	4	gtggt	5	cgaaggcgcccctttgtcctgcggc	gggcggggagATGAACGCTGCGGCC	2.754386
3432	NM_181809	BMP8A	bone morphogenetic protein 8A precursor	chr1	5626	2796	2838	42	gggtgactggcagtctccggccaggcatggggcaagggtggg	ggg	tgactggcagtctccggccaggcat	25	gcaa	4	t	1	agagcaatccattccatccaaagca	gactgccagtgtttgcttgtgtcta	2.441176
3434	NM_003819	PABPC4	polyadenylate-binding protein 4 isoform 2	chr1	3156	845	888	43	gggcccgataagaagtcctcctggcggggctcggggtggtggg	ggg	cccgataagaagtcctcctggc	22	gctc	4	gtggt	5	cgaaggcgcccctttgtcctgcggc	gggcggggagATGAACGCTGCGGCC	2.754386
3436	NM_016257	HPCAL4	hippocalcin-like protein 4 isoform 1	chr1	4877	38	72	34	gggggctgagcctcagggcaggggtgcagatggg	ggg	ggctgagcctca	12	cag	3	tgcagat	7	cctttccaccccagacttgtaagcc	ggtgcagccctcccgcttcccggcg	1.554054
3437	NM_016257	HPCAL4	hippocalcin-like protein 4 isoform 1	chr1	4877	4671	4723	52	gggccttctaagcagcagtagaaaggaggcttggggaagtggggggtctggg	ggg	ccttctaagcagcagtagaaaggaggctt	29	gaagt	5	gggtct	6	gcttggtggaggccagtcaggccca	tagcaggggaaggaggccagttcca	4.617647
3442	NM_001282397	HPCAL4	hippocalcin-like protein 4 isoform 2	chr1	4436	4230	4282	52	gggccttctaagcagcagtagaaaggaggcttggggaagtggggggtctggg	ggg	ccttctaagcagcagtagaaaggaggctt	29	gaagt	5	gggtct	6	gcttggtggaggccagtcaggccca	tagcaggggaaggaggccagttcca	4.617647
3446	NM_001282396	HPCAL4	hippocalcin-like protein 4 isoform 1	chr1	4758	4552	4604	52	gggccttctaagcagcagtagaaaggaggcttggggaagtggggggtctggg	ggg	ccttctaagcagcagtagaaaggaggctt	29	gaagt	5	gggtct	6	gcttggtggaggccagtcaggccca	tagcaggggaaggaggccagttcca	4.617647
3451	NM_001195007	PPIE	peptidyl-prolyl cis-trans isomerase E isoform 4	chr1	1254	1146	1205	59	gggcaaggtcttttctggggttcctactgtgtgcagctactatggggtaccagggtggg	ggg	caaggtcttttctggggttcctactgtgtgcagctactat	40	gtacca	6	t	1	tggacgtcatctgcagggacagaag	ggatgccctgatgagcacatttgtc	4.090909
3452	NM_203456	PPIE	peptidyl-prolyl cis-trans isomerase E isoform 2	chr1	1119	1011	1070	59	gggcaaggtcttttctggggttcctactgtgtgcagctactatggggtaccagggtggg	ggg	caaggtcttttctggggttcctactgtgtgcagctactat	40	gtacca	6	t	1	tggacgtcatctgcagggacagaag	ggatgccctgatgagcacatttgtc	4.090909
[truncated: 31,928 more rows]

## Sheet: Distinct
Gene	Length	G4 Sequence	Quartets	Loop 1	L1 len	Loop 2	L2 len	Loop 3	L3 len	25nt Upstream	25nt Downstream	cGcC score
[truncated: 17,196 more rows]
