# Supplementary material for: Irregular G-quadruplexes Found in the Untranslated Regions of Human mRNAs Influence Translation
Source: J Biol Chem. 2016 Aug 24;291(41):21751–60. doi: 10.1074/jbc.M116.744839 (PMC5076843; doi:10.1074/jbc.M116.744839)
Supplement: Supplemental Data [file 10.1074_M116.744839_jbc.M116.744839-2.xls]

## Sheet: Redundant
#	Accession	Gene	Name	Chromosome	Entry Length	Start	End	Length	G4 Sequence	Quartets	Loop 1	L1 len	Loop 2	L2 len	Loop 3	L3 len	25nt Upstream	25nt Downstream	cGcC score
6	NM_000299	PKP1	plakophilin-1 isoform 1b	chr1	5447	0	43	43	gggtggtgcagggcaggggtggtatatcctgtctgacggaggg	ggg	tggtgca	7	ca	2	gtggtatatcctgtctgacgga	22		cgggcctcgccagtgccagagaggg	4.09091
7	NM_000299	PKP1	plakophilin-1 isoform 1b	chr1	5447	2695	2722	27	gggggttagggaggttggggcggtggg	ggg	ggtta	5	aggtt	5	gcggt	5	ttccttggggaaactggcaggcaat	ggctttcttgagttaaaggggctta	14.3636
8	NM_000299	PKP1	plakophilin-1 isoform 1b	chr1	5447	3501	3547	46	gggaacaagtggggctgggcatatacctattccggcttctagtggg	ggg	aacaagt	7	gct	3	catatacctattccggcttctagt	24	tggtcttcatattcccagtggagag	atggagttggggtatagaaattaac	3.92308
9	NM_000299	PKP1	plakophilin-1 isoform 1b	chr1	5447	5250	5268	18	ggggtgggcagggaaggg	ggg	gt	2	ca	2	aa	2	ggctggcaggaccaagactgcggct	aagccgggggctgctgtgagggatc	6.88235
15	NM_001005337	PKP1	plakophilin-1 isoform 1a	chr1	5384	0	43	43	gggtggtgcagggcaggggtggtatatcctgtctgacggaggg	ggg	tggtgca	7	ca	2	gtggtatatcctgtctgacgga	22		cgggcctcgccagtgccagagaggg	4.09091
16	NM_001005337	PKP1	plakophilin-1 isoform 1a	chr1	5384	2632	2659	27	gggggttagggaggttggggcggtggg	ggg	ggtta	5	aggtt	5	gcggt	5	ttccttggggaaactggcaggcaat	ggctttcttgagttaaaggggctta	14.3636
17	NM_001005337	PKP1	plakophilin-1 isoform 1a	chr1	5384	3438	3484	46	gggaacaagtggggctgggcatatacctattccggcttctagtggg	ggg	aacaagt	7	gct	3	catatacctattccggcttctagt	24	tggtcttcatattcccagtggagag	atggagttggggtatagaaattaac	3.92308
18	NM_001005337	PKP1	plakophilin-1 isoform 1a	chr1	5384	5187	5205	18	ggggtgggcagggaaggg	ggg	gt	2	ca	2	aa	2	ggctggcaggaccaagactgcggct	aagccgggggctgctgtgagggatc	6.88235
20	NM_012102	RERE	arginine-glutamic acid dipeptide repeats protein isoform a	chr1	8194	1314	1342	28	GGGAGAGGGCCTGTAGGGAGTAAGAGGG	GGG	AGA	3	CCTGTA	6	AGTAAGA	7	GCCACCACAGCATCTTTCTGAAGCC	ACCATCTCCTCATGAACGTCAAATG	1.59375
21	NM_012102	RERE	arginine-glutamic acid dipeptide repeats protein isoform a	chr1	8194	4714	4747	33	GGGAGCTCCGGGAGCGGGAGATCCGAGAGCGGG	GGG	AGCTCC	6	AGC	3	AGATCCGAGAGC	12	AACGTCGACCCCACCATCCGCGAGC	AGATCCGAGAGCGGGAGCTGCGGGA	1.54
24	NM_052896	CSMD2	CUB and sushi domain-containing protein 2 isoform 2	chr1	13118	11234	11263	29	gggtcctgggaagcactgggaaagaaggg	ggg	tcct	4	aagcact	7	aaagaa	6	aacccagtggattaaaaagtcattt	agagccggggaggatagggcaggag	4.04545
28	NM_001281956	CSMD2	CUB and sushi domain-containing protein 2 isoform 1	chr1	13698	190	227	37	GGGGACGGGAGCTGGGGCGCTGCGGCTGCCCCGCGGG	GGG	GAC	3	AGCT	4	GCGCTGCGGCTGCCCCGC	18	gccggccgcgccATGCCGCGCTCGC	GAGGGCTCGCGGCGAAACCGGGATT	2.07143
29	NM_001281956	CSMD2	CUB and sushi domain-containing protein 2 isoform 1	chr1	13698	11814	11843	29	gggtcctgggaagcactgggaaagaaggg	ggg	tcct	4	aagcact	7	aaagaa	6	aacccagtggattaaaaagtcattt	agagccggggaggatagggcaggag	4.04545
30	NM_001042682	RERE	arginine-glutamic acid dipeptide repeats protein isoform b	chr1	6308	2828	2861	33	GGGAGCTCCGGGAGCGGGAGATCCGAGAGCGGG	GGG	AGCTCC	6	AGC	3	AGATCCGAGAGC	12	AACGTCGACCCCACCATCCGCGAGC	AGATCCGAGAGCGGGAGCTGCGGGA	1.54
32	NM_001042681	RERE	arginine-glutamic acid dipeptide repeats protein isoform a	chr1	8009	1129	1157	28	GGGAGAGGGCCTGTAGGGAGTAAGAGGG	GGG	AGA	3	CCTGTA	6	AGTAAGA	7	GCCACCACAGCATCTTTCTGAAGCC	ACCATCTCCTCATGAACGTCAAATG	1.59375
33	NM_001042681	RERE	arginine-glutamic acid dipeptide repeats protein isoform a	chr1	8009	4529	4562	33	GGGAGCTCCGGGAGCGGGAGATCCGAGAGCGGG	GGG	AGCTCC	6	AGC	3	AGATCCGAGAGC	12	AACGTCGACCCCACCATCCGCGAGC	AGATCCGAGAGCGGGAGCTGCGGGA	1.54
35	NM_024686	TTLL7	tubulin polyglutamylase TTLL7	chr1	3648	68	125	57	gggcggtgggcgggcggaggagagcaccggaccaccagtgcaggctgccgagtcggg	ggg	cggt	4	c	1	cggaggagagcaccggaccaccagtgcaggctgccgagtc	40	cggagtcccgagccgtggctgccac	gcggccgcccacggggaagctgcga	1.90323
39	NM_030806	C1orf21	uncharacterized protein C1orf21	chr1	10308	7810	7841	31	gggttcccggggctttgctggggattcaggg	ggg	ttcccg	6	ctttgct	7	gattca	6	ggcagtgagccaggctagccacaga	agcataaataagagctttaggtggt	3.26923
43	NM_001286644	RFWD2	E3 ubiquitin-protein ligase RFWD2 isoform c precursor	chr1	2592	287	317	30	gggtcgggctccgctgggacaagccccggg	ggg	tc	2	ctccgct	7	acaagcccc	9	cacgatgtctggtagccgccaggcc	tcctcggcggcctcctcggtgactt	1.13559
45	NM_022457	RFWD2	E3 ubiquitin-protein ligase RFWD2 isoform a	chr1	2789	287	317	30	GGGTCGGGCTCCGCTGGGACAAGCCCCGGG	GGG	TC	2	CTCCGCT	7	ACAAGCCCC	9	cacgATGTCTGGTAGCCGCCAGGCC	TCCTCGGCGGCCTCCTCGGTGACTT	1.13559
47	NM_001001740	RFWD2	E3 ubiquitin-protein ligase RFWD2 isoform b	chr1	2717	287	317	30	GGGTCGGGCTCCGCTGGGACAAGCCCCGGG	GGG	TC	2	CTCCGCT	7	ACAAGCCCC	9	cacgATGTCTGGTAGCCGCCAGGCC	TCCTCGGCGGCCTCCTCGGTGACTT	1.13559
48	NM_022114	PRDM16	PR domain zinc finger protein 16 isoform 1	chr1	8723	359	403	44	GGGCTGGCCTGGGGGTCTGGGCCAAGAGGAAGATGGAAGCCGGG	GGG	CTGGCCT	7	GGTCT	5	CCAAGAGGAAGATGGAAGCC	20	GAGCTCCGAGAGTCCTCCATCCCAG	GAGAGGCTGGGCCCCTGCGTGGTGG	2.20339
49	NM_022114	PRDM16	PR domain zinc finger protein 16 isoform 1	chr1	8723	3914	3951	37	gggctgggcagccgggggccggtggccagagcgaggg	ggg	ct	2	cagcc	5	ggccggtggccagagcga	18	TTTCACCCCATCAACCACCTCTGAc	caccagccacgaaggacggaggcgg	1.62712
51	NM_007274	ACOT7	cytosolic acyl coenzyme A thioester hydrolase isoform hBACHa	chr1	1805	240	262	22	gggaggcggggctcggggtggg	ggg	aggc	4	gctc	4	gt	2	gagctctctgcagccttggcggcct	gccggcgcgggggcggggtcggcgc	5.80769
54	NM_015215	CAMTA1	calmodulin-binding transcription activator 1 isoform 1	chr1	8444	96	118	22	gggccgcggggcggggccaggg	ggg	ccgc	4	gc	2	gcca	4	gcacggcccaacgggagctgtgcgt	cgggtgcgcggcggcggcggggtgg	4.12903
55	NM_015215	CAMTA1	calmodulin-binding transcription activator 1 isoform 1	chr1	8444	3243	3285	42	GGGAGCGGGAATGGAGGGAGCCAGGCACAGTGTGCTTCTGGG	GGG	AGC	3	AATGGA	6	AGCCAGGCACAGTGTGCTTCT	21	AGGCGGCAGCAGTGGAGGCGGCAGC	ACTGGGGCCTTGGGGAGCTGCTTTG	5.40909
59	NM_198576	AGRN	agrin isoform 2 precursor	chr1	7326	1159	1222	63	GGGCCGATCGGGGGCCGCCCGGGGTCTCCTCCTGCAGAAAGTGCGCTCCGGCCAGTGCCAGGG	GGG	CCGATCG	7	GCCGCCC	7	GTCTCCTCCTGCAGAAAGTGCGCTCCGGCCAGTGCCA	37	TCACCTACGAAAACGACTGTGTCAT	TCGAGACCAGTGCCCGGAGCCCTGC	1.30769
60	NM_198576	AGRN	agrin isoform 2 precursor	chr1	7326	4089	4134	45	GGGCATTGGGCGGGGGCTTCACCTGCAGCTGCCCGGCAGGCAGGG	GGG	CATT	4	C	1	GGCTTCACCTGCAGCTGCCCGGCAGGCA	28	TTCCACGGGGGGACCTGCCAGGACT	GAGGCGCCGTCTGTGAGAAGGTGCT	3.74419
61	NM_199454	PRDM16	PR domain zinc finger protein 16 isoform 2	chr1	8666	359	403	44	GGGCTGGCCTGGGGGTCTGGGCCAAGAGGAAGATGGAAGCCGGG	GGG	CTGGCCT	7	GGTCT	5	CCAAGAGGAAGATGGAAGCC	20	GAGCTCCGAGAGTCCTCCATCCCAG	GAGAGGCTGGGCCCCTGCGTGGTGG	2.20339
62	NM_199454	PRDM16	PR domain zinc finger protein 16 isoform 2	chr1	8666	3857	3894	37	gggctgggcagccgggggccggtggccagagcgaggg	ggg	ct	2	cagcc	5	ggccggtggccagagcga	18	TTTCACCCCATCAACCACCTCTGAc	caccagccacgaaggacggaggcgg	1.62712
65	NM_015164	PLEKHM2	pleckstrin homology domain-containing family M member 2	chr1	4122	69	91	22	gggccgggcggcgggcgccggg	ggg	cc	2	cggc	4	cgcc	4	tggagcgagggcccaggcgaggcga	ccccgcggccggcacgacggagccc	1.3871
68	NM_020780	PTCHD2	patched domain-containing protein 2	chr1	5214	3456	3479	23	GGGGCAGTGGGCGTCAGGGAGGG	GGG	GCAGT	5	CGTCA	5	A	1	CCTGCTCCCGGGGCAGCTGTCCCAC	CCGCGTGCAGTGGATCTCCATGGCT	2.02326
71	NM_015209	KAZN	kazrin isoform A	chr1	3905	149	176	27	gggggtcggggcgcgggcgaagccggg	ggg	ggtc	4	gcgc	4	cgaagcc	7	ggaggaaccggcgctgccggtgcct	ccgcggaggacacaacaggtagagc	3.6129
72	NM_015209	KAZN	kazrin isoform A	chr1	3905	2417	2436	19	ggggtgggcgggaggtggg	ggg	gt	2	c	1	aggt	4	aatattggaatgtctatttttccat	tgtctctgttgacttgtctgttctg	5.90909
75	NM_201628	KAZN	kazrin isoform E	chr1	6022	149	176	27	gggggtcggggcgcgggcgaagccggg	ggg	ggtc	4	gcgc	4	cgaagcc	7	ggaggaaccggcgctgccggtgcct	ccgcggaggacacaacaggtagagc	3.6129
76	NM_201628	KAZN	kazrin isoform E	chr1	6022	3099	3156	57	gggcgggggttggggaactctcggctacagcatcttacccttgactgagaacttggg	ggg	c	1	ggtt	4	gaactctcggctacagcatcttacccttgactgagaactt	40	ctgcctcttgccgagacgtcggaca	tcctgacttggctcactgaatctct	2.27907
78	NM_004565	PEX14	peroxisomal membrane protein PEX14	chr1	1929	1072	1127	55	GGGGCGGGGATGGGCAGATCAACGAGCAGGTGGAGAAGCTGCGGCGGCCCGAGGG	GGG	GC	2	GAT	3	CAGATCAACGAGCAGGTGGAGAAGCTGCGGCGGCCCGA	38	CTGGGGGTGCAGAGGGAGGACCGCC	CGCCAGCAACGAGAGTGAGCGGGAC	4.10811
80	NM_001161504	ALDH4A1	delta-1-pyrroline-5-carboxylate dehydrogenase, mitochondrial isoform b	chr1	3243	3069	3123	54	gggctgggtgtgggttctgtgtccttccaggatatgtgtcatttcccatgaggg	ggg	ct	2	tgt	3	ttctgtgtccttccaggatatgtgtcatttcccatga	37	atgggggtgggtgctggtgccagct	gccggggcaggtggctgggtggggg	5.60606
82	NM_003748	ALDH4A1	delta-1-pyrroline-5-carboxylate dehydrogenase, mitochondrial isoform a precursor	chr1	3383	3209	3263	54	gggctgggtgtgggttctgtgtccttccaggatatgtgtcatttcccatgaggg	ggg	ct	2	tgt	3	ttctgtgtccttccaggatatgtgtcatttcccatga	37	atgggggtgggtgctggtgccagct	gccggggcaggtggctgggtggggg	5.60606
84	NM_015013	KDM1A	lysine-specific histone demethylase 1A isoform b	chr1	3035	299	351	52	GGGCCGGGGGCGGTGGGGGAGCGCACACCCCGCAAGAAAGAGCCTCCGCGGG	GGG	CC	2	GGCGGT	6	GGAGCGCACACCCCGCAAGAAAGAGCCTCCGC	32	GGGCCTGTCGGGCCCAGCCGAGGTC	CCTCGCCCCCCGGGGGCCTGGCGGA	1.3871
86	NM_170726	ALDH4A1	delta-1-pyrroline-5-carboxylate dehydrogenase, mitochondrial isoform a precursor	chr1	2370	2196	2250	54	gggctgggtgtgggttctgtgtccttccaggatatgtgtcatttcccatgaggg	ggg	ct	2	tgt	3	ttctgtgtccttccaggatatgtgtcatttcccatga	37	atgggggtgggtgctggtgccagct	gccggggcaggtggctgggtggggg	5.60606
88	NM_001009999	KDM1A	lysine-specific histone demethylase 1A isoform a	chr1	3107	299	351	52	GGGCCGGGGGCGGTGGGGGAGCGCACACCCCGCAAGAAAGAGCCTCCGCGGG	GGG	CC	2	GGCGGT	6	GGAGCGCACACCCCGCAAGAAAGAGCCTCCGC	32	GGGCCTGTCGGGCCCAGCCGAGGTC	CCTCGCCCCCCGGGGGCCTGGCGGA	1.3871
91	NM_001276252	WDTC1	WD and tetratricopeptide repeats protein 1 isoform a	chr1	4819	281	302	21	gggcggggagcatgggaaggg	ggg	c	1	gagcat	6	aa	2	cgctgtccggccccggccaggcgcc	gctagaactgctcgagccccccagc	0.826531
92	NM_001276252	WDTC1	WD and tetratricopeptide repeats protein 1 isoform a	chr1	4819	3512	3549	37	ggggagaggggtgggtctcctgagccactcagatggg	ggg	gaga	4	gt	2	tctcctgagccactcagat	19	ttttctctgtcccctgctgctctga	aaagtcccttactcggcccctccct	0.935897
93	NM_001276252	WDTC1	WD and tetratricopeptide repeats protein 1 isoform a	chr1	4819	4166	4200	34	ggggctgggccctggggcccaaggaccagctggg	ggg	gct	3	ccct	4	gcccaaggaccagct	15	agggagaagggagagcaggagtatt	tcccctttgctttcttgtgttccag	1.83019
96	NM_015023	WDTC1	WD and tetratricopeptide repeats protein 1 isoform b	chr1	4816	281	302	21	gggcggggagcatgggaaggg	ggg	c	1	gagcat	6	aa	2	cgctgtccggccccggccaggcgcc	gctagaactgctcgagccccccagc	0.826531
97	NM_015023	WDTC1	WD and tetratricopeptide repeats protein 1 isoform b	chr1	4816	3509	3546	37	ggggagaggggtgggtctcctgagccactcagatggg	ggg	gaga	4	gt	2	tctcctgagccactcagat	19	ttttctctgtcccctgctgctctga	aaagtcccttactcggcccctccct	0.935897
98	NM_015023	WDTC1	WD and tetratricopeptide repeats protein 1 isoform b	chr1	4816	4163	4197	34	ggggctgggccctggggcccaaggaccagctggg	ggg	gct	3	ccct	4	gcccaaggaccagct	15	agggagaagggagagcaggagtatt	tcccctttgctttcttgtgttccag	1.83019
103	NM_001099439	EPHA10	ephrin type-A receptor 10 isoform 3 precursor	chr1	5511	1433	1473	40	GGGCCCGGGGCGCCCTGGGAGGAGGATGAGATCCGCAGGG	GGG	CCC	3	GCGCCCT	7	AGGAGGATGAGATCCGCA	18	CTACGCGCAGGTCACCGTCTCCACC	ACCGAGTGGAACCCCAGAGCGTGTC	1.12857
104	NM_001099439	EPHA10	ephrin type-A receptor 10 isoform 3 precursor	chr1	5511	3401	3419	18	ggggcagggatgggaggg	ggg	gca	3	at	2	a	1	aaattcggggtctcagagaaaagct	aagacagtgggttgagattgccctg	5.5625
105	NM_001099439	EPHA10	ephrin type-A receptor 10 isoform 3 precursor	chr1	5511	4303	4350	47	gggcccccgggaatggtggggcccagtatgccagagctttcgtaggg	ggg	ccccc	5	aatggt	6	gcccagtatgccagagctttcgta	24	ccaccgtggagttccttatccacaa	tggcaggaaggcagctggatctcag	1.13699
106	NM_001099439	EPHA10	ephrin type-A receptor 10 isoform 3 precursor	chr1	5511	4446	4464	18	ggggtgggatggggcggg	ggg	gt	2	at	2	gc	2	ctgctctgcttggctgtgtgttggt	aaagaggagacaagaggtaaagatg	12.2857
107	NM_001099439	EPHA10	ephrin type-A receptor 10 isoform 3 precursor	chr1	5511	4606	4633	27	gggtcagtgggtaggtgggctggaggg	ggg	tcagt	5	taggt	5	ctgga	5	gcccagggccccccaggagccctct	ggagatagccactctcttaatgtgt	1.09302
108	NM_001099439	EPHA10	ephrin type-A receptor 10 isoform 3 precursor	chr1	5511	5416	5441	25	gggagggagggggccagtcggaggg	ggg	a	1	a	1	ggccagtcgga	11	cattaccctggtctgagctcaccct	ggttccttctggagatgtttttata	3.14706
109	NM_017646	TRIT1	tRNA dimethylallyltransferase, mitochondrial precursor	chr1	2131	49	104	55	GGGCAGTGGGCTCAGGGGCCTGCAACGGACCCTACCTCTTGTAGTGATTCTCGGG	GGG	CAGT	4	CTCA	4	GCCTGCAACGGACCCTACCTCTTGTAGTGATTCTC	35	TGGCGGCTGCACGAGCAGTTCCCGT	GCCACGGGCACCGGCAAATCCACGC	1.67241
110	NM_001135181	SLC5A9	sodium/glucose cotransporter 4 isoform 1	chr1	3274	2728	2781	53	ggggtggggagccaagggtggactttaagcatggtgacagatggtattttggg	ggg	gt	2	gagccaa	7	tggactttaagcatggtgacagatggtatttt	32	cacagtggtggctgtcagacccgaa	cagaaagctcttagacaatggacta	3.65385
113	NM_020883	ZSWIM5	zinc finger SWIM domain-containing protein 5	chr1	5836	714	758	44	GGGCTGGGCGCAGGGGCCGGCGCGGCCGGCTGCGGTGGCGAGGG	GGG	CT	2	CGCA	4	GCCGGCGCGGCCGGCTGCGGTGGCGA	26	GGGCGTCGCGGCTGGGGCATCCCCC	GCTCCCGTTCCGCCGGGGCATCCGT	1.7875
114	NM_020883	ZSWIM5	zinc finger SWIM domain-containing protein 5	chr1	5836	5514	5539	25	gggggtggggtttgatagggaaggg	ggg	ggtg	4	tttgata	7	aa	2	tgtttcatgtcttagttcctgagtt	gtggtatagctagaatgtgaactaa	12.375
115	NM_001011547	SLC5A9	sodium/glucose cotransporter 4 isoform 2	chr1	3199	2653	2706	53	ggggtggggagccaagggtggactttaagcatggtgacagatggtattttggg	ggg	gt	2	gagccaa	7	tggactttaagcatggtgacagatggtatttt	32	cacagtggtggctgtcagacccgaa	cagaaagctcttagacaatggacta	3.65385
117	NM_005012	ROR1	tyrosine-protein kinase transmembrane receptor ROR1 isoform 1 precursor	chr1	5854	189	245	56	gggctgggaagggatcgcgctcgcggcatccagaggcggccaggcggaggcgaggg	ggg	ct	2	aa	2	atcgcgctcgcggcatccagaggcggccaggcggaggcga	40	cggcccaggcgaggctgcagccaga	agcaggttagagggacaaagagctt	2.64103
118	NM_001297440	PDE4B	cAMP-specific 3',5'-cyclic phosphodiesterase 4B isoform 4	chr1	4064	3481	3538	57	ggggcagggggcaatgggatgtagtttttacccaggttctatccaaatctatgtggg	ggg	gca	3	ggcaat	6	atgtagtttttacccaggttctatccaaatctatgt	36	gcttttacttttgtatagcttgata	catgagttgggttataactggatcc	3.77778
119	NM_002600	PDE4B	cAMP-specific 3',5'-cyclic phosphodiesterase 4B isoform 1	chr1	4258	3675	3732	57	ggggcagggggcaatgggatgtagtttttacccaggttctatccaaatctatgtggg	ggg	gca	3	ggcaat	6	atgtagtttttacccaggttctatccaaatctatgt	36	gcttttacttttgtatagcttgata	catgagttgggttataactggatcc	3.77778
120	NM_001297441	PDE4B	cAMP-specific 3',5'-cyclic phosphodiesterase 4B isoform 5	chr1	3957	3374	3431	57	ggggcagggggcaatgggatgtagtttttacccaggttctatccaaatctatgtggg	ggg	gca	3	ggcaat	6	atgtagtttttacccaggttctatccaaatctatgt	36	gcttttacttttgtatagcttgata	catgagttgggttataactggatcc	3.77778
121	NM_001037340	PDE4B	cAMP-specific 3',5'-cyclic phosphodiesterase 4B isoform 3	chr1	4358	3775	3832	57	ggggcagggggcaatgggatgtagtttttacccaggttctatccaaatctatgtggg	ggg	gca	3	ggcaat	6	atgtagtttttacccaggttctatccaaatctatgt	36	gcttttacttttgtatagcttgata	catgagttgggttataactggatcc	3.77778
123	NM_001083592	ROR1	tyrosine-protein kinase transmembrane receptor ROR1 isoform 2 precursor	chr1	2292	189	245	56	gggctgggaagggatcgcgctcgcggcatccagaggcggccaggcggaggcgaggg	ggg	ct	2	aa	2	atcgcgctcgcggcatccagaggcggccaggcggaggcga	40	cggcccaggcgaggctgcagccaga	agcaggttagagggacaaagagctt	2.64103
124	NM_001037341	PDE4B	cAMP-specific 3',5'-cyclic phosphodiesterase 4B isoform 1	chr1	4303	3720	3777	57	ggggcagggggcaatgggatgtagtttttacccaggttctatccaaatctatgtggg	ggg	gca	3	ggcaat	6	atgtagtttttacccaggttctatccaaatctatgt	36	gcttttacttttgtatagcttgata	catgagttgggttataactggatcc	3.77778
125	NR_110628	LOC101926964		chr1	2344	1351	1389	38	gggtggggatactgggcagatgcaaagattgccaaggg	ggg	t	1	gatact	6	cagatgcaaagattgccaa	19	gaacaaagaggagtctggtgaagta	ttatatcataaaggccgggatacca	4.5
127	NM_024911	WLS	protein wntless homolog isoform 1 precursor	chr1	2796	2231	2261	30	gggggtggggtgggggtgtattccttgggg	gggg	gt	2	t	1	gtgtattcctt	11	agcagctggttagtaaacctcatgt	gatggtttgggccgaatggggagtg	11.4
129	NM_001193334	WLS	protein wntless homolog isoform 3	chr1	2468	1903	1933	30	gggggtggggtgggggtgtattccttgggg	gggg	gt	2	t	1	gtgtattcctt	11	agcagctggttagtaaacctcatgt	gatggtttgggccgaatggggagtg	11.4
131	NM_006820	IFI44L	interferon-induced protein 44-like	chr1	5874	5718	5743	25	gggcacaggggtggaggtggggggg	ggg	cacag	5	tggaggt	7	g	1	gtgtaggcaaaattgcaaaaattga	ttgaataacaagctgtgctaaataa	19.1429
136	NM_152890	COL24A1	collagen alpha-1(XXIV) chain precursor	chr1	6500	3215	3253	38	GGGAAAAGATGGGTTAAAGGGAGTACCAGGAGGAAGGG	GGG	AAAAGAT	7	TTAAA	5	AGTACCAGGAGGAA	14	GAGCTCCTGGAGAAGAAGGTCTCCA	GACTTCCTGGAGAGGATGGAGAAAA	4.52632
138	NM_001134492	HS2ST1	heparan sulfate 2-O-sulfotransferase 1 isoform 2	chr1	1578	68	102	34	gggcgcgggggtcggggactgaggcagtagaggg	ggg	cgc	3	ggtc	4	gactgaggcagtaga	15	aagagagggaggcgggcaagcaggc	aggcgagagcccggcagccgcttcg	4.74074
140	NM_012262	HS2ST1	heparan sulfate 2-O-sulfotransferase 1 isoform 1	chr1	6758	68	102	34	gggcgcgggggtcggggactgaggcagtagaggg	ggg	cgc	3	ggtc	4	gactgaggcagtaga	15	aagagagggaggcgggcaagcaggc	aggcgagagcccggcagccgcttcg	4.74074
142	NM_001160234	ATP1A1	sodium/potassium-transporting ATPase subunit alpha-1 isoform d	chr1	3576	3408	3463	55	ggggggaggggggagggctgcctgaaaaccatccatctgtggaaatgacagcggg	ggg	ggga	4	ggga	4	ctgcctgaaaaccatccatctgtggaaatgacagc	35	cctggaatgaagcatgtagctctat	gaaggtttttatgtgcctttttgtt	6.14815
144	NM_000701	ATP1A1	sodium/potassium-transporting ATPase subunit alpha-1 isoform a	chr1	3743	3575	3630	55	ggggggaggggggagggctgcctgaaaaccatccatctgtggaaatgacagcggg	ggg	ggga	4	ggga	4	ctgcctgaaaaccatccatctgtggaaatgacagc	35	cctggaatgaagcatgtagctctat	gaaggtttttatgtgcctttttgtt	6.14815
146	NM_001160233	ATP1A1	sodium/potassium-transporting ATPase subunit alpha-1 isoform c	chr1	3767	3599	3654	55	ggggggaggggggagggctgcctgaaaaccatccatctgtggaaatgacagcggg	ggg	ggga	4	ggga	4	ctgcctgaaaaccatccatctgtggaaatgacagc	35	cctggaatgaagcatgtagctctat	gaaggtttttatgtgcctttttgtt	6.14815
151	NM_020205	OTUD7B	OTU domain-containing protein 7B	chr1	6415	1955	1975	20	GGGGTGGGGACAGGGTTGGG	GGG	GT	2	GACA	4	TT	2	GCACAGCAAGGGTTCAAAGCCTGGA	AGGAAGCAGCGGCACTGAGACACTG	6
152	NM_020205	OTUD7B	OTU domain-containing protein 7B	chr1	6415	3220	3249	29	gggggtgggaggtgggcagaagtcttggg	ggg	ggt	3	aggt	4	cagaagtctt	10	agtagcaggggaaggtttggtgtgt	gaggaatgggcaaaggaggttctca	22.5
153	NM_020205	OTUD7B	OTU domain-containing protein 7B	chr1	6415	4267	4300	33	ggggctgggagtggggatgcggacacagtaggg	ggg	gct	3	agt	3	gatgcggacacagta	15	ttccctgacccttccctgttctcta	ggagctccttcgcattttgcacaaa	2.15556
154	NM_020205	OTUD7B	OTU domain-containing protein 7B	chr1	6415	5852	5875	23	ggggagggtcttggtgggatggg	ggg	ga	2	tcttggt	7	at	2	gaagtttgttttgcttcattctttc	gggaggtgaaggaataatgcctggg	13.7778
155	NR_103556	HYDIN2		chr1	8867	6445	6474	29	gggtgggcgcaggggccgcaaggaccggg	ggg	t	1	cgca	4	gccgcaaggacc	12	ccgacgaccagcgccaggtcccctc	agagagagcgcctggagaaggagcg	1.53846
156	NR_103556	HYDIN2		chr1	8867	6567	6619	52	gggagggggaaggggaggaggaccacgaagagaagaaggagaaggacctggg	ggg	a	1	ggaa	4	gaggaggaccacgaagagaagaaggagaaggacct	35	cgagccctggaggagcggagcgact	cgtacccttccttaacatccagaca	2.61364
157	NM_001198834	PDE4DIP	myomegalin isoform 9	chr1	8321	255	293	38	gggttgagggggcaatcgggcacgctcctccccatggg	ggg	ttga	4	ggcaatc	7	cacgctcctccccat	15	tgcggtgcagctgcaccatgttcct	ttgcccatcATGTCTAATGGATATC	1.51852
159	NM_014455	RNF115	E3 ubiquitin-protein ligase RNF115	chr1	1949	57	103	46	gggaggcgggccgcagggtagctgttggcgccgccgcgtttctggg	ggg	aggc	4	ccgca	5	tagctgttggcgccgccgcgtttct	25	ctccttcctgcgcctctttggtgct	cctggccaactcacgtgaccgacgc	1.37255
160	NM_014644	PDE4DIP	myomegalin isoform 1	chr1	8377	255	293	38	gggttgagggggcaatcgggcacgctcctccccatggg	ggg	ttga	4	ggcaatc	7	cacgctcctccccat	15	tgcggtgcagctgcaccatgttcct	ttgcccatcATGTCTAATGGATATC	1.51852
161	NM_001002812	PDE4DIP	myomegalin isoform 2	chr1	4835	255	293	38	gggttgagggggcaatcgggcacgctcctccccatggg	ggg	ttga	4	ggcaatc	7	cacgctcctccccat	15	tgcggtgcagctgcaccatgttcct	ttgcccatcATGTCTAATGGATATC	1.51852
162	NM_001002810	PDE4DIP	myomegalin isoform 4	chr1	1260	255	293	38	gggttgagggggcaatcgggcacgctcctccccatggg	ggg	ttga	4	ggcaatc	7	cacgctcctccccat	15	tgcggtgcagctgcaccatgttcct	ttgcccatcATGTCTAATGGATATC	1.51852
163	NM_000696	ALDH9A1	4-trimethylaminobutyraldehyde dehydrogenase	chr1	2500	2261	2292	31	gggatagggaggggattagataatagatggg	ggg	ata	3	a	1	gattagataatagat	15	cattccattgagaaagctgacaact	gtcaaattctgtgtgaatgtgaact	6.45454
165	NM_001204963	PBX1	pre-B-cell leukemia transcription factor 1 isoform 3	chr1	4147	547	573	26	GGGGCCGGAGGGACCGAGGGGGAGGG	GGG	GCCGGA	6	ACCGA	5	GGA	3	CGGCCTGTCCCAGCACTTGCAGGAT	CGGGAGGAAGCAGGACATTGGAGAC	3.83333
168	NM_001204961	PBX1	pre-B-cell leukemia transcription factor 1 isoform 2	chr1	6790	547	573	26	GGGGCCGGAGGGACCGAGGGGGAGGG	GGG	GCCGGA	6	ACCGA	5	GGA	3	CGGCCTGTCCCAGCACTTGCAGGAT	CGGGAGGAAGCAGGACATTGGAGAC	3.83333
169	NM_001204961	PBX1	pre-B-cell leukemia transcription factor 1 isoform 2	chr1	6790	1684	1706	22	ggggcaggggcaggagggaggg	ggg	gca	3	gcagga	6	a	1	tcccggctgaccctgtgccccagtt	tttctctcccaacgctgaagcggtc	1.33898
172	NM_002585	PBX1	pre-B-cell leukemia transcription factor 1 isoform 1	chr1	6903	547	573	26	GGGGCCGGAGGGACCGAGGGGGAGGG	GGG	GCCGGA	6	ACCGA	5	GGA	3	CGGCCTGTCCCAGCACTTGCAGGAT	CGGGAGGAAGCAGGACATTGGAGAC	3.83333
173	NM_002585	PBX1	pre-B-cell leukemia transcription factor 1 isoform 1	chr1	6903	1797	1819	22	ggggcaggggcaggagggaggg	ggg	gca	3	gcagga	6	a	1	tcccggctgaccctgtgccccagtt	tttctctcccaacgctgaagcggtc	1.33898
178	NM_022093	TNN	tenascin-N precursor	chr1	5008	589	632	43	GGGCAGGGAGGGCCCCGCCTGCGAGCGGCTGGCCTGCCCCGGG	GGG	CA	2	A	1	CCCCGCCTGCGAGCGGCTGGCCTGCCCC	28	AGACCTGCAGCTGCCACTGCGAAGA	GCGTGCAGCGGCCACGGGCGTTGCG	1.21622
179	NM_022093	TNN	tenascin-N precursor	chr1	5008	4063	4097	34	ggggcggggtgggtagtggtcactgcggtctggg	ggg	gc	2	gt	2	tagtggtcactgcggtct	18	gagacaccaccagctgtggcagctt	agtgctcagatagcccgcagaacaa	2.74193
182	NM_032360	ACBD6	acyl-CoA-binding domain-containing protein 6	chr1	1616	457	483	26	gggcagggagcagggtcacgtgaggg	ggg	ca	2	agca	4	tcacgtga	8	ctctgcacgcccagggagtagaagt	agcgcgccgcgactgagcttgggtc	2.67857
184	NM_170692	RASAL2	ras GTPase-activating protein nGAP isoform 2	chr1	10881	596	652	56	gggcagtgggcgacggggaaggaggtgagaggtgtccgcgccggctgccgctcggg	ggg	cagt	4	cgac	4	gaaggaggtgagaggtgtccgcgccggctgccgctc	36	aggtgggctgcatcgcccgagcctc	tccctgccctcgctgcgcgctctcc	1.46269
185	NM_001252512	SOAT1	sterol O-acyltransferase 1 isoform 3	chr1	6796	56	111	55	gggggcgtaggggccgggctgtccggcgctttagcttagcaggcgacgttgcggg	ggg	ggcgta	6	gcc	3	ctgtccggcgctttagcttagcaggcgacgttgc	34	cgtgacgcagcggtgctcggaggca	ccctgggcgccaggagagcttcccg	2.52
186	NR_045530	SOAT1		chr1	6841	56	111	55	gggggcgtaggggccgggctgtccggcgctttagcttagcaggcgacgttgcggg	ggg	ggcgta	6	gcc	3	ctgtccggcgctttagcttagcaggcgacgttgc	34	cgtgacgcagcggtgctcggaggca	ccctgggcgccaggagagcttcccg	2.52
187	NM_001252511	SOAT1	sterol O-acyltransferase 1 isoform 2	chr1	6863	56	111	55	gggggcgtaggggccgggctgtccggcgctttagcttagcaggcgacgttgcggg	ggg	ggcgta	6	gcc	3	ctgtccggcgctttagcttagcaggcgacgttgc	34	cgtgacgcagcggtgctcggaggca	ccctgggcgccaggagagcttcccg	2.52
188	NM_003101	SOAT1	sterol O-acyltransferase 1 isoform 1	chr1	6922	56	111	55	gggggcgtaggggccgggctgtccggcgctttagcttagcaggcgacgttgcggg	ggg	ggcgta	6	gcc	3	ctgtccggcgctttagcttagcaggcgacgttgc	34	cgtgacgcagcggtgctcggaggca	ccctgggcgccaggagagcttcccg	2.52
192	NM_002596	CDK18	cyclin-dependent kinase 18 isoform b	chr1	3184	201	255	54	gggagggagcgggcgcaccgcggcccccaggacacgcgctgtgagtcccgcggg	ggg	a	1	agc	3	cgcaccgcggcccccaggacacgcgctgtgagtcccgc	38	gagcaggggaagctgccccgtgccc	cggtgcgcctgggaggaagggggag	1.44792
194	NM_002481	PPP1R12B	protein phosphatase 1 regulatory subunit 12B isoform a	chr1	11108	10859	10878	19	gggatggggtggggttggg	ggg	at	2	gt	2	gtt	3	acttcagtccactgtaaatacacct	gttgtttagggagaagcagccagac	4.83333
199	NM_002646	PIK3C2B	phosphatidylinositol 4-phosphate 3-kinase C2 domain-containing subunit beta	chr1	7606	1120	1150	30	GGGAGGTGGGGGTCAGGGGCGCCTACTGGG	GGG	AGGT	4	GGTCA	5	GCGCCTACT	9	GGATCCTAGAAGAGGAAGAGGTGCT	GTCTGTGGACTATGATGGTATCAAT	7.73333
200	NM_002646	PIK3C2B	phosphatidylinositol 4-phosphate 3-kinase C2 domain-containing subunit beta	chr1	7606	5674	5714	40	gggagtgtgtggggtgggctgtatgaagtagcattttggg	ggg	agtgtgt	7	gt	2	ctgtatgaagtagcatttt	19	tgtcaagggagcaatgcttggtttg	ggtgggtgggtggatatcttaattt	22.1667
201	NM_002646	PIK3C2B	phosphatidylinositol 4-phosphate 3-kinase C2 domain-containing subunit beta	chr1	7606	5942	5995	53	ggggaggggcccagtgggtcctcggccagagccctctctaaggacaggttggg	ggg	ga	2	gcccagt	7	tcctcggccagagccctctctaaggacaggtt	32	cgttttctagctataggaactatct	gagggttggggagggctgcctgtgc	3.11628
203	NM_014873	LPGAT1	acyl-CoA:lysophosphatidylglycerol acyltransferase 1	chr1	7782	59	96	37	ggggaacgggcgcgggccgcgccacagccggagcggg	ggg	gaac	4	cgc	3	ccgcgccacagccggagc	18	ttggggaccgagtctcggcgccgcc	gcagggccccgccaccgccttcttc	1.60294
206	NM_002238	KCNH1	potassium voltage-gated channel subfamily H member 1 isoform 2	chr1	8025	2554	2601	47	GGGCCCCAAGGGGGGCGGGGGCGATTGTGCCAAGCGCAAAAGCTGGG	GGG	CCCCAA	6	GGGC	4	GGCGATTGTGCCAAGCGCAAAAGCT	25	TACAGGCGCCAGGGTCCGAGTGCCT	CCCGCTTCAAAGATGCTTGCGGGAA	2.61403
207	NM_002238	KCNH1	potassium voltage-gated channel subfamily H member 1 isoform 2	chr1	8025	6639	6657	18	ggggagggctgggcaggg	ggg	ga	2	ct	2	ca	2	cctggaatcctcctctttcaaaagt	gtaaaaatgtactataccaccccat	1.60976
208	NM_001134285	ESRRG	estrogen-related receptor gamma isoform 2	chr1	5319	3	35	32	gggcgagggcgggctcctctggaggcggcggg	ggg	cga	3	c	1	ctcctctggaggcggc	16	gga	ctccaggccgggctccctaaacggg	2.6129
211	NM_014053	FLVCR1	feline leukemia virus subgroup C receptor-related protein 1	chr1	5939	127	156	29	gggctgtgggccgggagagcggagtcggg	ggg	ctgt	4	cc	2	agagcggagtc	11	ggaggtggggccccaggaggacctc	gagtggggcgggggagcgaggtggc	4.57143
214	NM_172362	KCNH1	potassium voltage-gated channel subfamily H member 1 isoform 1	chr1	8106	2635	2682	47	GGGCCCCAAGGGGGGCGGGGGCGATTGTGCCAAGCGCAAAAGCTGGG	GGG	CCCCAA	6	GGGC	4	GGCGATTGTGCCAAGCGCAAAAGCT	25	TACAGGCGCCAGGGTCCGAGTGCCT	CCCGCTTCAAAGATGCTTGCGGGAA	2.61403
215	NM_172362	KCNH1	potassium voltage-gated channel subfamily H member 1 isoform 1	chr1	8106	6720	6738	18	ggggagggctgggcaggg	ggg	ga	2	ct	2	ca	2	cctggaatcctcctctttcaaaagt	gtaaaaatgtactataccaccccat	1.60976
216	NM_017982	SUSD4	sushi domain-containing protein 4 isoform a precursor	chr1	3027	1869	1916	47	ggggaaccggggcagcagggaagccctcgcgtggtcttggatgaggg	ggg	gaacc	5	gcagca	6	aagccctcgcgtggtcttggatga	24	gatttgaggattcaccaagacccat	gtgttaaatgtgtatcgtgctgtgg	2.77778
218	NM_012414	RAB3GAP2	rab3 GTPase-activating protein non-catalytic subunit	chr1	7329	102	151	49	ggggtggagggggcagggcgtggtgaggtaaggtgagtgccgtagtggg	ggg	gtgga	5	ggca	4	cgtggtgaggtaaggtgagtgccgtagt	28	attggggctcggtggcggccgcagt	gttccctggagccATGGCCTGCTCC	4.10811
221	NM_025160	WDR26	WD repeat-containing protein 26 isoform a	chr1	6872	254	314	60	GGGGGCGGCGGGGGCCAGGGACAGACCCCGGAACTCGCCTGCTTGTCGGCCCAGAACGGG	GGG	GGCGGC	6	GGCCA	5	ACAGACCCCGGAACTCGCCTGCTTGTCGGCCCAGAAC	37	TGGCGGCGGCGGCGGTGGAGGAGGA	GAGTCGTCCCCCTCGTCGTCGTCGT	1.72222
222	NM_025160	WDR26	WD repeat-containing protein 26 isoform a	chr1	6872	3855	3883	28	ggggatgggagaaagggaaaagtcaggg	ggg	gat	3	agaaa	5	aaaagtca	8	ttcttccattgtggggtaggtggtc	aaggggagaagaaagaaaaacacat	11.5556
225	NM_001115113	WDR26	WD repeat-containing protein 26 isoform b	chr1	6824	254	314	60	GGGGGCGGCGGGGGCCAGGGACAGACCCCGGAACTCGCCTGCTTGTCGGCCCAGAACGGG	GGG	GGCGGC	6	GGCCA	5	ACAGACCCCGGAACTCGCCTGCTTGTCGGCCCAGAAC	37	TGGCGGCGGCGGCGGTGGAGGAGGA	GAGTCGTCCCCCTCGTCGTCGTCGT	1.72222
226	NM_001115113	WDR26	WD repeat-containing protein 26 isoform b	chr1	6824	3807	3835	28	ggggatgggagaaagggaaaagtcaggg	ggg	gat	3	agaaa	5	aaaagtca	8	ttcttccattgtggggtaggtggtc	aaggggagaagaaagaaaaacacat	11.5556
229	NM_018662	DISC1	disrupted in schizophrenia 1 protein isoform L	chr1	7060	203	238	35	GGGCCTGGGATCGGGTTCCTTTCCCCAGCAGTGGG	GGG	CCT	3	ATC	3	TTCCTTTCCCCAGCAGT	17	GCCGGGCTACATGAGAAGCTCGACA	CACACTGTTCCGGTTCCCAGGAGGG	1.35714
230	NM_018662	DISC1	disrupted in schizophrenia 1 protein isoform L	chr1	7060	2626	2647	21	gggatgggggagggaggtggg	ggg	at	2	gga	3	aggt	4	ACGAAGCACAAGCCTGAggagtgac	ccaccatgtttggacccggggggct	5.18518
232	NM_001164542	DISC1	disrupted in schizophrenia 1 protein isoform f	chr1	2710	203	238	35	GGGCCTGGGATCGGGTTCCTTTCCCCAGCAGTGGG	GGG	CCT	3	ATC	3	TTCCTTTCCCCAGCAGT	17	GCCGGGCTACATGAGAAGCTCGACA	CACACTGTTCCGGTTCCCAGGAGGG	1.35714
234	NM_001164541	DISC1	disrupted in schizophrenia 1 protein isoform e	chr1	2904	203	238	35	GGGCCTGGGATCGGGTTCCTTTCCCCAGCAGTGGG	GGG	CCT	3	ATC	3	TTCCTTTCCCCAGCAGT	17	GCCGGGCTACATGAGAAGCTCGACA	CACACTGTTCCGGTTCCCAGGAGGG	1.35714
236	NM_001164555	DISC1	disrupted in schizophrenia 1 protein isoform r	chr1	1794	203	238	35	GGGCCTGGGATCGGGTTCCTTTCCCCAGCAGTGGG	GGG	CCT	3	ATC	3	TTCCTTTCCCCAGCAGT	17	GCCGGGCTACATGAGAAGCTCGACA	CACACTGTTCCGGTTCCCAGGAGGG	1.35714
238	NR_028400	TSNAX-DISC1		chr1	2569	978	1013	35	gggcctgggatcgggttcctttccccagcagtggg	ggg	cct	3	atc	3	ttcctttccccagcagt	17	gccgggctacatgagaagctcgaca	cacactgttccggttcccaggaggg	1.35714
240	NR_028394	TSNAX-DISC1		chr1	3557	999	1034	35	gggcctgggatcgggttcctttccccagcagtggg	ggg	cct	3	atc	3	ttcctttccccagcagt	17	gccgggctacatgagaagctcgaca	cacactgttccggttcccaggaggg	1.35714
242	NR_028395	TSNAX-DISC1		chr1	3454	999	1034	35	gggcctgggatcgggttcctttccccagcagtggg	ggg	cct	3	atc	3	ttcctttccccagcagt	17	gccgggctacatgagaagctcgaca	cacactgttccggttcccaggaggg	1.35714
244	NR_028396	TSNAX-DISC1		chr1	3429	871	906	35	gggcctgggatcgggttcctttccccagcagtggg	ggg	cct	3	atc	3	ttcctttccccagcagt	17	gccgggctacatgagaagctcgaca	cacactgttccggttcccaggaggg	1.35714
246	NR_028397	TSNAX-DISC1		chr1	3294	736	771	35	gggcctgggatcgggttcctttccccagcagtggg	ggg	cct	3	atc	3	ttcctttccccagcagt	17	gccgggctacatgagaagctcgaca	cacactgttccggttcccaggaggg	1.35714
249	NR_028393	TSNAX-DISC1		chr1	7673	871	906	35	gggcctgggatcgggttcctttccccagcagtggg	ggg	cct	3	atc	3	ttcctttccccagcagt	17	gccgggctacatgagaagctcgaca	cacactgttccggttcccaggaggg	1.35714
250	NR_028393	TSNAX-DISC1		chr1	7673	3239	3260	21	gggatgggggagggaggtggg	ggg	at	2	gga	3	aggt	4	acgaagcacaagcctgaggagtgac	ccaccatgtttggacccggggggct	5.18518
252	NM_001164546	DISC1	disrupted in schizophrenia 1 protein isoform i	chr1	2363	203	238	35	GGGCCTGGGATCGGGTTCCTTTCCCCAGCAGTGGG	GGG	CCT	3	ATC	3	TTCCTTTCCCCAGCAGT	17	GCCGGGCTACATGAGAAGCTCGACA	CACACTGTTCCGGTTCCCAGGAGGG	1.35714
254	NM_001164545	DISC1	disrupted in schizophrenia 1 protein isoform h	chr1	2658	203	238	35	GGGCCTGGGATCGGGTTCCTTTCCCCAGCAGTGGG	GGG	CCT	3	ATC	3	TTCCTTTCCCCAGCAGT	17	GCCGGGCTACATGAGAAGCTCGACA	CACACTGTTCCGGTTCCCAGGAGGG	1.35714
256	NM_001164549	DISC1	disrupted in schizophrenia 1 protein isoform l	chr1	2279	203	238	35	GGGCCTGGGATCGGGTTCCTTTCCCCAGCAGTGGG	GGG	CCT	3	ATC	3	TTCCTTTCCCCAGCAGT	17	GCCGGGCTACATGAGAAGCTCGACA	CACACTGTTCCGGTTCCCAGGAGGG	1.35714
258	NM_001164548	DISC1	disrupted in schizophrenia 1 protein isoform k	chr1	2603	203	238	35	GGGCCTGGGATCGGGTTCCTTTCCCCAGCAGTGGG	GGG	CCT	3	ATC	3	TTCCTTTCCCCAGCAGT	17	GCCGGGCTACATGAGAAGCTCGACA	CACACTGTTCCGGTTCCCAGGAGGG	1.35714
260	NM_001164547	DISC1	disrupted in schizophrenia 1 protein isoform i	chr1	2618	203	238	35	GGGCCTGGGATCGGGTTCCTTTCCCCAGCAGTGGG	GGG	CCT	3	ATC	3	TTCCTTTCCCCAGCAGT	17	GCCGGGCTACATGAGAAGCTCGACA	CACACTGTTCCGGTTCCCAGGAGGG	1.35714
262	NM_001164551	DISC1	disrupted in schizophrenia 1 protein isoform n	chr1	1864	203	238	35	GGGCCTGGGATCGGGTTCCTTTCCCCAGCAGTGGG	GGG	CCT	3	ATC	3	TTCCTTTCCCCAGCAGT	17	GCCGGGCTACATGAGAAGCTCGACA	CACACTGTTCCGGTTCCCAGGAGGG	1.35714
264	NM_001164544	DISC1	disrupted in schizophrenia 1 protein isoform g	chr1	2761	203	238	35	GGGCCTGGGATCGGGTTCCTTTCCCCAGCAGTGGG	GGG	CCT	3	ATC	3	TTCCTTTCCCCAGCAGT	17	GCCGGGCTACATGAGAAGCTCGACA	CACACTGTTCCGGTTCCCAGGAGGG	1.35714
266	NR_028398	TSNAX-DISC1		chr1	3048	490	525	35	gggcctgggatcgggttcctttccccagcagtggg	ggg	cct	3	atc	3	ttcctttccccagcagt	17	gccgggctacatgagaagctcgaca	cacactgttccggttcccaggaggg	1.35714
269	NM_001164537	DISC1	disrupted in schizophrenia 1 protein isoform a	chr1	7156	203	238	35	GGGCCTGGGATCGGGTTCCTTTCCCCAGCAGTGGG	GGG	CCT	3	ATC	3	TTCCTTTCCCCAGCAGT	17	GCCGGGCTACATGAGAAGCTCGACA	CACACTGTTCCGGTTCCCAGGAGGG	1.35714
270	NM_001164537	DISC1	disrupted in schizophrenia 1 protein isoform a	chr1	7156	2722	2743	21	gggatgggggagggaggtggg	ggg	at	2	gga	3	aggt	4	ACGAAGCACAAGCCTGAggagtgac	ccaccatgtttggacccggggggct	5.18518
273	NM_001164540	DISC1	disrupted in schizophrenia 1 protein isoform d	chr1	6694	203	238	35	GGGCCTGGGATCGGGTTCCTTTCCCCAGCAGTGGG	GGG	CCT	3	ATC	3	TTCCTTTCCCCAGCAGT	17	GCCGGGCTACATGAGAAGCTCGACA	CACACTGTTCCGGTTCCCAGGAGGG	1.35714
274	NM_001164540	DISC1	disrupted in schizophrenia 1 protein isoform d	chr1	6694	2260	2281	21	gggatgggggagggaggtggg	ggg	at	2	gga	3	aggt	4	ACGAAGCACAAGCCTGAggagtgac	ccaccatgtttggacccggggggct	5.18518
276	NM_001164539	DISC1	disrupted in schizophrenia 1 protein isoform c	chr1	2675	203	238	35	GGGCCTGGGATCGGGTTCCTTTCCCCAGCAGTGGG	GGG	CCT	3	ATC	3	TTCCTTTCCCCAGCAGT	17	GCCGGGCTACATGAGAAGCTCGACA	CACACTGTTCCGGTTCCCAGGAGGG	1.35714
278	NM_001164538	DISC1	disrupted in schizophrenia 1 protein isoform b	chr1	2965	203	238	35	GGGCCTGGGATCGGGTTCCTTTCCCCAGCAGTGGG	GGG	CCT	3	ATC	3	TTCCTTTCCCCAGCAGT	17	GCCGGGCTACATGAGAAGCTCGACA	CACACTGTTCCGGTTCCCAGGAGGG	1.35714
280	NM_001012959	DISC1	disrupted in schizophrenia 1 protein isoform S	chr1	2218	203	238	35	GGGCCTGGGATCGGGTTCCTTTCCCCAGCAGTGGG	GGG	CCT	3	ATC	3	TTCCTTTCCCCAGCAGT	17	GCCGGGCTACATGAGAAGCTCGACA	CACACTGTTCCGGTTCCCAGGAGGG	1.35714
283	NM_001012957	DISC1	disrupted in schizophrenia 1 protein isoform Lv	chr1	6994	203	238	35	GGGCCTGGGATCGGGTTCCTTTCCCCAGCAGTGGG	GGG	CCT	3	ATC	3	TTCCTTTCCCCAGCAGT	17	GCCGGGCTACATGAGAAGCTCGACA	CACACTGTTCCGGTTCCCAGGAGGG	1.35714
284	NM_001012957	DISC1	disrupted in schizophrenia 1 protein isoform Lv	chr1	6994	2560	2581	21	gggatgggggagggaggtggg	ggg	at	2	gga	3	aggt	4	ACGAAGCACAAGCCTGAggagtgac	ccaccatgtttggacccggggggct	5.18518
288	NM_020066	FMN2	formin-2 isoform 2	chr1	6429	160	217	57	gggccgaggagggccgggatggcctgagtgcccgcggcgcggcggcgcagcagcggg	ggg	ccgagga	7	cc	2	atggcctgagtgcccgcggcgcggcggcgcagcagc	36	gggagactccctaggcccggacctg	attgcaccATGGGGAACCAGGATGG	1.98438
289	NM_020066	FMN2	formin-2 isoform 2	chr1	6429	1301	1337	36	GGGCTCTCCGGGGGAGGAGTGGGCCCCGGAGGTGGG	GGG	CTCTCCG	7	GAGGAGT	7	CCCCGGAGGT	10	AGGATGCTTTTGAGGATGCGCCCCG	AGAGGACGCCCCGCAGAGGCTGGGG	1.85915
291	NM_018012	KIF26B	kinesin-like protein KIF26B	chr1	7287	5878	5913	35	GGGTGGCGCGGGCGCCCGGGGCTTGCAGCTGCGGG	GGG	TGGCGC	6	CGCCC	5	GCTTGCAGCTGC	12	GCGGGCGCATCTCGGAGCTGCTGCA	CCGGGCCCGAGGCGGAGGCGCGCGG	2.48837
293	NR_026874	LOC100130417		chr1	1506	596	624	28	gggcagggtacctggggcccagcccggg	ggg	ca	2	tacct	5	gcccagccc	9	ctggactcccactgtgctccccaga	cggcaggagggactcagcccctcgc	0.917647
294	NR_026874	LOC100130417		chr1	1506	1319	1338	19	gggcagggtgagggacggg	ggg	ca	2	tga	3	ac	2	gagccctctgtcctctggaacccgt	tgttccttctgggtgggggcctggg	2.83784
296	NR_122045	LOC100130417		chr1	1446	536	564	28	gggcagggtacctggggcccagcccggg	ggg	ca	2	tacct	5	gcccagccc	9	ctggactcccactgtgctccccaga	cggcaggagggactcagcccctcgc	0.917647
297	NR_122045	LOC100130417		chr1	1446	1259	1278	19	gggcagggtgagggacggg	ggg	ca	2	tga	3	ac	2	gagccctctgtcctctggaacccgt	tgttccttctgggtgggggcctggg	2.83784
300	NM_001282539	GNB1	guanine nucleotide-binding protein G(I)/G(S)/G(T) subunit beta-1 isoform 1	chr1	3145	101	127	26	gggagcgggagcgggcggcgagtggg	ggg	agc	3	agc	3	cggcgagt	8	ggacggaggcggcggcggcggcggc	gagcggggccgggagtggagcagcc	6.09524
301	NM_001282539	GNB1	guanine nucleotide-binding protein G(I)/G(S)/G(T) subunit beta-1 isoform 1	chr1	3145	2659	2681	22	gggtggggagggagagagaggg	ggg	t	1	ga	2	agagaga	7	gcaaacgactgctgttggattctga	agggagagggagtgaagagcctgcc	6.76923
304	NM_001282538	GNB1	guanine nucleotide-binding protein G(I)/G(S)/G(T) subunit beta-1 isoform 2	chr1	3048	101	127	26	gggagcgggagcgggcggcgagtggg	ggg	agc	3	agc	3	cggcgagt	8	ggacggaggcggcggcggcggcggc	gagcggggccgggagtggagcagcc	6.09524
305	NM_001282538	GNB1	guanine nucleotide-binding protein G(I)/G(S)/G(T) subunit beta-1 isoform 2	chr1	3048	2562	2584	22	gggtggggagggagagagaggg	ggg	t	1	ga	2	agagaga	7	gcaaacgactgctgttggattctga	agggagagggagtgaagagcctgcc	6.76923
309	NM_001080484	CFAP74	uncharacterized protein LOC85452	chr1	4710	2358	2378	20	GGGTGGGCGGGCGGTGAGGG	GGG	T	1	C	1	CGGTGA	6	TGAGCCAGGCTGCCAGGCCAAGCCA	CCTCAGGGCAGCATTCCAGGGGGCT	3.32258
310	NM_001080484	CFAP74	uncharacterized protein LOC85452	chr1	4710	3767	3798	31	gggtcctacggggccacactgggcttgaggg	ggg	tcctacg	7	ccacact	7	cttga	5	aagcccagctctgcctggtcacaga	ccttgcttcacatccgcaggagcac	1.5
312	NM_001130045	TTLL10	inactive polyglycylase TTLL10 isoform 1	chr1	2259	848	891	43	GGGGACGGGCACGGGCCATGAGCAAGGCCAGCAAGGTGCCGGG	GGG	GAC	3	CAC	3	CCATGAGCAAGGCCAGCAAGGTGCC	25	AAGATCGGGCTGCTCAGCACCCTTC	GGGGGTCCAGGCCAGGCTGGAAAAG	4.71429
315	NM_002074	GNB1	guanine nucleotide-binding protein G(I)/G(S)/G(T) subunit beta-1 isoform 1	chr1	3194	101	127	26	gggagcgggagcgggcggcgagtggg	ggg	agc	3	agc	3	cggcgagt	8	ggacggaggcggcggcggcggcggc	gagcggggccgggagtggagcagcc	6.09524
316	NM_002074	GNB1	guanine nucleotide-binding protein G(I)/G(S)/G(T) subunit beta-1 isoform 1	chr1	3194	2708	2730	22	gggtggggagggagagagaggg	ggg	t	1	ga	2	agagaga	7	gcaaacgactgctgttggattctga	agggagagggagtgaagagcctgcc	6.76923
322	NM_022834	VWA1	von Willebrand factor A domain-containing protein 1 isoform 1 precursor	chr1	4659	111	136	25	ggggaggggcctcccgggggcgggg	gggg	a	1	cctccc	6	gc	2	ggcctcggcgtgggtgtggccgctc	ccggcctggtccgcgcggtgacgcg	3.18605
323	NM_022834	VWA1	von Willebrand factor A domain-containing protein 1 isoform 1 precursor	chr1	4659	380	426	46	GGGTTCGGGAGTTTGTGGGGCAGCTGGTGGCTCCACTGCCCCTGGG	GGG	TTC	3	AGTTTGT	7	GCAGCTGGTGGCTCCACTGCCCCT	24	AGCGTCTCTCACTACGAGTTCTCCC	CACCGGGGCCCTGCGTGCCAGTCTG	1.35821
324	NM_022834	VWA1	von Willebrand factor A domain-containing protein 1 isoform 1 precursor	chr1	4659	1144	1173	29	GGGCCGGGGGCTTCGGGCCCGGAGTCGGG	GGG	CC	2	GGCTTC	6	CCCGGAGTC	9	GGTGCGCACGCGGCCCGGTGAGGCA	GGCTGGGCCGGCCCCCACGCAGCTC	1.72368
325	NM_022834	VWA1	von Willebrand factor A domain-containing protein 1 isoform 1 precursor	chr1	4659	1330	1361	31	GGGCCGCTGCGGGGCGGGGAGGCGCAGCGGG	GGG	CCGCTGC	7	GC	2	GAGGCGCAGC	10	GGCGCTCGGCTACCACGTGCAGTTC	TGGAGGTGCCCGCGGGCCGCAACTG	2.68421
326	NM_022834	VWA1	von Willebrand factor A domain-containing protein 1 isoform 1 precursor	chr1	4659	1918	1945	27	gggctggcctggggcgggcagcttggg	ggg	ctggcct	7	gc	2	cagctt	6	gtgaagaccgggccccaagtggcaa	tcctggacgttgataggaagcggaa	2.25641
327	NM_022834	VWA1	von Willebrand factor A domain-containing protein 1 isoform 1 precursor	chr1	4659	2827	2885	58	gggcccagggccacgcgggctccctctgctggcaaagccacaccctgcaccgcatggg	ggg	ccca	4	ccacgc	6	ctccctctgctggcaaagccacaccctgcaccgcat	36	agtctctgccacggcccggagccct	gtccactgcccctttccccacgtgg	0.612903
328	NM_022834	VWA1	von Willebrand factor A domain-containing protein 1 isoform 1 precursor	chr1	4659	3203	3241	38	gggtgtctgtgggggggccctgctggctggactttggg	ggg	tgtctgt	7	g	1	ccctgctggctggacttt	18	aggcccccctgcctgtgtgtgcagg	tttctcctgagctccccttagcccc	1.2562
329	NM_022834	VWA1	von Willebrand factor A domain-containing protein 1 isoform 1 precursor	chr1	4659	4186	4217	31	gggggcgggcagcgctggggagagccctggg	ggg	ggc	3	cagcgct	7	gagagccct	9	ccacgtggcaggtgttcagaaggct	tacttcgaggagaccccgaagggag	2.54546
335	NM_199121	VWA1	von Willebrand factor A domain-containing protein 1 isoform 2 precursor	chr1	4264	111	136	25	ggggaggggcctcccgggggcgggg	gggg	a	1	cctccc	6	gc	2	ggcctcggcgtgggtgtggccgctc	ccggcctggtccgcgcggtgacgcg	3.18605
336	NM_199121	VWA1	von Willebrand factor A domain-containing protein 1 isoform 2 precursor	chr1	4264	749	778	29	gggccgggggcttcgggcccggagtcggg	ggg	cc	2	ggcttc	6	cccggagtc	9	ggtgcgcacgcggcccggtgaggca	ggctgggccggcccccacgcagctc	1.72368
337	NM_199121	VWA1	von Willebrand factor A domain-containing protein 1 isoform 2 precursor	chr1	4264	935	966	31	gggccgctgcggggcggggaggcgcagcggg	ggg	ccgctgc	7	gc	2	gaggcgcagc	10	ggcgctcggctaccacgtgcagttc	tggaggtgcccgcgggccgcaactg	2.68421
338	NM_199121	VWA1	von Willebrand factor A domain-containing protein 1 isoform 2 precursor	chr1	4264	1523	1550	27	gggctggcctggggcgggcagcttggg	ggg	ctggcct	7	gc	2	cagctt	6	gtgaagaccgggccccaagtggcaa	tcctggacgttgataggaagcggaa	2.25641
339	NM_199121	VWA1	von Willebrand factor A domain-containing protein 1 isoform 2 precursor	chr1	4264	2432	2490	58	gggcccagggccacgcgggctccctctgctggcaaagccacaccctgcaccgcatggg	ggg	ccca	4	ccacgc	6	ctccctctgctggcaaagccacaccctgcaccgcat	36	agtctctgccacggcccggagccct	gtccactgcccctttccccacgtgg	0.612903
340	NM_199121	VWA1	von Willebrand factor A domain-containing protein 1 isoform 2 precursor	chr1	4264	2808	2846	38	gggtgtctgtgggggggccctgctggctggactttggg	ggg	tgtctgt	7	g	1	ccctgctggctggacttt	18	aggcccccctgcctgtgtgtgcagg	tttctcctgagctccccttagcccc	1.2562
341	NM_199121	VWA1	von Willebrand factor A domain-containing protein 1 isoform 2 precursor	chr1	4264	3791	3822	31	gggggcgggcagcgctggggagagccctggg	ggg	ggc	3	cagcgct	7	gagagccct	9	ccacgtggcaggtgttcagaaggct	tacttcgaggagaccccgaagggag	2.54546
347	NM_014638	PLCH2	1-phosphatidylinositol 4,5-bisphosphate phosphodiesterase eta-2 isoform 1	chr1	4837	4113	4139	26	GGGCCTCCCGGGAGGGACACGGCGGG	GGG	CCTCCC	6	A	1	ACACGGC	7	GCTCCCGCAGACTGAGCCACAGCCT	TGTCGGGGCCAGGGGTGAGACGGGA	2.28889
348	NM_014638	PLCH2	1-phosphatidylinositol 4,5-bisphosphate phosphodiesterase eta-2 isoform 1	chr1	4837	4236	4264	28	GGGCCCGGCTGGGGAGGGGGTGGCAGGG	GGG	CCCGGCT	7	GA	2	GGTGGCA	7	GAGACATCACGTCACCCACCAGCCT	GGCCCTGGTTTTGTGCGGCGCTCCT	2.41176
349	NM_014638	PLCH2	1-phosphatidylinositol 4,5-bisphosphate phosphodiesterase eta-2 isoform 1	chr1	4837	4365	4403	38	GGGCCTGGGCCGGCAGGGACCCCCAGAAGAGGAGCGGG	GGG	CCT	3	CCGGCA	6	ACCCCCAGAAGAGGAGC	17	CCCAGGAGCGGCAGCAGAGACTGCA	GCACCCCCGAGGGCGCCTGCTCCGT	0.830189
350	NM_014638	PLCH2	1-phosphatidylinositol 4,5-bisphosphate phosphodiesterase eta-2 isoform 1	chr1	4837	4563	4601	38	gggcaggggtgggcgtgttgtttgctcaggaaacaggg	ggg	ca	2	gt	2	cgtgttgtttgctcaggaaaca	22	gaacctgggcggctctggaggccca	cagccaggcccccaaaactgtgtcc	1.31343
353	NM_005427	TP73	tumor protein p73 isoform a	chr1	5143	4319	4336	17	gggaagggctggggggg	ggg	aa	2	ct	2	g	1	ccaagagcccctgtagtgtgctcct	ctgggggggctgggagaggcccagg	5.07143
360	NM_001409	MEGF6	multiple epidermal growth factor-like domains protein 6 precursor	chr1	7439	58	79	21	gggcgcgggcgggaagccggg	ggg	cgc	3	c	1	aagcc	5	gatcaggtctccgcggtgccacttt	acgctccgcacctgcagcgaccttg	1.63889
361	NM_001409	MEGF6	multiple epidermal growth factor-like domains protein 6 precursor	chr1	7439	2290	2338	48	GGGCTACTTTGGGCCGGGGTGCTGGCAGGCATGCACCTGCCCAGTGGG	GGG	CTACTTT	7	CC	2	GTGCTGGCAGGCATGCACCTGCCCAGT	27	AGCGCTGTCAGGCAGAGTGTGAGCT	CGTGGCCTGTGACTCCGTGAGCGGC	2.14634
362	NM_001409	MEGF6	multiple epidermal growth factor-like domains protein 6 precursor	chr1	7439	4013	4072	59	GGGTGTGGGCAGGGGGCGGCCTGCGACCCTGTGACCGGCACCTGCCTCTGCCCCCCGGG	GGG	TGT	3	CAGG	4	CGGCCTGCGACCCTGTGACCGGCACCTGCCTCTGCCCCCC	40	CGGCCCCAACTGCACCCACGTGTGT	GAGAGCCGGCGTCCGCTGTGAGCGA	0.833333
363	NM_001409	MEGF6	multiple epidermal growth factor-like domains protein 6 precursor	chr1	7439	5815	5875	60	ggggcagggactccctgggtgaggacagaccagccctcccgagcacctggcactcatggg	ggg	gca	3	actccct	7	tgaggacagaccagccctcccgagcacctggcactcat	38	gcagtggggggagggcagcatcgca	ctgaggctgacttctcctggaagaa	2.48276
365	NM_001204188	TP73	tumor protein p73 isoform l	chr1	4855	4031	4048	17	gggaagggctggggggg	ggg	aa	2	ct	2	g	1	ccaagagcccctgtagtgtgctcct	ctgggggggctgggagaggcccagg	5.07143
367	NM_001204187	TP73	tumor protein p73 isoform k	chr1	4900	4076	4093	17	gggaagggctggggggg	ggg	aa	2	ct	2	g	1	ccaagagcccctgtagtgtgctcct	ctgggggggctgggagaggcccagg	5.07143
369	NM_001204186	TP73	tumor protein p73 isoform j	chr1	4761	3937	3954	17	gggaagggctggggggg	ggg	aa	2	ct	2	g	1	ccaagagcccctgtagtgtgctcct	ctgggggggctgggagaggcccagg	5.07143
371	NM_001204185	TP73	tumor protein p73 isoform i	chr1	4994	4170	4187	17	gggaagggctggggggg	ggg	aa	2	ct	2	g	1	ccaagagcccctgtagtgtgctcct	ctgggggggctgggagaggcccagg	5.07143
374	NM_001204184	TP73	tumor protein p73 isoform h	chr1	5049	4225	4242	17	gggaagggctggggggg	ggg	aa	2	ct	2	g	1	ccaagagcccctgtagtgtgctcct	ctgggggggctgggagaggcccagg	5.07143
375	NR_111987	NPHP4		chr1	5553	3334	3383	49	ggggagacttgggccggcgcgggacgagcgtgttgtaaactcagcaggg	ggg	gagactt	7	ccggcgc	7	acgagcgtgttgtaaactcagca	23	aggtctgtgcgcctgcaggaggccg	ctgccactcagcctccctgccagca	1.97959
379	NM_003636	KCNAB2	voltage-gated potassium channel subunit beta-2 isoform 1	chr1	4208	27	73	46	ggggctcctgggccgacagggaaggtctgcctcctactctggaggg	ggg	gctcct	6	ccgaca	6	aaggtctgcctcctactctgga	22	caccagaaccctctgccctgagaaa	gccgcttggggacaggcccgggctg	1.71875
380	NM_003636	KCNAB2	voltage-gated potassium channel subunit beta-2 isoform 1	chr1	4208	1963	1984	21	gggtccttggggcgggcaggg	ggg	tcctt	5	gc	2	ca	2	gtcaaggccaggccaaggcctggtt	ccagcctctcctctgctgagaatcc	1.86842
381	NM_003636	KCNAB2	voltage-gated potassium channel subunit beta-2 isoform 1	chr1	4208	2023	2056	33	gggagaggggaaaggggtctggcccatcgaggg	ggg	aga	3	gaaa	4	gtctggcccatcga	14	ccacttggtgtagg	gccccttctgccagggccttggttg	2.65217
382	NM_003636	KCNAB2	voltage-gated potassium channel subunit beta-2 isoform 1	chr1	4208	2275	2314	39	ggggcagggaccccagggggattgactctgcagtttggg	ggg	gca	3	acccca	6	ggattgactctgcagttt	18	ccacccacccccacccttgctggca	agccacaaaaagcgtagcggtgtga	1.01087
383	NM_003636	KCNAB2	voltage-gated potassium channel subunit beta-2 isoform 1	chr1	4208	2825	2854	29	gggacaggctgggcagaggggagagaggg	ggg	acaggct	7	caga	4	gagaga	6	tagcccctcccactgcctgacacct	caggacaggccagagtgacgccccc	0.847059
384	NM_003636	KCNAB2	voltage-gated potassium channel subunit beta-2 isoform 1	chr1	4208	2888	2930	42	gggccggagggcaagggatgccagtaagtctgcaggtgcggg	ggg	ccgga	5	caa	3	atgccagtaagtctgcaggtgc	22	gtgcagctt	gtgccacctacaggcccaggcctgt	2.05405
385	NM_003636	KCNAB2	voltage-gated potassium channel subunit beta-2 isoform 1	chr1	4208	3217	3247	30	ggggagaggctggggcgaggggaggagggg	gggg	agaggct	7	cga	3	agga	4	aactgtgaaagtcagaaaggccagc	gatcagcttctgctattaccgaccc	4.33333
393	NM_015557	CHD5	chromodomain-helicase-DNA-binding protein 5	chr1	9663	70	110	40	gggagggggggcgcccacctcccctcctccccgcgccggg	ggg	a	1	g	1	cgcccacctcccctcctccccgcgcc	26	ggttaaggctggcaccgcgcccggc	cATGCGGGGCCCAGTGGGCACCGAG	1.60606
394	NM_015557	CHD5	chromodomain-helicase-DNA-binding protein 5	chr1	9663	6808	6824	16	gggagggtgggctggg	ggg	a	1	t	1	ct	2	cagcaggcagaagcgtatgatccca	gggggggcagcacttgcctcggagc	11.0833
395	NM_015557	CHD5	chromodomain-helicase-DNA-binding protein 5	chr1	9663	7514	7543	29	gggcctgcctgggactgagggggccaggg	ggg	cctgcct	7	actga	5	ggcca	5	gggctggggctcagctccttggaga	ctgggtcaggattcaccagcttgtg	4.13793
396	NM_015557	CHD5	chromodomain-helicase-DNA-binding protein 5	chr1	9663	8169	8215	46	gggctcctttgggcctgggccccctgcactgcctggtccagaaggg	ggg	ctccttt	7	cct	3	ccccctgcactgcctggtccagaa	24	tcgggcacccaggaaagcctggcca	gtggtgctgtccgtggccagcaccc	0.93617
397	NM_015557	CHD5	chromodomain-helicase-DNA-binding protein 5	chr1	9663	8248	8279	31	gggaggggtgggctactagagtcagagcggg	ggg	a	1	gt	2	ctactagagtcagagc	16	cggggccc	tttggggctgaccagtttgggagag	5.4
398	NM_015557	CHD5	chromodomain-helicase-DNA-binding protein 5	chr1	9663	8955	8978	23	gggtctgtgggcaggggacaggg	ggg	tctgt	5	ca	2	gaca	4	cacttggagcctccagtgtgcgtca	cgtgggtgggggccgaggctggcac	5
399	NM_015557	CHD5	chromodomain-helicase-DNA-binding protein 5	chr1	9663	9432	9451	19	gggagggccctgggctggg	ggg	a	1	ccct	4	ct	2	ccaggcacagccccaggctggcaaa	tgcaaggcgcgccaggagtcccagc	1.15789
404	NM_001199861	KCNAB2	voltage-gated potassium channel subunit beta-2 isoform 1	chr1	4266	431	463	32	ggggcagggcgggaaggaagatccggcgcggg	ggg	gca	3	c	1	aaggaagatccggcgc	16	gggattcgggggcgctaaagtcgca	gcacaggatccggagctggagcccc	3.3
405	NM_001199861	KCNAB2	voltage-gated potassium channel subunit beta-2 isoform 1	chr1	4266	2021	2042	21	gggtccttggggcgggcaggg	ggg	tcctt	5	gc	2	ca	2	gtcaaggccaggccaaggcctggtt	ccagcctctcctctgctgagaatcc	1.86842
406	NM_001199861	KCNAB2	voltage-gated potassium channel subunit beta-2 isoform 1	chr1	4266	2081	2114	33	gggagaggggaaaggggtctggcccatcgaggg	ggg	aga	3	gaaa	4	gtctggcccatcga	14	ccacttggtgtagg	gccccttctgccagggccttggttg	2.65217
407	NM_001199861	KCNAB2	voltage-gated potassium channel subunit beta-2 isoform 1	chr1	4266	2333	2372	39	ggggcagggaccccagggggattgactctgcagtttggg	ggg	gca	3	acccca	6	ggattgactctgcagttt	18	ccacccacccccacccttgctggca	agccacaaaaagcgtagcggtgtga	1.01087
408	NM_001199861	KCNAB2	voltage-gated potassium channel subunit beta-2 isoform 1	chr1	4266	2883	2912	29	gggacaggctgggcagaggggagagaggg	ggg	acaggct	7	caga	4	gagaga	6	tagcccctcccactgcctgacacct	caggacaggccagagtgacgccccc	0.847059
409	NM_001199861	KCNAB2	voltage-gated potassium channel subunit beta-2 isoform 1	chr1	4266	2946	2988	42	gggccggagggcaagggatgccagtaagtctgcaggtgcggg	ggg	ccgga	5	caa	3	atgccagtaagtctgcaggtgc	22	gtgcagctt	gtgccacctacaggcccaggcctgt	2.05405
410	NM_001199861	KCNAB2	voltage-gated potassium channel subunit beta-2 isoform 1	chr1	4266	3275	3305	30	ggggagaggctggggcgaggggaggagggg	gggg	agaggct	7	cga	3	agga	4	aactgtgaaagtcagaaaggccagc	gatcagcttctgctattaccgaccc	4.33333
414	NM_172130	KCNAB2	voltage-gated potassium channel subunit beta-2 isoform 2	chr1	4166	27	73	46	ggggctcctgggccgacagggaaggtctgcctcctactctggaggg	ggg	gctcct	6	ccgaca	6	aaggtctgcctcctactctgga	22	caccagaaccctctgccctgagaaa	gccgcttggggacaggcccgggctg	1.71875
415	NM_172130	KCNAB2	voltage-gated potassium channel subunit beta-2 isoform 2	chr1	4166	1921	1942	21	gggtccttggggcgggcaggg	ggg	tcctt	5	gc	2	ca	2	gtcaaggccaggccaaggcctggtt	ccagcctctcctctgctgagaatcc	1.86842
416	NM_172130	KCNAB2	voltage-gated potassium channel subunit beta-2 isoform 2	chr1	4166	1981	2014	33	gggagaggggaaaggggtctggcccatcgaggg	ggg	aga	3	gaaa	4	gtctggcccatcga	14	ccacttggtgtagg	gccccttctgccagggccttggttg	2.65217
417	NM_172130	KCNAB2	voltage-gated potassium channel subunit beta-2 isoform 2	chr1	4166	2233	2272	39	ggggcagggaccccagggggattgactctgcagtttggg	ggg	gca	3	acccca	6	ggattgactctgcagttt	18	ccacccacccccacccttgctggca	agccacaaaaagcgtagcggtgtga	1.01087
418	NM_172130	KCNAB2	voltage-gated potassium channel subunit beta-2 isoform 2	chr1	4166	2783	2812	29	gggacaggctgggcagaggggagagaggg	ggg	acaggct	7	caga	4	gagaga	6	tagcccctcccactgcctgacacct	caggacaggccagagtgacgccccc	0.847059
419	NM_172130	KCNAB2	voltage-gated potassium channel subunit beta-2 isoform 2	chr1	4166	2846	2888	42	gggccggagggcaagggatgccagtaagtctgcaggtgcggg	ggg	ccgga	5	caa	3	atgccagtaagtctgcaggtgc	22	gtgcagctt	gtgccacctacaggcccaggcctgt	2.05405
420	NM_172130	KCNAB2	voltage-gated potassium channel subunit beta-2 isoform 2	chr1	4166	3175	3205	30	ggggagaggctggggcgaggggaggagggg	gggg	agaggct	7	cga	3	agga	4	aactgtgaaagtcagaaaggccagc	gatcagcttctgctattaccgaccc	4.33333
422	NR_038934	CAMTA1		chr1	1003	96	118	22	gggccgcggggcggggccaggg	ggg	ccgc	4	gc	2	gcca	4	gcacggcccaacgggagctgtgcgt	cgggtgcgcggcggcggcggggtgg	4.12903
423	NM_024654	NOL9	polynucleotide 5'-hydroxyl-kinase NOL9	chr1	6712	28	55	27	gggagggcagcggggcggaccgacggg	ggg	a	1	cagc	4	gcggaccgac	10	tcggaggcccctcttttcggcagct	atctcgcgagattctcgcgcggtag	1.975
425	NM_001195563	CAMTA1	calmodulin-binding transcription activator 1 isoform 2	chr1	732	96	118	22	gggccgcggggcggggccaggg	ggg	ccgc	4	gc	2	gcca	4	gcacggcccaacgggagctgtgcgt	cgggtgcgcggcggcggcggggtgg	4.12903
427	NM_001242701	CAMTA1	calmodulin-binding transcription activator 1 isoform 3	chr1	989	96	118	22	gggccgcggggcggggccaggg	ggg	ccgc	4	gc	2	gcca	4	gcacggcccaacgggagctgtgcgt	cgggtgcgcggcggcggcggggtgg	4.12903
431	NM_025106	SPSB1	SPRY domain-containing SOCS box protein 1	chr1	3117	78	124	46	ggggccggggccgcggggaggaggcgacttcgctccctgcggcggg	ggg	gcc	3	gccgc	5	gaggaggcgacttcgctccctgcggc	26	gaaccaggctccaggcgccggcgcc	cgcggcccgggcgcccgagcctcct	1.58667
432	NM_025106	SPSB1	SPRY domain-containing SOCS box protein 1	chr1	3117	1471	1503	32	ggggtgggacgggtgcttcccacacctctggg	ggg	gt	2	ac	2	tgcttcccacacctct	16	ccctacattgagctccaatctgctc	agaaggctgcagccacctgggggtc	2
433	NM_025106	SPSB1	SPRY domain-containing SOCS box protein 1	chr1	3117	2260	2298	38	gggagggcgagtgggtctccattccccgagaagccggg	ggg	a	1	cgagt	5	tctccattccccgagaagcc	20	gccagaggacccccagaactaagaa	ggcagggtgggatggggaagaccag	1.6
437	NM_006048	UBE4B	ubiquitin conjugation factor E4 B isoform 2	chr1	5492	155	187	32	gggaggggaggggcttcccttacagtgctggg	ggg	a	1	ga	2	gcttcccttacagtgct	17	aggcggggcgtggccggcctgcttt	ctctgccaggacggctgtggggtcg	3.84849
441	NM_001105562	UBE4B	ubiquitin conjugation factor E4 B isoform 1	chr1	5879	155	187	32	gggaggggaggggcttcccttacagtgctggg	ggg	a	1	ga	2	gcttcccttacagtgct	17	aggcggggcgtggccggcctgcttt	ctctgccaggacggctgtggggtcg	3.84849
444	NM_001079843	CASZ1	zinc finger protein castor homolog 1 isoform a	chr1	7962	5978	6003	25	gggacgggcgctgggggccaccggg	ggg	ac	2	cgct	4	ggccacc	7	ggccccgcgaccattgctcaggact	acccccaccgcgcgccaccagggcg	1.02247
446	NM_017766	CASZ1	zinc finger protein castor homolog 1 isoform b	chr1	4438	4108	4173	65	gggccaggtggggtggactgggcgtggtggtcctcagaggacaactcccagcctgacaaggaggg	ggg	ccaggt	6	gtggact	7	cgtggtggtcctcagaggacaactcccagcctgacaagga	40	tgcagggcatgtggtgatcctgcca	ctgcgtctccctccgagcctccgta	1.60318
448	NM_004958	MTOR	serine/threonine-protein kinase mTOR	chr1	8725	22	46	24	gggaaggcgggcggtggggcaggg	ggg	aaggc	5	cggt	4	gca	3	gctcccggcttagaggacagcg	ggcctgaagcggcggtaccggtgct	4.25
452	NM_001066	TNFRSF1B	tumor necrosis factor receptor superfamily member 1B precursor	chr1	3675	32	60	28	gggctgcgagggcgcgagggcgcgaggg	ggg	ctgcga	6	cgcga	5	cgcga	5	cagcggagcctggagagaaggcgct	cagggggcaaccggaccccgcccgc	2.03922
453	NM_001066	TNFRSF1B	tumor necrosis factor receptor superfamily member 1B precursor	chr1	3675	1157	1187	30	GGGGCCGGGGAGGCCCGGGCCAGCACCGGG	GGG	GCC	3	GAGGCCC	7	CCAGCACC	8	ACAGGCACCAGGCGTGGAGGCCAGT	AGCTCAGATTCTTCCCCTGGTGGCC	1.52459
456	NM_015378	VPS13D	vacuolar protein sorting-associated protein 13D isoform 1	chr1	16330	33	55	22	gggctggggcgggcggcccggg	ggg	ct	2	gc	2	cggccc	6	cggggaggaaacgccgcgcagcgcc	acaccgacagatttttctgtgacca	2.35135
457	NM_015378	VPS13D	vacuolar protein sorting-associated protein 13D isoform 1	chr1	16330	15571	15588	17	gggcggggctgggtggg	ggg	c	1	gct	3	t	1	taaaatggaatccaaagaccaccta	agatgggagggccaactgcgagctg	3.80952
460	NM_018156	VPS13D	vacuolar protein sorting-associated protein 13D isoform 2	chr1	16255	33	55	22	gggctggggcgggcggcccggg	ggg	ct	2	gc	2	cggccc	6	cggggaggaaacgccgcgcagcgcc	acaccgacagatttttctgtgacca	2.35135
461	NM_018156	VPS13D	vacuolar protein sorting-associated protein 13D isoform 2	chr1	16255	15496	15513	17	gggcggggctgggtggg	ggg	c	1	gct	3	t	1	taaaatggaatccaaagaccaccta	agatgggagggccaactgcgagctg	3.80952
463	NM_012231	PRDM2	PR domain zinc finger protein 2 isoform a	chr1	7957	6753	6772	19	gggaagggcagggaatggg	ggg	aa	2	ca	2	aat	3	cacttacagatctatctcctccctt	gacggtgtatggaggggagggatct	4.09091
465	NM_001135610	PRDM2	PR domain zinc finger protein 2 isoform d	chr1	2702	1498	1517	19	gggaagggcagggaatggg	ggg	aa	2	ca	2	aat	3	cacttacagatctatctcctccctt	gacggtgtatggaggggagggatct	4.09091
471	NM_001018001	KAZN	kazrin isoform C	chr1	3643	2155	2174	19	ggggtgggcgggaggtggg	ggg	gt	2	c	1	aggt	4	aatattggaatgtctatttttccat	tgtctctgttgacttgtctgttctg	5.90909
475	NM_001018000	KAZN	kazrin isoform B	chr1	3842	111	131	20	gggcgggaggcgggggcggg	ggg	c	1	aggc	4	ggc	3	cctggtccggcgcgcgccgccggcc	ctcggctgcgccccgatgcggcggc	1.90566
476	NM_001018000	KAZN	kazrin isoform B	chr1	3842	311	343	32	GGGGCGGGGGCCGGGCCCGCGCGGCCCCCGGG	GGG	GC	2	GGCC	4	CCCGCGCGGCCCCC	14	GCAGGGCGAGCCGGCGCCTTCCTGC	ACCCGCAGCCTGCGAGCAGTGCGTG	1.26744
477	NM_001018000	KAZN	kazrin isoform B	chr1	3842	2354	2373	19	ggggtgggcgggaggtggg	ggg	gt	2	c	1	aggt	4	aatattggaatgtctatttttccat	tgtctctgttgacttgtctgttctg	5.90909
482	NR_073503	SZRD1		chr1	3642	190	213	23	ggggagggggtgggggaggaggg	ggg	ga	2	ggt	3	ggagga	6	gaggcgcgcttcaaagcgcaggcgc	aaagcggcgagtaagatggaagatg	13.2
483	NR_073503	SZRD1		chr1	3642	876	897	21	gggaaagggtgggggttaggg	ggg	aaa	3	t	1	ggtta	5	aagggctgtcccaagtcaatggaaa	gaaggttggggggacccagcaagga	6.78261
484	NR_073503	SZRD1		chr1	3642	2866	2915	49	gggggaggcgggagggagatgaggaaacggtttggattttgtgtgtggg	ggg	ggaggc	6	a	1	agatgaggaaacggtttggattttgtgtgt	30	agaaaacaggaaactgtattgtgtc	agggtattttttgggggtagttgtc	23.5
485	NR_073503	SZRD1		chr1	3642	3451	3489	38	gggtgcacatgggccccttgggtgtctgaacagaaggg	ggg	tgcacat	7	cccctt	6	tgtctgaacagaa	13	ctgttttctggtcgtgtgatcccag	catgggagggagggctgcacccctg	1.56667
490	NR_073502	SZRD1		chr1	3645	190	213	23	ggggagggggtgggggaggaggg	ggg	ga	2	ggt	3	ggagga	6	gaggcgcgcttcaaagcgcaggcgc	aaagcggcgagtaagatggaagatg	13.2
491	NR_073502	SZRD1		chr1	3645	879	900	21	gggaaagggtgggggttaggg	ggg	aaa	3	t	1	ggtta	5	aagggctgtcccaagtcaatggaaa	gaaggttggggggacccagcaagga	6.78261
492	NR_073502	SZRD1		chr1	3645	2869	2918	49	gggggaggcgggagggagatgaggaaacggtttggattttgtgtgtggg	ggg	ggaggc	6	a	1	agatgaggaaacggtttggattttgtgtgt	30	agaaaacaggaaactgtattgtgtc	agggtattttttgggggtagttgtc	23.5
493	NR_073502	SZRD1		chr1	3645	3454	3492	38	gggtgcacatgggccccttgggtgtctgaacagaaggg	ggg	tgcacat	7	cccctt	6	tgtctgaacagaa	13	ctgttttctggtcgtgtgatcccag	catgggagggagggctgcacccctg	1.56667
498	NR_073501	SZRD1		chr1	3766	190	213	23	ggggagggggtgggggaggaggg	ggg	ga	2	ggt	3	ggagga	6	gaggcgcgcttcaaagcgcaggcgc	aaagcggcgagtaagatggaagatg	13.2
499	NR_073501	SZRD1		chr1	3766	1000	1021	21	gggaaagggtgggggttaggg	ggg	aaa	3	t	1	ggtta	5	aagggctgtcccaagtcaatggaaa	gaaggttggggggacccagcaagga	6.78261
500	NR_073501	SZRD1		chr1	3766	2990	3039	49	gggggaggcgggagggagatgaggaaacggtttggattttgtgtgtggg	ggg	ggaggc	6	a	1	agatgaggaaacggtttggattttgtgtgt	30	agaaaacaggaaactgtattgtgtc	agggtattttttgggggtagttgtc	23.5
501	NR_073501	SZRD1		chr1	3766	3575	3613	38	gggtgcacatgggccccttgggtgtctgaacagaaggg	ggg	tgcacat	7	cccctt	6	tgtctgaacagaa	13	ctgttttctggtcgtgtgatcccag	catgggagggagggctgcacccctg	1.56667
506	NR_073500	SZRD1		chr1	3390	190	213	23	ggggagggggtgggggaggaggg	ggg	ga	2	ggt	3	ggagga	6	gaggcgcgcttcaaagcgcaggcgc	aaagcggcgagtaagatggaagatg	13.2
507	NR_073500	SZRD1		chr1	3390	624	645	21	gggaaagggtgggggttaggg	ggg	aaa	3	t	1	ggtta	5	aagggctgtcccaagtcaatggaaa	gaaggttggggggacccagcaagga	6.78261
508	NR_073500	SZRD1		chr1	3390	2614	2663	49	gggggaggcgggagggagatgaggaaacggtttggattttgtgtgtggg	ggg	ggaggc	6	a	1	agatgaggaaacggtttggattttgtgtgt	30	agaaaacaggaaactgtattgtgtc	agggtattttttgggggtagttgtc	23.5
509	NR_073500	SZRD1		chr1	3390	3199	3237	38	gggtgcacatgggccccttgggtgtctgaacagaaggg	ggg	tgcacat	7	cccctt	6	tgtctgaacagaa	13	ctgttttctggtcgtgtgatcccag	catgggagggagggctgcacccctg	1.56667
514	NR_027504	MST1P2		chr1	2636	788	810	22	gggaagggtgagggctaccggg	ggg	aa	2	tga	3	ctacc	5	ggccacaagtgtcagctgcttccgc	gcacagccaataccaccaccgcggg	1.94595
515	NR_027504	MST1P2		chr1	2636	914	932	18	gggggggcgggcgttggg	ggg	g	1	c	1	cgtt	4	agaaaaatacgcgtgcaagtgaggt	acgtgctgctgcgggtgagacggga	14.1
516	NR_027504	MST1P2		chr1	2636	960	995	35	gggtagtcacgggcttagggctggaggctggcggg	ggg	tagtcac	7	ctta	4	ctggaggctggc	12	gga	ctagggctgagtgcagcgcctgctt	4.86667
517	NR_027504	MST1P2		chr1	2636	2278	2335	57	gggcctgtgagggtgactacgggggcccacttgcctgctttacccacaactgctggg	ggg	cctgtga	7	tgactac	7	ggcccacttgcctgctttacccacaactgct	31	actgagggactgttggcccctgtgg	tcctgaaaggaattagaatccccaa	1.46914
520	NM_015001	SPEN	msx2-interacting protein	chr1	12227	8603	8643	40	GGGCTCAGGGGCGGGGCTGCGTGTGAACACTTCTGAAGGG	GGG	CTCA	4	GC	2	GCTGCGTGTGAACACTTCTGAA	22	TGATCGACGATCGTCCGGCAGACGC	GTTGTGCTCCTGAGTTACTCAGGGC	3.80769
525	NM_001114600	SZRD1	SUZ domain-containing protein 1 isoform 1	chr1	3695	190	213	23	ggggagggggtgggggaggaggg	ggg	ga	2	ggt	3	ggagga	6	gaggcgcgcttcaaagcgcaggcgc	aaagcggcgagtaagATGGAAGATG	13.2
526	NM_001114600	SZRD1	SUZ domain-containing protein 1 isoform 1	chr1	3695	929	950	21	gggaaagggtgggggttaggg	ggg	aaa	3	t	1	ggtta	5	aagggctgtcccaagtcaatggaaa	gaaggttggggggacccagcaagga	6.78261
527	NM_001114600	SZRD1	SUZ domain-containing protein 1 isoform 1	chr1	3695	2919	2968	49	gggggaggcgggagggagatgaggaaacggtttggattttgtgtgtggg	ggg	ggaggc	6	a	1	agatgaggaaacggtttggattttgtgtgt	30	agaaaacaggaaactgtattgtgtc	agggtattttttgggggtagttgtc	23.5
528	NM_001114600	SZRD1	SUZ domain-containing protein 1 isoform 1	chr1	3695	3504	3542	38	gggtgcacatgggccccttgggtgtctgaacagaaggg	ggg	tgcacat	7	cccctt	6	tgtctgaacagaa	13	ctgttttctggtcgtgtgatcccag	catgggagggagggctgcacccctg	1.56667
533	NM_001271869	SZRD1	SUZ domain-containing protein 1 isoform 3	chr1	3692	190	213	23	ggggagggggtgggggaggaggg	ggg	ga	2	ggt	3	ggagga	6	gaggcgcgcttcaaagcgcaggcgc	aaagcggcgagtaagATGGAAGATG	13.2
534	NM_001271869	SZRD1	SUZ domain-containing protein 1 isoform 3	chr1	3692	926	947	21	gggaaagggtgggggttaggg	ggg	aaa	3	t	1	ggtta	5	aagggctgtcccaagtcaatggaaa	gaaggttggggggacccagcaagga	6.78261
535	NM_001271869	SZRD1	SUZ domain-containing protein 1 isoform 3	chr1	3692	2916	2965	49	gggggaggcgggagggagatgaggaaacggtttggattttgtgtgtggg	ggg	ggaggc	6	a	1	agatgaggaaacggtttggattttgtgtgt	30	agaaaacaggaaactgtattgtgtc	agggtattttttgggggtagttgtc	23.5
536	NM_001271869	SZRD1	SUZ domain-containing protein 1 isoform 3	chr1	3692	3501	3539	38	gggtgcacatgggccccttgggtgtctgaacagaaggg	ggg	tgcacat	7	cccctt	6	tgtctgaacagaa	13	ctgttttctggtcgtgtgatcccag	catgggagggagggctgcacccctg	1.56667
540	NM_018715	RCC2	protein RCC2	chr1	4122	2510	2538	28	ggggacttgggggtggggcagaggtggg	ggg	gactt	5	ggt	3	gcagaggt	8	gaaaatcaggtgattgtggaaccat	aacatttgtatcagttgagtcagct	9.63636
543	NM_001136204	RCC2	protein RCC2	chr1	3953	2341	2369	28	ggggacttgggggtggggcagaggtggg	ggg	gactt	5	ggt	3	gcagaggt	8	gaaaatcaggtgattgtggaaccat	aacatttgtatcagttgagtcagct	9.63636
548	NM_152375	KLHDC7A	kelch domain-containing protein 7A	chr1	5057	1021	1050	29	GGGTCCCTGGGAACAGGGGCTGCCTCGGG	GGG	TCCCT	5	AACA	4	GCTGCCTC	8	GGTTCCATCCCCTAGGCCACCGCCA	AGGCCAAGCCGGTGACACAAAGGGT	1.26984
551	NM_001135254	PAX7	paired box protein Pax-7 isoform 3	chr1	6053	436	474	38	ggggtggggggtgggggtagggagtgtgtgtggagggg	gggg	t	1	ggt	3	gtagggagtgtgtgtgga	18	ttctggacgcgtttgactgcagcca	agggagaagaggttaaaaaaaagaa	19.4444
552	NM_001135254	PAX7	paired box protein Pax-7 isoform 3	chr1	6053	2816	2839	23	gggtaggggcacatgggggtggg	ggg	ta	2	gcacat	6	ggt	3	gagaccaggaagaggcttaaccaga	gcttgtcagccgtgggcccgcccag	3.02703
556	NM_004930	CAPZB	F-actin-capping protein subunit beta isoform 1	chr1	1779	24	42	18	gggcgggcccgggccggg	ggg	c	1	ccc	3	cc	2	ttggccgcgagctggcggcgtggg	ccggggcggggaaggaaggtggcgg	5.44828
557	NM_004930	CAPZB	F-actin-capping protein subunit beta isoform 1	chr1	1779	1474	1500	26	ggggttgggggtcgtggggacagggg	gggg	tt	2	gtcgt	5	aca	3	ttccgtgtgtgtttgggagttgctt	acagctctgggagcagaggtggccc	6.33333
558	NM_004930	CAPZB	F-actin-capping protein subunit beta isoform 1	chr1	1779	1568	1587	19	ggggtgggggctggggggg	ggg	gt	2	ggct	4	g	1	gactctcccgtcccacggaggccgc	gtgccgccgaccgttccgctcttcc	3.7451
563	NM_001206541	CAPZB	F-actin-capping protein subunit beta isoform 3	chr1	2199	24	42	18	gggcgggcccgggccggg	ggg	c	1	ccc	3	cc	2	ttggccgcgagctggcggcgtggg	ccggggcggggaaggaaggtggcgg	5.44828
564	NM_001206541	CAPZB	F-actin-capping protein subunit beta isoform 3	chr1	2199	1894	1920	26	ggggttgggggtcgtggggacagggg	gggg	tt	2	gtcgt	5	aca	3	ttccgtgtgtgtttgggagttgctt	acagctctgggagcagaggtggccc	6.33333
565	NM_001206541	CAPZB	F-actin-capping protein subunit beta isoform 3	chr1	2199	1988	2007	19	ggggtgggggctggggggg	ggg	gt	2	ggct	4	g	1	gactctcccgtcccacggaggccgc	gtgccgccgaccgttccgctcttcc	3.7451
569	NM_001206540	CAPZB	F-actin-capping protein subunit beta isoform 2	chr1	1892	24	42	18	gggcgggcccgggccggg	ggg	c	1	ccc	3	cc	2	ttggccgcgagctggcggcgtggg	ccggggcggggaaggaaggtggcgg	5.44828
570	NM_001206540	CAPZB	F-actin-capping protein subunit beta isoform 2	chr1	1892	1587	1613	26	ggggttgggggtcgtggggacagggg	gggg	tt	2	gtcgt	5	aca	3	ttccgtgtgtgtttgggagttgctt	acagctctgggagcagaggtggccc	6.33333
571	NM_001206540	CAPZB	F-actin-capping protein subunit beta isoform 2	chr1	1892	1681	1700	19	ggggtgggggctggggggg	ggg	gt	2	ggct	4	g	1	gactctcccgtcccacggaggccgc	gtgccgccgaccgttccgctcttcc	3.7451
576	NM_001282162	CAPZB	F-actin-capping protein subunit beta isoform 4	chr1	2091	174	224	50	gggaagggcgggcatcggtgtgcccagaaggcagcgcgctgctctgcggg	ggg	aa	2	c	1	catcggtgtgcccagaaggcagcgcgctgctctgc	35	agggaggccgcctaggagccagcga	cccttctcgaggctgccgccgtggg	1.77778
577	NM_001282162	CAPZB	F-actin-capping protein subunit beta isoform 4	chr1	2091	299	332	33	gggcctgagtgggagccgaggggcgaggatggg	ggg	cctgagt	7	agccga	6	gcgaggat	8	gggcaggccggggtccacggcgccc	tggcccacaggacaaggatgaacgc	2.54546
578	NM_001282162	CAPZB	F-actin-capping protein subunit beta isoform 4	chr1	2091	1786	1812	26	ggggttgggggtcgtggggacagggg	gggg	tt	2	gtcgt	5	aca	3	ttccgtgtgtgtttgggagttgctt	acagctctgggagcagaggtggccc	6.33333
579	NM_001282162	CAPZB	F-actin-capping protein subunit beta isoform 4	chr1	2091	1880	1899	19	ggggtgggggctggggggg	ggg	gt	2	ggct	4	g	1	gactctcccgtcccacggaggccgc	gtgccgccgaccgttccgctcttcc	3.7451
581	NM_001122819	KIF17	kinesin-like protein KIF17 isoform b	chr1	3968	81	124	43	gggcgagcccgggcgcgggaggaagcggcggccccggctcggg	ggg	cgagccc	7	cgc	3	aggaagcggcggccccggctc	21	cccgctcgggccgggcctcagaaac	tcctgcgacgcccagctcccctccg	0.87
583	NM_020816	KIF17	kinesin-like protein KIF17 isoform a	chr1	3971	81	124	43	gggcgagcccgggcgcgggaggaagcggcggccccggctcggg	ggg	cgagccc	7	cgc	3	aggaagcggcggccccggctc	21	cccgctcgggccgggcctcagaaac	tcctgcgacgcccagctcccctccg	0.87
585	NM_001287212	KIF17	kinesin-like protein KIF17 isoform c	chr1	4098	81	124	43	gggcgagcccgggcgcgggaggaagcggcggccccggctcggg	ggg	cgagccc	7	cgc	3	aggaagcggcggccccggctc	21	cccgctcgggccgggcctcagaaac	tcctgcgacgcccagctcccctccg	0.87
587	NR_110078	UBXN10-AS1		chr1	509	213	242	29	gggagttgctggggagggcctggtctggg	ggg	agttgct	7	ga	2	cctggtct	8	ctcagaagggaagtctgtgacccgt	ccaggcctcttctttgggttgcccc	1.7551
590	NM_001039500	VWA5B1	von Willebrand factor A domain-containing protein 5B1 precursor	chr1	4475	34	57	23	gggcagcgggcgcagggcttggg	ggg	cagc	4	cgca	4	ctt	3	tgggcattgatcaagccagctgcca	cactggagcccagccccggaccgca	1.26415
591	NM_001039500	VWA5B1	von Willebrand factor A domain-containing protein 5B1 precursor	chr1	4475	3853	3877	24	ggggaggctgggtggagggaaggg	ggg	gaggct	6	tgga	4	aa	2	CCCGAATTATGTGTAGttgagtgac	tggggaggagagggatgggcagggc	8.57143
594	NM_001145658	RAP1GAP	rap1 GTPase-activating protein 1 isoform a	chr1	3301	2455	2477	22	gggggtctgggctggggcaggg	ggg	ggtct	5	ct	2	gca	3	ctggcatcgtccccacccccagcct	attgctcagtggaagcaggactggg	1.47826
595	NM_001145658	RAP1GAP	rap1 GTPase-activating protein 1 isoform a	chr1	3301	2661	2695	34	gggttgggagccgggtcctggtttccaatttggg	ggg	tt	2	agcc	4	tcctggtttccaattt	16	tgtgatatgtgggggagtgagcact	ttctgctgtgtgactctgggcaagt	5.31579
598	NM_001291860	HSPG2	basement membrane-specific heparan sulfate proteoglycan core protein isoform a precursor	chr1	14343	70	93	23	gggccgggccATgggGTGGCggg	ggg	cc	2	ccAT	4	GTGGC	5	gagcgagcgagcgagagagcggcgc	CGGCGGGCGCGCTGCTGCTGGCGCT	3.83333
599	NM_001291860	HSPG2	basement membrane-specific heparan sulfate proteoglycan core protein isoform a precursor	chr1	14343	286	311	25	GGGCAGTGGGGACCTGGGCAGCGGG	GGG	CAGT	4	GACCT	5	CAGC	4	CTGACAGCATCTCAGGAGACGACCT	GACTTCCAGATGGTTTATTTCCGAG	2.96154
602	NM_001145657	RAP1GAP	rap1 GTPase-activating protein 1 isoform b	chr1	3495	2649	2671	22	gggggtctgggctggggcaggg	ggg	ggtct	5	ct	2	gca	3	ctggcatcgtccccacccccagcct	attgctcagtggaagcaggactggg	1.47826
603	NM_001145657	RAP1GAP	rap1 GTPase-activating protein 1 isoform b	chr1	3495	2855	2889	34	gggttgggagccgggtcctggtttccaatttggg	ggg	tt	2	agcc	4	tcctggtttccaattt	16	tgtgatatgtgggggagtgagcact	ttctgctgtgtgactctgggcaagt	5.31579
606	NM_032236	USP48	ubiquitin carboxyl-terminal hydrolase 48 isoform a	chr1	4464	9	63	54	gggcgcggggtgtgtcgggtgtcgacggcggcgctttgcggccggtcgtgcggg	ggg	cgc	3	gtgtgtc	7	tgtcgacggcggcgctttgcggccggtcgtgc	32	aacgtccgc	tcgggcgcgggcgggcgcggcggca	4.03448
607	NM_032236	USP48	ubiquitin carboxyl-terminal hydrolase 48 isoform a	chr1	4464	3571	3592	21	ggggggtggtgggtgggaggg	ggg	gggtggt	7	t	1	a	1	gaaatgtttccaattttatatttaa	ggcaagtaaagacggaacaagttta	17.7143
611	NM_001113348	ECE1	endothelin-converting enzyme 1 isoform 4	chr1	5136	80	109	29	gggctgggagcagggaacccggagctggg	ggg	ct	2	agca	4	aacccggagct	11	aggcagccgagccgtccgagcagct	aatcgggagccgggcgcggggagct	2.77778
612	NM_001113348	ECE1	endothelin-converting enzyme 1 isoform 4	chr1	5136	4871	4919	48	ggggccggcagggggttggggaagaagagggctcaggcccagcagggg	gggg	ccggca	6	gtt	3	aagaagagggctcaggcccagca	23	accacactcatggctcaggtctgcc	tggaagcccctgccactgccactac	2.09524
615	NM_002885	RAP1GAP	rap1 GTPase-activating protein 1 isoform c	chr1	3334	2488	2510	22	gggggtctgggctggggcaggg	ggg	ggtct	5	ct	2	gca	3	ctggcatcgtccccacccccagcct	attgctcagtggaagcaggactggg	1.47826
616	NM_002885	RAP1GAP	rap1 GTPase-activating protein 1 isoform c	chr1	3334	2694	2728	34	gggttgggagccgggtcctggtttccaatttggg	ggg	tt	2	agcc	4	tcctggtttccaattt	16	tgtgatatgtgggggagtgagcact	ttctgctgtgtgactctgggcaagt	5.31579
620	NM_001113347	ECE1	endothelin-converting enzyme 1 isoform 3	chr1	5241	4976	5024	48	ggggccggcagggggttggggaagaagagggctcaggcccagcagggg	gggg	ccggca	6	gtt	3	aagaagagggctcaggcccagca	23	accacactcatggctcaggtctgcc	tggaagcccctgccactgccactac	2.09524
623	NM_001397	ECE1	endothelin-converting enzyme 1 isoform 1	chr1	5096	4831	4879	48	ggggccggcagggggttggggaagaagagggctcaggcccagcagggg	gggg	ccggca	6	gtt	3	aagaagagggctcaggcccagca	23	accacactcatggctcaggtctgcc	tggaagcccctgccactgccactac	2.09524
626	NM_005529	HSPG2	basement membrane-specific heparan sulfate proteoglycan core protein isoform b precursor	chr1	14340	70	93	23	gggccgggccATgggGTGGCggg	ggg	cc	2	ccAT	4	GTGGC	5	gagcgagcgagcgagagagcggcgc	CGGCGGGCGCGCTGCTGCTGGCGCT	3.83333
627	NM_005529	HSPG2	basement membrane-specific heparan sulfate proteoglycan core protein isoform b precursor	chr1	14340	286	311	25	GGGCAGTGGGGACCTGGGCAGCGGG	GGG	CAGT	4	GACCT	5	CAGC	4	CTGACAGCATCTCAGGAGACGACCT	GACTTCCAGATGGTTTATTTCCGAG	2.96154
630	NM_001113349	ECE1	endothelin-converting enzyme 1 isoform 2	chr1	5087	4822	4870	48	ggggccggcagggggttggggaagaagagggctcaggcccagcagggg	gggg	ccggca	6	gtt	3	aagaagagggctcaggcccagca	23	accacactcatggctcaggtctgcc	tggaagcccctgccactgccactac	2.09524
632	NM_001032730	USP48	ubiquitin carboxyl-terminal hydrolase 48 isoform b	chr1	2412	9	63	54	gggcgcggggtgtgtcgggtgtcgacggcggcgctttgcggccggtcgtgcggg	ggg	cgc	3	gtgtgtc	7	tgtcgacggcggcgctttgcggccggtcgtgc	32	aacgtccgc	tcgggcgcgggcgggcgcggcggca	4.03448
635	NM_004442	EPHB2	ephrin type-B receptor 2 isoform 2 precursor	chr1	4869	3782	3834	52	gggtcagggagaacgcggggaccccagaaaggtcagccttcctgaggatggg	ggg	tca	3	agaacgc	7	gaccccagaaaggtcagccttcctgaggat	30	ggctgaaaggggcttttgtcctcct	caacccccaggtctgcagctccagg	1.16471
638	NM_017449	EPHB2	ephrin type-B receptor 2 isoform 1 precursor	chr1	4866	3779	3831	52	gggtcagggagaacgcggggaccccagaaaggtcagccttcctgaggatggg	ggg	tca	3	agaacgc	7	gaccccagaaaggtcagccttcctgaggat	30	ggctgaaaggggcttttgtcctcct	caacccccaggtctgcagctccagg	1.16471
640	NM_017707	ASAP3	arf-GAP with SH3 domain, ANK repeat and PH domain-containing protein 3 isoform a	chr1	4129	3386	3411	25	gggttgggcttgggaataggcaggg	ggg	tt	2	ctt	3	aataggca	8	tcctttggtggaaagctggtcttaa	tcagattccagggcatggctctgga	4.75
642	NM_001143778	ASAP3	arf-GAP with SH3 domain, ANK repeat and PH domain-containing protein 3 isoform b	chr1	4102	3359	3384	25	gggttgggcttgggaataggcaggg	ggg	tt	2	ctt	3	aataggca	8	tcctttggtggaaagctggtcttaa	tcagattccagggcatggctctgga	4.75
651	NM_004350	RUNX3	runt-related transcription factor 3 isoform 2	chr1	4270	1739	1767	28	gggcgggaatgggacctgcgctccaggg	ggg	c	1	aat	3	acctgcgctcca	12	agtgatgggccggctccgaggctcc	tggtctcggtcccagggtggtccca	1.80851
652	NM_004350	RUNX3	runt-related transcription factor 3 isoform 2	chr1	4270	2923	2962	39	gggtgtggggttattagggtctcaatactttctcaaggg	ggg	tgt	3	gttatta	7	tctcaatactttctcaa	17	ccgcggacccccagctgcctcctga	gctacactccccatcaggcagcatc	0.91358
655	NM_001199014	STPG1	O(6)-methylguanine-induced apoptosis 2 isoform 3	chr1	2860	2391	2412	21	gggtggggtctgggcagtggg	ggg	t	1	gtct	4	cagt	4	cacaaatgctgatttaactcctcca	gaggcaggagccacccaggtgattc	2.56667
656	NM_001199014	STPG1	O(6)-methylguanine-induced apoptosis 2 isoform 3	chr1	2860	2490	2509	19	gggaggggagctgggtggg	ggg	a	1	gagct	5	t	1	accttccagcttcctaactggctct	aagttcaggaggtgggaactttgta	4
659	NM_001199013	STPG1	O(6)-methylguanine-induced apoptosis 2 isoform 1	chr1	2716	2247	2268	21	gggtggggtctgggcagtggg	ggg	t	1	gtct	4	cagt	4	cacaaatgctgatttaactcctcca	gaggcaggagccacccaggtgattc	2.56667
660	NM_001199013	STPG1	O(6)-methylguanine-induced apoptosis 2 isoform 1	chr1	2716	2346	2365	19	gggaggggagctgggtggg	ggg	a	1	gagct	5	t	1	accttccagcttcctaactggctct	aagttcaggaggtgggaactttgta	4
663	NM_001199012	STPG1	O(6)-methylguanine-induced apoptosis 2 isoform 1	chr1	2804	2335	2356	21	gggtggggtctgggcagtggg	ggg	t	1	gtct	4	cagt	4	cacaaatgctgatttaactcctcca	gaggcaggagccacccaggtgattc	2.56667
664	NM_001199012	STPG1	O(6)-methylguanine-induced apoptosis 2 isoform 1	chr1	2804	2434	2453	19	gggaggggagctgggtggg	ggg	a	1	gagct	5	t	1	accttccagcttcctaactggctct	aagttcaggaggtgggaactttgta	4
667	NM_178122	STPG1	O(6)-methylguanine-induced apoptosis 2 isoform 2	chr1	2597	2128	2149	21	gggtggggtctgggcagtggg	ggg	t	1	gtct	4	cagt	4	cacaaatgctgatttaactcctcca	gaggcaggagccacccaggtgattc	2.56667
668	NM_178122	STPG1	O(6)-methylguanine-induced apoptosis 2 isoform 2	chr1	2597	2227	2246	19	gggaggggagctgggtggg	ggg	a	1	gagct	5	t	1	accttccagcttcctaactggctct	aagttcaggaggtgggaactttgta	4
670	NM_001031680	RUNX3	runt-related transcription factor 3 isoform 1	chr1	4340	1809	1837	28	gggcgggaatgggacctgcgctccaggg	ggg	c	1	aat	3	acctgcgctcca	12	agtgatgggccggctccgaggctcc	tggtctcggtcccagggtggtccca	1.80851
671	NM_001031680	RUNX3	runt-related transcription factor 3 isoform 1	chr1	4340	2993	3032	39	gggtgtggggttattagggtctcaatactttctcaaggg	ggg	tgt	3	gttatta	7	tctcaatactttctcaa	17	ccgcggacccccagctgcctcctga	gctacactccccatcaggcagcatc	0.91358
674	NM_015627	LDLRAP1	low density lipoprotein receptor adapter protein 1	chr1	2935	2610	2632	22	gggtggggtgggatttgcaggg	ggg	t	1	gt	2	atttgca	7	ggacaccttagacggaggtgcctga	tcattatcagaacatgaggataact	4.8
676	NM_019557	MTFR1L	mitochondrial fission regulator 1-like isoform a	chr1	2103	155	181	26	gggtccgggtcctgtgggtccaaggg	ggg	tcc	3	tcctgt	6	tccaa	5	gcggctcggaggcttccgcgcactc	ccgctgggcaggcggcgagcacttg	2.29412
677	NM_019557	MTFR1L	mitochondrial fission regulator 1-like isoform a	chr1	2103	1596	1643	47	gggctgaggggaaggggctatgaatgtttgtatacatgttcacaggg	ggg	ctga	4	gaa	3	gctatgaatgtttgtatacatgttcaca	28	tcagcagcttccttgcagcagagca	cacggaaaatcttatgctgctccgt	3.25
679	NR_024498	LOC646471		chr1	3653	193	211	18	gggagggtcagggaaggg	ggg	a	1	tca	3	aa	2	tgctgctgctaaggcagtcaatgtt	gagaggaagtagctgagtgtagaga	10.1429
682	NM_001289010	MAN1C1	mannosyl-oligosaccharide 1,2-alpha-mannosidase IC isoform 2	chr1	4460	3247	3271	24	ggggtcagggagggcctctctggg	ggg	gtca	4	a	1	cctctct	7	atagacagctgaggacctaccctac	caggtgaccttcaagccaagaccca	1.45454
683	NM_001099625	MTFR1L	mitochondrial fission regulator 1-like isoform a	chr1	2005	1498	1545	47	gggctgaggggaaggggctatgaatgtttgtatacatgttcacaggg	ggg	ctga	4	gaa	3	gctatgaatgtttgtatacatgttcaca	28	tcagcagcttccttgcagcagagca	cacggaaaatcttatgctgctccgt	3.25
684	NM_001099626	MTFR1L	mitochondrial fission regulator 1-like isoform a	chr1	2057	1550	1597	47	gggctgaggggaaggggctatgaatgtttgtatacatgttcacaggg	ggg	ctga	4	gaa	3	gctatgaatgtttgtatacatgttcaca	28	tcagcagcttccttgcagcagagca	cacggaaaatcttatgctgctccgt	3.25
687	NM_020379	MAN1C1	mannosyl-oligosaccharide 1,2-alpha-mannosidase IC isoform 1	chr1	4641	3428	3452	24	ggggtcagggagggcctctctggg	ggg	gtca	4	a	1	cctctct	7	atagacagctgaggacctaccctac	caggtgaccttcaagccaagaccca	1.45454
688	NM_001099627	MTFR1L	mitochondrial fission regulator 1-like isoform b	chr1	1896	1389	1436	47	gggctgaggggaaggggctatgaatgtttgtatacatgttcacaggg	ggg	ctga	4	gaa	3	gctatgaatgtttgtatacatgttcaca	28	tcagcagcttccttgcagcagagca	cacggaaaatcttatgctgctccgt	3.25
691	NM_006015	ARID1A	AT-rich interactive domain-containing protein 1A isoform a	chr1	8585	265	281	16	gggcgggtggggaggg	ggg	c	1	t	1	ga	2	cagcggagccccgcgaggcccgccc	cagcccgggggactgggccccgggg	1.69737
692	NM_006015	ARID1A	AT-rich interactive domain-containing protein 1A isoform a	chr1	8585	312	340	28	gggagggggggagaagacgaagacaggg	ggg	a	1	g	1	agaagacgaagaca	14	cggggt	ccgggtctctccgcggacgagacag	9.125
693	NM_006015	ARID1A	AT-rich interactive domain-containing protein 1A isoform a	chr1	8585	1289	1330	41	GGGGCTACCAGGGCTACCCCGGGGGCGACTACAGTGGCGGG	GGG	GCTACCA	7	CTACCCC	7	GGCGACTACAGTGGC	15	CTGCTCACGTCGCCCAGCTCGGCCC	CCCCAGGACGGGGGCGCCGGCAAGG	1.63095
694	NM_003047	SLC9A1	sodium/hydrogen exchanger 1	chr1	4742	20	73	53	gggccggggctagggttagttctggagctggaccaggaggagctgcagctggg	ggg	cc	2	gcta	4	ttagttctggagctggaccaggaggagctgcagct	35	gcttcagtctgctgccgccg	ccggggcggagcgccgcgtcgcgcc	2.69767
695	NM_003047	SLC9A1	sodium/hydrogen exchanger 1	chr1	4742	1704	1735	31	GGGCGGGGTGCTTGTGGGCGTGGTCTACGGG	GGG	CG	2	TGCTTGT	7	CGTGGTCTAC	10	TCCTGAGCTTCTTCGTGGTGGCCCT	GTCATCGCAGCCTTCACCTCCCGAT	1.84091
696	NM_003047	SLC9A1	sodium/hydrogen exchanger 1	chr1	4742	3897	3933	36	ggggaccactgggcccctcaggggaagctgctaggg	ggg	gaccact	7	cccctca	7	gaagctgcta	10	agagcttttcgaactgtgctcccac	gaaggactggccgtggctccagaat	1.71698
697	NR_046474	SLC9A1		chr1	4281	20	73	53	gggccggggctagggttagttctggagctggaccaggaggagctgcagctggg	ggg	cc	2	gcta	4	ttagttctggagctggaccaggaggagctgcagct	35	gcttcagtctgctgccgccg	ccggggcggagcgccgcgtcgcgcc	2.69767
698	NR_046474	SLC9A1		chr1	4281	1243	1274	31	gggcggggtgcttgtgggcgtggtctacggg	ggg	cg	2	tgcttgt	7	cgtggtctac	10	tcctgagcttcttcgtggtggccct	gtcatcgcagccttcacctcccgat	1.84091
699	NR_046474	SLC9A1		chr1	4281	3436	3472	36	ggggaccactgggcccctcaggggaagctgctaggg	ggg	gaccact	7	cccctca	7	gaagctgcta	10	agagcttttcgaactgtgctcccac	gaaggactggccgtggctccagaat	1.71698
702	NM_139135	ARID1A	AT-rich interactive domain-containing protein 1A isoform b	chr1	7934	265	281	16	gggcgggtggggaggg	ggg	c	1	t	1	ga	2	cagcggagccccgcgaggcccgccc	cagcccgggggactgggccccgggg	1.69737
703	NM_139135	ARID1A	AT-rich interactive domain-containing protein 1A isoform b	chr1	7934	312	340	28	gggagggggggagaagacgaagacaggg	ggg	a	1	g	1	agaagacgaagaca	14	cggggt	ccgggtctctccgcggacgagacag	9.125
704	NM_139135	ARID1A	AT-rich interactive domain-containing protein 1A isoform b	chr1	7934	1289	1330	41	GGGGCTACCAGGGCTACCCCGGGGGCGACTACAGTGGCGGG	GGG	GCTACCA	7	CTACCCC	7	GGCGACTACAGTGGC	15	CTGCTCACGTCGCCCAGCTCGGCCC	CCCCAGGACGGGGGCGCCGGCAAGG	1.63095
705	NM_001013642	TRNP1	TMF-regulated nuclear protein 1	chr1	1949	71	118	47	ggggggcgggggATGCCgggCTGCCGCATCAGCGCCTGCGGCCCggg	ggg	gggc	4	ggATGCC	7	CTGCCGCATCAGCGCCTGCGGCCC	24	gcacctacagccgcagaccgccggt	GGCCCAGGAGGGGACGGCAGAGCAG	3.1
706	NM_001013642	TRNP1	TMF-regulated nuclear protein 1	chr1	1949	307	347	40	GGGCGCTAGCGGGATCGCGGGGCTCGCCGGCCCCGGAGGG	GGG	CGCTAGC	7	ATCGC	5	GCTCGCCGGCCCCGGA	16	ACCAGGAGCTGCAGCGCTGGCGCCA	GGCTCTGGCGCGGCTGCGGGGGCGG	2.92157
709	NM_000911	OPRD1	delta-type opioid receptor	chr1	1774	62	118	56	gggggctgggccggtgcgggcggcgaggcaggcggacgaggcgcagagacagcggg	ggg	ggct	4	ccggtgc	7	cggcgaggcaggcggacgaggcgcagagacagc	33	cgggcgaggagagcgggcggacgcc	gcggccggggcgcggcagccggcgg	4.75676
710	NM_000911	OPRD1	delta-type opioid receptor	chr1	1774	1524	1551	27	gggcatggggtgggcctctggtttggg	ggg	cat	3	gt	2	cctctggttt	10	cggagacgggaccgggccgctagat	gcgaggcagaggacagatcaatggc	4.81818
712	NM_024522	NKAIN1	sodium/potassium-transporting ATPase subunit beta-1-interacting protein 1 precursor	chr1	2922	1180	1200	20	ggggcggggcgggggagggg	gggg	c	1	c	1	ga	2	ttcgcagcccggacttcggaggagt	caccacgggttttttgttttttgtt	5.54546
714	NM_001282566	ZCCHC17	nucleolar protein of 40 kDa isoform a	chr1	1652	198	256	58	GGGGTGGGAGGCGGGCCCCGAGTCCCCAGCTGTGGTTGCTATGGTGACAGACTATGGG	GGG	GT	2	AGGC	4	CCCCGAGTCCCCAGCTGTGGTTGCTATGGTGACAGACTAT	40	TCTCAGCTGAGGGTGCTGACAGCAA	GCCTTTATCAAAATCCCAGGCTGTC	1.45588
719	NM_012316	KPNA6	importin subunit alpha-7	chr1	7372	1711	1729	18	gggaggggaggggatggg	ggg	a	1	ga	2	gat	3	CTTCCAGCTATAAtatctgcctcca	aagcaccaccagccagcggaagagc	2.36667
720	NM_012316	KPNA6	importin subunit alpha-7	chr1	7372	2167	2187	20	gggaggtgggaggggaaggg	ggg	aggt	4	a	1	gaa	3	tgagcagacggtatattccagaggt	agaaatccaaaacaaagtgttcttg	5.83333
722	NM_018045	BSDC1	BSD domain-containing protein 1 isoform b	chr1	2858	1323	1353	30	GGGAGGACTGGGAGTGAGGGagccagaGGG	GGG	AGGACT	6	AGTGA	5	agccaga	7	TCCGGGGAGCTGGAAGATGTAGAGT	agcagctcccccacccatggcatct	1.40678
724	NM_001143889	BSDC1	BSD domain-containing protein 1 isoform c	chr1	2690	1155	1185	30	GGGAGGACTGGGAGTGAGGGagccagaGGG	GGG	AGGACT	6	AGTGA	5	agccaga	7	TCCGGGGAGCTGGAAGATGTAGAGT	agcagctcccccacccatggcatct	1.40678
726	NM_001143890	BSDC1	BSD domain-containing protein 1 isoform d	chr1	2573	1038	1068	30	GGGAGGACTGGGAGTGAGGGagccagaGGG	GGG	AGGACT	6	AGTGA	5	agccaga	7	TCCGGGGAGCTGGAAGATGTAGAGT	agcagctcccccacccatggcatct	1.40678
728	NM_001143888	BSDC1	BSD domain-containing protein 1 isoform a	chr1	2909	1374	1404	30	GGGAGGACTGGGAGTGAGGGagccagaGGG	GGG	AGGACT	6	AGTGA	5	agccaga	7	TCCGGGGAGCTGGAAGATGTAGAGT	agcagctcccccacccatggcatct	1.40678
731	NR_037591	AK2		chr1	3789	969	994	25	gggcagaggggaagggtggtcaggg	ggg	caga	4	gaa	3	tggtca	6	ggcgtgatccctgctcttaggtgct	tgaggatggtgagggagggctggtg	6
732	NR_037591	AK2		chr1	3789	1457	1488	31	ggggagggggaagggaatgaaatggaaaggg	ggg	ga	2	ggaa	4	aatgaaatggaaa	13	aacaaatcaagcaaactggaatcaa	aggctgattcccttcccctgactta	2.45946
734	NM_018207	TRIM62	E3 ubiquitin-protein ligase TRIM62	chr1	3841	73	101	28	gggggtaaggggtcgcgctgggccaggg	ggg	ggtaag	6	tcgcgct	7	cca	3	ccgaagcggtggctgctaagctcgc	tttggggccgggatccggcagctga	4.66667
736	NM_020888	KIAA1522	uncharacterized protein KIAA1522 isoform 1	chr1	5412	1411	1442	31	GGGAGGCAGTGGGAGGGGCTCTCCCAGTGGG	GGG	AGGCAGT	7	A	1	GCTCTCCCAGT	11	GCAATAGCGTGGTACCCCCTCCCCA	GGCAGCACTGCTGAGGCCTCAGACA	1.2
737	NM_020888	KIAA1522	uncharacterized protein KIAA1522 isoform 1	chr1	5412	4154	4198	44	ggggtgggtgggcccccagcacttcagaggcaggagcctttggg	ggg	gt	2	t	1	cccccagcacttcagaggcaggagccttt	29	tgccccttgcctccttgaccacact	ctgagcaagcactgaggaggtggat	0.987654
740	NM_001199199	AK2	adenylate kinase 2, mitochondrial isoform c	chr1	3647	827	852	25	gggcagaggggaagggtggtcaggg	ggg	caga	4	gaa	3	tggtca	6	ggcgtgatccctgctcttaggtgct	tgaggatggtgagggagggctggtg	6
741	NM_001199199	AK2	adenylate kinase 2, mitochondrial isoform c	chr1	3647	1315	1346	31	ggggagggggaagggaatgaaatggaaaggg	ggg	ga	2	ggaa	4	aatgaaatggaaa	13	aacaaatcaagcaaactggaatcaa	aggctgattcccttcccctgactta	2.45946
743	NM_033504	TMEM54	transmembrane protein 54	chr1	993	25	48	23	gggccagcgggatgggagcaggg	ggg	ccagc	5	at	2	agca	4	cgacggtgcggggcgcgcgggcgac	tcccccggcggcccgcagcctcggg	1.5303
746	NM_013411	AK2	adenylate kinase 2, mitochondrial isoform b	chr1	3671	851	876	25	gggcagaggggaagggtggtcaggg	ggg	caga	4	gaa	3	tggtca	6	ggcgtgatccctgctcttaggtgct	tgaggatggtgagggagggctggtg	6
747	NM_013411	AK2	adenylate kinase 2, mitochondrial isoform b	chr1	3671	1339	1370	31	ggggagggggaagggaatgaaatggaaaggg	ggg	ga	2	ggaa	4	aatgaaatggaaa	13	aacaaatcaagcaaactggaatcaa	aggctgattcccttcccctgactta	2.45946
748	NM_001198973	KIAA1522	uncharacterized protein KIAA1522 isoform 3	chr1	2651	24	57	33	gggcgggagggctcgcatccccatagtgctggg	ggg	c	1	a	1	ctcgcatccccatagtgct	19	gtctggagccggtgctctgcggcg	ttacagtgaaggtacgccccgcgct	1.34483
749	NM_001198973	KIAA1522	uncharacterized protein KIAA1522 isoform 3	chr1	2651	1393	1437	44	ggggtgggtgggcccccagcacttcagaggcaggagcctttggg	ggg	gt	2	t	1	cccccagcacttcagaggcaggagccttt	29	tgccccttgcctccttgaccacact	ctgagcaagcactgaggaggtggat	0.987654
751	NM_001198972	KIAA1522	uncharacterized protein KIAA1522 isoform 2	chr1	5327	24	57	33	gggcgggagggctcgcatccccatagtgctggg	ggg	c	1	a	1	ctcgcatccccatagtgct	19	gtctggagccggtgctctgcggcg	ttacagtgaaggtacgccccgcgct	1.34483
752	NM_001198972	KIAA1522	uncharacterized protein KIAA1522 isoform 2	chr1	5327	1326	1357	31	GGGAGGCAGTGGGAGGGGCTCTCCCAGTGGG	GGG	AGGCAGT	7	A	1	GCTCTCCCAGT	11	GCAATAGCGTGGTACCCCCTCCCCA	GGCAGCACTGCTGAGGCCTCAGACA	1.2
753	NM_001198972	KIAA1522	uncharacterized protein KIAA1522 isoform 2	chr1	5327	4069	4113	44	ggggtgggtgggcccccagcacttcagaggcaggagcctttggg	ggg	gt	2	t	1	cccccagcacttcagaggcaggagccttt	29	tgccccttgcctccttgaccacact	ctgagcaagcactgaggaggtggat	0.987654
758	NM_152493	ZNF362	zinc finger protein 362	chr1	3106	571	592	21	GGGCGCGGGCACGGGCACGGG	GGG	CGC	3	CAC	3	CAC	3	CTGTGAGCACTTCTGAGTCAAGCGC	TACCAGCACCCCGTCCACACCCACC	0.877193
759	NM_152493	ZNF362	zinc finger protein 362	chr1	3106	2104	2126	22	gggctgggtggcgggcccaggg	ggg	ct	2	tggc	4	ccca	4	ccacaggaccaaagggtgcagtgat	aaatggggtggggatgggctgggta	5.26087
760	NM_152493	ZNF362	zinc finger protein 362	chr1	3106	2248	2268	20	gggcagggggatggggaggg	ggg	ca	2	ggat	4	ga	2	tacctctcccaccatcccagactgt	agtgggcctggatctgggacctccc	2.04
764	NM_001134734	C1orf94	uncharacterized protein C1orf94 isoform a	chr1	3004	138	165	27	ggggcaggggtctgctgggggccgggg	gggg	ca	2	tctgct	6	gcc	3	gcccgcctggcagcgcggcgcggct	actaagggctgtgggcccatccaca	3.04546
765	NM_001134734	C1orf94	uncharacterized protein C1orf94 isoform a	chr1	3004	231	258	27	gggagaccgggagcaggaggggtaggg	ggg	agacc	5	agcagga	7	gta	3	tttccgggggcagcagagcagcagc	cgagagaaaagcaggacctgggccg	4.79167
766	NM_001134734	C1orf94	uncharacterized protein C1orf94 isoform a	chr1	3004	284	322	38	gggtgggagtcgggccgttgacgctcgctctgcgaggg	ggg	t	1	agtc	4	ccgttgacgctcgctctgcga	21	g	gctccctgggaacgcccaggcgagc	2.4
767	NM_005095	ZMYM4	zinc finger MYM-type protein 4	chr1	6994	5	50	45	gggcgggggccggggggccgagaggtaccgccgccaccgcgcggg	ggg	c	1	ggcc	4	gggccgagaggtaccgccgccaccgcgc	28	agtgt	gagccgcagcggttccgagcggggc	4.15385
773	NM_001286366	MAP7D1	MAP7 domain-containing protein 1 isoform 3	chr1	3471	32	59	27	gggaggctgcgggcgcggggctccggg	ggg	aggctgc	7	cgc	3	gctcc	5	cggccgtggccgtgggagaggcgcc	gcgggggcggcgcgaacggcgcgga	4.73333
774	NM_001286366	MAP7D1	MAP7 domain-containing protein 1 isoform 3	chr1	3471	99	125	26	gggctgggtcccggggcgctgctggg	ggg	ct	2	tccc	4	gcgctgct	8	cggcgcgggcgcggg	gtggacccccccgcctcgaacttgg	1.22936
775	NM_001286366	MAP7D1	MAP7 domain-containing protein 1 isoform 3	chr1	3471	226	268	42	gggcggggaacgggttcgcgaccgcagccgagagaccccggg	ggg	c	1	gaac	4	ttcgcgaccgcagccgagagacccc	25	ccgaggccgggactgggccggcgcc	cgaccggcacctccgagactcgcgg	1.45588
776	NM_001286366	MAP7D1	MAP7 domain-containing protein 1 isoform 3	chr1	3471	347	365	18	gggccgggccgggccggg	ggg	cc	2	cc	2	cc	2	ccccgcctccgagtcgctacttgcc	cgtgatgcgccgcgggacccctgtc	0.813333
777	NM_001286366	MAP7D1	MAP7 domain-containing protein 1 isoform 3	chr1	3471	3341	3387	46	ggggatgggggacaccttgggccacaggatactggttgcttcaggg	ggg	gatgg	5	acacctt	7	ccacaggatactggttgcttca	22	tgtaactgagggggatcccaggtct	gtacccatgccccctgccctcgcct	1.62353
784	NM_001286365	MAP7D1	MAP7 domain-containing protein 1 isoform 2	chr1	3456	32	59	27	gggaggctgcgggcgcggggctccggg	ggg	aggctgc	7	cgc	3	gctcc	5	cggccgtggccgtgggagaggcgcc	gcgggggcggcgcgaacggcgcgga	4.73333
785	NM_001286365	MAP7D1	MAP7 domain-containing protein 1 isoform 2	chr1	3456	99	125	26	gggctgggtcccggggcgctgctggg	ggg	ct	2	tccc	4	gcgctgct	8	cggcgcgggcgcggg	gtggacccccccgcctcgaacttgg	1.22936
786	NM_001286365	MAP7D1	MAP7 domain-containing protein 1 isoform 2	chr1	3456	226	268	42	gggcggggaacgggttcgcgaccgcagccgagagaccccggg	ggg	c	1	gaac	4	ttcgcgaccgcagccgagagacccc	25	ccgaggccgggactgggccggcgcc	cgaccggcacctccgagactcgcgg	1.45588
787	NM_001286365	MAP7D1	MAP7 domain-containing protein 1 isoform 2	chr1	3456	347	365	18	gggccgggccgggccggg	ggg	cc	2	cc	2	cc	2	ccccgcctccgagtcgctacttgcc	cgtgatgcgccgcgggacccctgtc	0.813333
788	NM_001286365	MAP7D1	MAP7 domain-containing protein 1 isoform 2	chr1	3456	1306	1335	29	GGGACCAGGGTAGGGGCTGCGACCCTGGG	GGG	ACCA	4	TA	2	GCTGCGACCCT	11	GCGGTCACACTGCCCCGCAACGGCC	AGAGGCCCCACGTGGGGCCGGGCAG	1.38889
789	NM_001286365	MAP7D1	MAP7 domain-containing protein 1 isoform 2	chr1	3456	3326	3372	46	ggggatgggggacaccttgggccacaggatactggttgcttcaggg	ggg	gatgg	5	acacctt	7	ccacaggatactggttgcttca	22	tgtaactgagggggatcccaggtct	gtacccatgccccctgccctcgcct	1.62353
792	NM_001162530	SH3D21	SH3 domain-containing protein 21 isoform 1	chr1	2519	2299	2317	18	gggtgggcctgggaaggg	ggg	t	1	cct	3	aa	2	CCACACGCAGACGCAGACCTACTGA	accgcggcctgacctggctggggcc	2.08333
793	NM_001162530	SH3D21	SH3 domain-containing protein 21 isoform 1	chr1	2519	2422	2449	27	gggggcggggcctgcgcgggggcaggg	ggg	ggcg	4	cctgcgc	7	ggca	4	acggcgccacgccggtctggtcgct	cctgggcctccgcattcctgacggt	3.325
797	NM_012199	AGO1	protein argonaute-1	chr1	7478	1502	1542	40	GGGTGTCTGGGACATGCGGGGGAAACAGTTCTACAATGGG	GGG	TGTCT	5	ACATGC	6	GGAAACAGTTCTACAAT	17	ACCGGGCCATTGCCACACCCAATCA	ATTGAGATCAAAGTCTGGGCCATCG	2.51351
798	NM_012199	AGO1	protein argonaute-1	chr1	7478	3614	3652	38	ggggaatggggtgggggtgggagaggaggtagatgggg	gggg	aat	3	t	1	gtgggagaggaggtagat	18	actgcaaccttttgtacctttcttt	aagaaataccccagacccaacaaac	2.76744
805	NM_018067	MAP7D1	MAP7 domain-containing protein 1 isoform 1	chr1	3570	32	59	27	gggaggctgcgggcgcggggctccggg	ggg	aggctgc	7	cgc	3	gctcc	5	cggccgtggccgtgggagaggcgcc	gcgggggcggcgcgaacggcgcgga	4.73333
806	NM_018067	MAP7D1	MAP7 domain-containing protein 1 isoform 1	chr1	3570	99	125	26	gggctgggtcccggggcgctgctggg	ggg	ct	2	tccc	4	gcgctgct	8	cggcgcgggcgcggg	gtggacccccccgcctcgaacttgg	1.22936
807	NM_018067	MAP7D1	MAP7 domain-containing protein 1 isoform 1	chr1	3570	226	268	42	gggcggggaacgggttcgcgaccgcagccgagagaccccggg	ggg	c	1	gaac	4	ttcgcgaccgcagccgagagacccc	25	ccgaggccgggactgggccggcgcc	cgaccggcacctccgagactcgcgg	1.45588
808	NM_018067	MAP7D1	MAP7 domain-containing protein 1 isoform 1	chr1	3570	347	365	18	gggccgggccgggccggg	ggg	cc	2	cc	2	cc	2	ccccgcctccgagtcgctacttgcc	cgtgatgcgccgcgggacccctgtc	0.813333
809	NM_018067	MAP7D1	MAP7 domain-containing protein 1 isoform 1	chr1	3570	1417	1446	29	GGGACCAGGGTAGGGGCTGCGACCCTGGG	GGG	ACCA	4	TA	2	GCTGCGACCCT	11	GCGGTCACACTGCCCCGCAACGGCC	AGAGGCCCCACGTGGGGCCGGGCAG	1.38889
810	NM_018067	MAP7D1	MAP7 domain-containing protein 1 isoform 1	chr1	3570	3440	3486	46	ggggatgggggacaccttgggccacaggatactggttgcttcaggg	ggg	gatgg	5	acacctt	7	ccacaggatactggttgcttca	22	tgtaactgagggggatcccaggtct	gtacccatgccccctgccctcgcct	1.62353
813	NM_001242908	RSPO1	R-spondin-1 isoform 1 precursor	chr1	2910	237	270	33	gggaacgggcgggcggagcgcaggcgagccggg	ggg	aac	3	c	1	cggagcgcaggcgagcc	17	gagccgtccgcagattgagcaactt	cgcccaggacagtcccgcagcgggc	1.67391
816	NM_001242910	RSPO1	R-spondin-1 isoform 3 precursor	chr1	2721	237	270	33	gggaacgggcgggcggagcgcaggcgagccggg	ggg	aac	3	c	1	cggagcgcaggcgagcc	17	gagccgtccgcagattgagcaactt	cgcccaggacagtcccgcagcgggc	1.67391
819	NM_001242909	RSPO1	R-spondin-1 isoform 2	chr1	2589	237	270	33	gggaacgggcgggcggagcgcaggcgagccggg	ggg	aac	3	c	1	cggagcgcaggcgagcc	17	gagccgtccgcagattgagcaactt	cgcccaggacagtcccgcagcgggc	1.67391
822	NM_000831	GRIK3	glutamate receptor ionotropic, kainate 3 precursor	chr1	9219	16	52	36	gggagccgggcggctgggccaggcggcgccttcggg	ggg	agcc	4	cggct	5	ccaggcggcgccttc	15	acttgcagcggcgctc	gctgctgcgcgcccgcgcctagagc	1.83721
823	NM_000831	GRIK3	glutamate receptor ionotropic, kainate 3 precursor	chr1	9219	172	228	56	GGGAATACTGGGCCGGGCTCCTCGTGTGCGCCTTCTGGATCCCGGACTCGCGCGGG	GGG	AATACT	6	CC	2	CTCCTCGTGTGCGCCTTCTGGATCCCGGACTCGCGC	36	TGGCGGCGCCTCCGGAGTCTGGTTT	ATGCCCCACGTCATCCGGATCGGAG	1.2029
824	NM_000831	GRIK3	glutamate receptor ionotropic, kainate 3 precursor	chr1	9219	4461	4499	38	ggggagggaggttctggggattctggatgagaactggg	ggg	ga	2	aggttct	7	gattctggatgagaact	17	aggatggaggggcaggttttgaaca	gcataccagccactcccctcccacc	2.32653
825	NM_000831	GRIK3	glutamate receptor ionotropic, kainate 3 precursor	chr1	9219	6930	6954	24	ggggtactgggtgtggggggtggg	ggg	gtact	5	tgt	3	gggt	4	agctccctttctgcctacttttcca	tcacagctcctgcttcatcactcag	3
828	NM_001038633	RSPO1	R-spondin-1 isoform 1 precursor	chr1	3089	237	270	33	gggaacgggcgggcggagcgcaggcgagccggg	ggg	aac	3	c	1	cggagcgcaggcgagcc	17	gagccgtccgcagattgagcaactt	cgcccaggacagtcccgcagcgggc	1.67391
831	NM_001297434	INPP5B	type II inositol 1,4,5-trisphosphate 5-phosphatase isoform 2 precursor	chr1	3947	6	38	32	gggcgggttcgtctgggggcggagcgcgcggg	ggg	c	1	ttcgtct	7	ggcggagcgcgc	12	acacgg	acgggcggcgggatgaggagcttga	9.92308
834	NM_012090	MACF1	microtubule-actin cross-linking factor 1	chr1	17689	16114	16141	27	GGGAGTCGGGCTGGGAGTCGAGCCGGG	GGG	AGTC	4	CT	2	AGTCGAGCC	9	CCCTAAAAAGTCTGCCAGTCGCCCT	AGTCGAGCCAGCAGCCGGCGAGGAA	1.40909
836	NM_017821	RHBDL2	rhomboid-related protein 2 isoform 2	chr1	1837	5	68	63	gggatcttcagggcagcgggcaaccccttggcccaggaagcctggaacgcaaggaccggaggg	ggg	atcttca	7	cagc	4	caaccccttggcccaggaagcctggaacgcaaggaccgga	40	agagc	cgtgggctgggacgcccctaccttg	1.20548
840	NM_014747	RIMS3	regulating synaptic membrane exocytosis protein 3	chr1	7229	156	180	24	gggttcgcggggcggggtcccggg	ggg	ttcgc	5	gc	2	gtccc	5	ctggggccgggccgcgcctactgcc	gcagcacctgccccgccttgcggag	1.79365
841	NM_014747	RIMS3	regulating synaptic membrane exocytosis protein 3	chr1	7229	564	614	50	GGGGGCGGGGCTGGGACCACCACCGCCAAGAAGCGGCGGAGCAGCCTGGG	GGG	GGC	3	GCT	3	ACCACCACCGCCAAGAAGCGGCGGAGCAGCCT	32	TGAAATCTGCGGATCCCAGCAAGCC	TGCCAAGATGGTGGCCATCGTGGGC	2.25
842	NM_014747	RIMS3	regulating synaptic membrane exocytosis protein 3	chr1	7229	2034	2064	30	gggccctggggaggcagagggtacccaggg	ggg	ccctg	5	aggcaga	7	taccca	6	gcatgcccacctagctccctggcca	gactgagggcttagaaatgactttc	1.54546
843	NM_014747	RIMS3	regulating synaptic membrane exocytosis protein 3	chr1	7229	6119	6181	62	ggggcttgggaattccaggggcaactgagcatccaccccattagccagtgatctggacaggg	ggg	gctt	4	aattcca	7	gcaactgagcatccaccccattagccagtgatctggaca	39	ttccagtcagcttggctaacagaat	acagctggctacagggaatcaaagg	1.86274
845	NM_001142589	NFYC	nuclear transcription factor Y subunit gamma isoform 4	chr1	1978	105	126	21	gggagggggaagggaaaaggg	ggg	a	1	ggaa	4	aaaa	4	acgatactgggagtccaggcgccaa	gaaacggtgcaaacggcgtggccgc	5.35
847	NM_001142588	NFYC	nuclear transcription factor Y subunit gamma isoform 1	chr1	2149	105	126	21	gggagggggaagggaaaaggg	ggg	a	1	ggaa	4	aaaa	4	acgatactgggagtccaggcgccaa	gaaacggtgcaaacggcgtggccgc	5.35
849	NM_001142587	NFYC	nuclear transcription factor Y subunit gamma isoform 3	chr1	2089	105	126	21	gggagggggaagggaaaaggg	ggg	a	1	ggaa	4	aaaa	4	acgatactgggagtccaggcgccaa	gaaacggtgcaaacggcgtggccgc	5.35
851	NM_012421	RLF	zinc finger protein Rlf	chr1	6250	6109	6126	17	gggtgggagggctaggg	ggg	t	1	a	1	cta	3	atatggaacaaatactaaggtccca	aaagggatatggagttcttacttga	4.26667
853	NM_014223	NFYC	nuclear transcription factor Y subunit gamma isoform 2	chr1	2092	105	126	21	gggagggggaagggaaaaggg	ggg	a	1	ggaa	4	aaaa	4	acgatactgggagtccaggcgccaa	gaaacggtgcaaacggcgtggccgc	5.35
854	NM_001172220	SCMH1	polycomb protein SCMH1 isoform c	chr1	3073	2265	2316	51	gggagagtgggggtccagggctggtgctgctcttccctcagctctgccggg	ggg	agagt	5	ggtcca	6	ctggtgctgctcttccctcagctctgcc	28	aagtccttccatgaaggactgagga	gctctaaggtccctctatttatttc	2.08333
855	NM_001172219	SCMH1	polycomb protein SCMH1 isoform d	chr1	3144	2336	2387	51	gggagagtgggggtccagggctggtgctgctcttccctcagctctgccggg	ggg	agagt	5	ggtcca	6	ctggtgctgctcttccctcagctctgcc	28	aagtccttccatgaaggactgagga	gctctaaggtccctctatttatttc	2.08333
856	NM_001172218	SCMH1	polycomb protein SCMH1 isoform c	chr1	3353	2545	2596	51	gggagagtgggggtccagggctggtgctgctcttccctcagctctgccggg	ggg	agagt	5	ggtcca	6	ctggtgctgctcttccctcagctctgcc	28	aagtccttccatgaaggactgagga	gctctaaggtccctctatttatttc	2.08333
859	NM_024503	HIVEP3	transcription factor HIVEP3 isoform a	chr1	12402	4391	4430	39	GGGAGGCAAGGGCCCAGGGCAGGACAGGCCCCCATTGGG	GGG	AGGCAA	6	CCCA	4	CAGGACAGGCCCCCATT	17	CGGCCACCTCACATGGTGGACCCCC	GCCCACTGTGCCCTACACAGAAGCA	0.661017
860	NM_024503	HIVEP3	transcription factor HIVEP3 isoform a	chr1	12402	9864	9909	45	gggagggcagcacagggactacggttgaggcccgtgaaggctggg	ggg	a	1	cagcaca	7	actacggttgaggcccgtgaaggct	25	aactgattttctttactttctacaa	tttgatgccaccctatacagagcag	1.67568
861	NM_024503	HIVEP3	transcription factor HIVEP3 isoform a	chr1	12402	10255	10314	59	gggttctggggaatcagggttagccagcagctcctggctgcttccctcagagactaggg	ggg	ttct	4	gaatca	6	ttagccagcagctcctggctgcttccctcagagacta	37	ctccctgggagtccactgtgctcca	ctctcatcctccccaagagaagcag	1.02667
864	NM_001127714	HIVEP3	transcription factor HIVEP3 isoform b	chr1	12319	4311	4350	39	GGGAGGCAAGGGCCCAGGGCAGGACAGGCCCCCATTGGG	GGG	AGGCAA	6	CCCA	4	CAGGACAGGCCCCCATT	17	CGGCCACCTCACATGGTGGACCCCC	GCCCACTGTGCCCTACACAGAAGCA	0.661017
865	NM_001127714	HIVEP3	transcription factor HIVEP3 isoform b	chr1	12319	9781	9826	45	gggagggcagcacagggactacggttgaggcccgtgaaggctggg	ggg	a	1	cagcaca	7	actacggttgaggcccgtgaaggct	25	aactgattttctttactttctacaa	tttgatgccaccctatacagagcag	1.67568
866	NM_001127714	HIVEP3	transcription factor HIVEP3 isoform b	chr1	12319	10172	10231	59	gggttctggggaatcagggttagccagcagctcctggctgcttccctcagagactaggg	ggg	ttct	4	gaatca	6	ttagccagcagctcctggctgcttccctcagagacta	37	ctccctgggagtccactgtgctcca	ctctcatcctccccaagagaagcag	1.02667
869	NR_037868	SLFNL1-AS1		chr1	4800	1253	1307	54	ggggagctctgggcagggttttacacattctttctgaaagtaaggtcatttggg	ggg	gagctct	7	ca	2	ttttacacattctttctgaaagtaaggtcattt	33	gacaatcccttatagcttagcccta	gacagggctgagagcagtttcttgg	2.58824
870	NM_001172222	SCMH1	polycomb protein SCMH1 isoform f	chr1	2641	1833	1884	51	gggagagtgggggtccagggctggtgctgctcttccctcagctctgccggg	ggg	agagt	5	ggtcca	6	ctggtgctgctcttccctcagctctgcc	28	aagtccttccatgaaggactgagga	gctctaaggtccctctatttatttc	2.08333
871	NM_001172221	SCMH1	polycomb protein SCMH1 isoform e	chr1	3234	2426	2477	51	gggagagtgggggtccagggctggtgctgctcttccctcagctctgccggg	ggg	agagt	5	ggtcca	6	ctggtgctgctcttccctcagctctgcc	28	aagtccttccatgaaggactgagga	gctctaaggtccctctatttatttc	2.08333
872	NM_012236	SCMH1	polycomb protein SCMH1 isoform b	chr1	3282	2474	2525	51	gggagagtgggggtccagggctggtgctgctcttccctcagctctgccggg	ggg	agagt	5	ggtcca	6	ctggtgctgctcttccctcagctctgcc	28	aagtccttccatgaaggactgagga	gctctaaggtccctctatttatttc	2.08333
873	NM_001031694	SCMH1	polycomb protein SCMH1 isoform a	chr1	3347	2539	2590	51	gggagagtgggggtccagggctggtgctgctcttccctcagctctgccggg	ggg	agagt	5	ggtcca	6	ctggtgctgctcttccctcagctctgcc	28	aagtccttccatgaaggactgagga	gctctaaggtccctctatttatttc	2.08333
876	NR_104171	LOC339539		chr1	2365	1552	1574	22	gggcagggcccggcggggcggg	ggg	ca	2	cccggc	6	gc	2	aggagctccaggccagagcagatgc	cgtgaaggcggcctccgggcccaca	1.93333
878	NM_174963	ST3GAL3	CMP-N-acetylneuraminate-beta-1,4-galactoside alpha-2,3-sialyltransferase isoform a	chr1	2470	1862	1882	20	gggtaggggggagggtaggg	ggg	ta	2	ggga	4	ta	2	tggtgtattatcattttgtgaattt	ataatttatttttaaataaggttgg	101
880	NM_001270463	ST3GAL3	CMP-N-acetylneuraminate-beta-1,4-galactoside alpha-2,3-sialyltransferase isoform o	chr1	1779	1171	1191	20	gggtaggggggagggtaggg	ggg	ta	2	ggga	4	ta	2	tggtgtattatcattttgtgaattt	ataatttatttttaaataaggttgg	101
882	NM_006279	ST3GAL3	CMP-N-acetylneuraminate-beta-1,4-galactoside alpha-2,3-sialyltransferase isoform j	chr1	2263	1655	1675	20	gggtaggggggagggtaggg	ggg	ta	2	ggga	4	ta	2	tggtgtattatcattttgtgaattt	ataatttatttttaaataaggttgg	101
884	NM_174968	ST3GAL3	CMP-N-acetylneuraminate-beta-1,4-galactoside alpha-2,3-sialyltransferase isoform f	chr1	2425	1817	1837	20	gggtaggggggagggtaggg	ggg	ta	2	ggga	4	ta	2	tggtgtattatcattttgtgaattt	ataatttatttttaaataaggttgg	101
886	NM_174967	ST3GAL3	CMP-N-acetylneuraminate-beta-1,4-galactoside alpha-2,3-sialyltransferase isoform e	chr1	1622	1014	1034	20	gggtaggggggagggtaggg	ggg	ta	2	ggga	4	ta	2	tggtgtattatcattttgtgaattt	ataatttatttttaaataaggttgg	101
888	NM_174966	ST3GAL3	CMP-N-acetylneuraminate-beta-1,4-galactoside alpha-2,3-sialyltransferase isoform d	chr1	1969	1361	1381	20	gggtaggggggagggtaggg	ggg	ta	2	ggga	4	ta	2	tggtgtattatcattttgtgaattt	ataatttatttttaaataaggttgg	101
890	NM_174965	ST3GAL3	CMP-N-acetylneuraminate-beta-1,4-galactoside alpha-2,3-sialyltransferase isoform c	chr1	1667	1059	1079	20	gggtaggggggagggtaggg	ggg	ta	2	ggga	4	ta	2	tggtgtattatcattttgtgaattt	ataatttatttttaaataaggttgg	101
892	NM_174964	ST3GAL3	CMP-N-acetylneuraminate-beta-1,4-galactoside alpha-2,3-sialyltransferase isoform b	chr1	2308	1700	1720	20	gggtaggggggagggtaggg	ggg	ta	2	ggga	4	ta	2	tggtgtattatcattttgtgaattt	ataatttatttttaaataaggttgg	101
894	NM_174969	ST3GAL3	CMP-N-acetylneuraminate-beta-1,4-galactoside alpha-2,3-sialyltransferase isoform g	chr1	2215	1607	1627	20	gggtaggggggagggtaggg	ggg	ta	2	ggga	4	ta	2	tggtgtattatcattttgtgaattt	ataatttatttttaaataaggttgg	101
896	NM_174971	ST3GAL3	CMP-N-acetylneuraminate-beta-1,4-galactoside alpha-2,3-sialyltransferase isoform i	chr1	2377	1769	1789	20	gggtaggggggagggtaggg	ggg	ta	2	ggga	4	ta	2	tggtgtattatcattttgtgaattt	ataatttatttttaaataaggttgg	101
898	NM_174970	ST3GAL3	CMP-N-acetylneuraminate-beta-1,4-galactoside alpha-2,3-sialyltransferase isoform h	chr1	1574	966	986	20	gggtaggggggagggtaggg	ggg	ta	2	ggga	4	ta	2	tggtgtattatcattttgtgaattt	ataatttatttttaaataaggttgg	101
900	NR_073021	ST3GAL3		chr1	1956	1348	1368	20	gggtaggggggagggtaggg	ggg	ta	2	ggga	4	ta	2	tggtgtattatcattttgtgaattt	ataatttatttttaaataaggttgg	101
902	NR_073020	ST3GAL3		chr1	2028	1420	1440	20	gggtaggggggagggtaggg	ggg	ta	2	ggga	4	ta	2	tggtgtattatcattttgtgaattt	ataatttatttttaaataaggttgg	101
904	NR_073019	ST3GAL3		chr1	2111	1503	1523	20	gggtaggggggagggtaggg	ggg	ta	2	ggga	4	ta	2	tggtgtattatcattttgtgaattt	ataatttatttttaaataaggttgg	101
906	NR_073018	ST3GAL3		chr1	2142	1534	1554	20	gggtaggggggagggtaggg	ggg	ta	2	ggga	4	ta	2	tggtgtattatcattttgtgaattt	ataatttatttttaaataaggttgg	101
908	NR_073017	ST3GAL3		chr1	2172	1564	1584	20	gggtaggggggagggtaggg	ggg	ta	2	ggga	4	ta	2	tggtgtattatcattttgtgaattt	ataatttatttttaaataaggttgg	101
910	NR_073016	ST3GAL3		chr1	2295	1687	1707	20	gggtaggggggagggtaggg	ggg	ta	2	ggga	4	ta	2	tggtgtattatcattttgtgaattt	ataatttatttttaaataaggttgg	101
912	NM_001270461	ST3GAL3	CMP-N-acetylneuraminate-beta-1,4-galactoside alpha-2,3-sialyltransferase isoform m	chr1	1921	1313	1333	20	gggtaggggggagggtaggg	ggg	ta	2	ggga	4	ta	2	tggtgtattatcattttgtgaattt	ataatttatttttaaataaggttgg	101
914	NM_001270460	ST3GAL3	CMP-N-acetylneuraminate-beta-1,4-galactoside alpha-2,3-sialyltransferase isoform l	chr1	2170	1562	1582	20	gggtaggggggagggtaggg	ggg	ta	2	ggga	4	ta	2	tggtgtattatcattttgtgaattt	ataatttatttttaaataaggttgg	101
916	NM_001270459	ST3GAL3	CMP-N-acetylneuraminate-beta-1,4-galactoside alpha-2,3-sialyltransferase isoform k	chr1	2173	1565	1585	20	gggtaggggggagggtaggg	ggg	ta	2	ggga	4	ta	2	tggtgtattatcattttgtgaattt	ataatttatttttaaataaggttgg	101
918	NM_001270462	ST3GAL3	CMP-N-acetylneuraminate-beta-1,4-galactoside alpha-2,3-sialyltransferase isoform n	chr1	1828	1220	1240	20	gggtaggggggagggtaggg	ggg	ta	2	ggga	4	ta	2	tggtgtattatcattttgtgaattt	ataatttatttttaaataaggttgg	101
920	NM_001270466	ST3GAL3	CMP-N-acetylneuraminate-beta-1,4-galactoside alpha-2,3-sialyltransferase isoform r	chr1	1479	871	891	20	gggtaggggggagggtaggg	ggg	ta	2	ggga	4	ta	2	tggtgtattatcattttgtgaattt	ataatttatttttaaataaggttgg	101
922	NM_001270465	ST3GAL3	CMP-N-acetylneuraminate-beta-1,4-galactoside alpha-2,3-sialyltransferase isoform q	chr1	1805	1197	1217	20	gggtaggggggagggtaggg	ggg	ta	2	ggga	4	ta	2	tggtgtattatcattttgtgaattt	ataatttatttttaaataaggttgg	101
924	NM_001270464	ST3GAL3	CMP-N-acetylneuraminate-beta-1,4-galactoside alpha-2,3-sialyltransferase isoform p	chr1	1734	1126	1146	20	gggtaggggggagggtaggg	ggg	ta	2	ggga	4	ta	2	tggtgtattatcattttgtgaattt	ataatttatttttaaataaggttgg	101
926	NR_073023	ST3GAL3		chr1	1916	1308	1328	20	gggtaggggggagggtaggg	ggg	ta	2	ggga	4	ta	2	tggtgtattatcattttgtgaattt	ataatttatttttaaataaggttgg	101
928	NM_018150	RNF220	E3 ubiquitin-protein ligase RNF220	chr1	3010	2315	2335	20	gggtggggcagggaggtggg	ggg	t	1	gca	3	aggt	4	catacctgttccagctctgttccca	ggttgggggagtagtggggcacggc	5.72
931	NM_024066	ERI3	ERI1 exoribonuclease 3 isoform 1	chr1	1743	61	84	23	gggaacgggcggtggggagcggg	ggg	aac	3	cggt	4	gagc	4	gctggctgccgctgttcaggcggcc	cggagctggccctgcctctgcctgg	2.32432
932	NM_024066	ERI3	ERI1 exoribonuclease 3 isoform 1	chr1	1743	268	298	30	GGGGGGCGGGGGCGGCCCTGGGAAGGAGGG	GGG	GGGCGG	6	CGGCCCT	7	AAGGA	5	GGCGACAGCCTCTCCCGCTGCTGAC	CTGGTCTCCTGGCCCCCCGCCCCTC	1.1913
934	NM_001166292	PTCH2	protein patched homolog 2 isoform 2	chr1	4298	268	326	58	GGGTAGAAGTGGGCAGCCGGGTGAGCCAGGAGCTGCATTACACCAAGGAGAAGCTGGG	GGG	TAGAAGT	7	CAGCC	5	TGAGCCAGGAGCTGCATTACACCAAGGAGAAGCT	34	ATTGAGACAAACTTGGAACAGCTCT	GGAGGAGGCTGCATACACCTCTCAG	3.19355
935	NM_001166292	PTCH2	protein patched homolog 2 isoform 2	chr1	4298	1277	1338	61	GGGTTCCGTGGGCCTTGCCGGGGTACTGCTGGTGGCCCTGGCGGTGGCCTCAGGCCTTGGG	GGG	TTCCGT	6	CCTTGCC	7	GTACTGCTGGTGGCCCTGGCGGTGGCCTCAGGCCTT	36	TGCGGTGGGACTGCGCCCAGTCCCA	CTCTGTGCCCTGCTCGGCATCACCT	1.32468
938	NM_003738	PTCH2	protein patched homolog 2 isoform 1	chr1	3773	268	326	58	GGGTAGAAGTGGGCAGCCGGGTGAGCCAGGAGCTGCATTACACCAAGGAGAAGCTGGG	GGG	TAGAAGT	7	CAGCC	5	TGAGCCAGGAGCTGCATTACACCAAGGAGAAGCT	34	ATTGAGACAAACTTGGAACAGCTCT	GGAGGAGGCTGCATACACCTCTCAG	3.19355
939	NM_003738	PTCH2	protein patched homolog 2 isoform 1	chr1	3773	1277	1338	61	GGGTTCCGTGGGCCTTGCCGGGGTACTGCTGGTGGCCCTGGCGGTGGCCTCAGGCCTTGGG	GGG	TTCCGT	6	CCTTGCC	7	GTACTGCTGGTGGCCCTGGCGGTGGCCTCAGGCCTT	36	TGCGGTGGGACTGCGCCCAGTCCCA	CTCTGTGCCCTGCTCGGCATCACCT	1.32468
940	NM_003738	PTCH2	protein patched homolog 2 isoform 1	chr1	3773	3654	3685	31	ggggcgtgtggggtcactgggaagcactggg	ggg	gcgtgt	6	gtcact	6	aagcact	7	cagctgaagcacagagaccatgtgt	tctggtgttagacgcaggatggacc	4.25
942	NM_005897	IPP	actin-binding protein IPP isoform 1	chr1	3253	179	207	28	gggcctgagcgggcgccggagggaaggg	ggg	cctgagc	7	cgccgga	7	aa	2	ggggctggtcgcgactgcgcgcgca	gaagcggcggggtagtaacagatta	5.42857
944	NM_152298	NASP	nuclear autoantigenic sperm protein isoform 3	chr1	2274	3	36	33	gggcggggcgaagggtcctcgtatataaaaggg	ggg	c	1	gcgaa	5	tcctcgtatataaaa	15	gat	ccccggccgcgcggggtctctaatc	2.19444
946	NM_001145349	IPP	actin-binding protein IPP isoform 2	chr1	2108	179	207	28	gggcctgagcgggcgccggagggaaggg	ggg	cctgagc	7	cgccgga	7	aa	2	ggggctggtcgcgactgcgcgcgca	gaagcggcggggtagtaacagatta	5.42857
947	NM_002482	NASP	nuclear autoantigenic sperm protein isoform 2	chr1	3291	3	36	33	gggcggggcgaagggtcctcgtatataaaaggg	ggg	c	1	gcgaa	5	tcctcgtatataaaa	15	gat	ccccggccgcgcggggtctctaatc	2.19444
948	NM_001195193	NASP	nuclear autoantigenic sperm protein isoform 4	chr1	3099	3	36	33	gggcggggcgaagggtcctcgtatataaaaggg	ggg	c	1	gcgaa	5	tcctcgtatataaaa	15	gat	ccccggccgcgcggggtctctaatc	2.19444
949	NM_001441	FAAH	fatty-acid amide hydrolase 1	chr1	2095	726	760	34	GGGCTCCTCAGGGGGTGAAGGGGCCCTCATCGGG	GGG	CTCCTCA	7	GGTGAA	6	GCCCTCATC	9	CATGGAAGTCCTCCAAAAGCCCAGG	TCTGGAGGCTCCCCCCTGGGCTTAG	1.3125
950	NM_001441	FAAH	fatty-acid amide hydrolase 1	chr1	2095	1653	1695	42	GGGCTACTTTGGGGATATCTGGGACAAGATGCTGCAGAAGGG	GGG	CTACTTT	7	GATATCT	7	ACAAGATGCTGCAGAA	16	ACGAGGCCCAGATGGAACATTACAG	CATGAAGAAGAGTGTGGGGCTGCCG	4.04
954	NM_022745	ATPAF1	ATP synthase mitochondrial F1 complex assembly factor 1 isoform 1 precursor	chr1	1829	33	61	28	gggATGGAGCgggCGCGCgggCCGCggg	ggg	ATGGAGC	7	CGCGC	5	CCGC	4	agcgcgggcgcggcgcactcggagc	CCGAGGCCGACGCGCCTGAGGAGGA	2.75
956	NM_001042546	ATPAF1	ATP synthase mitochondrial F1 complex assembly factor 1 isoform 2 precursor	chr1	1625	33	61	28	gggATGGAGCgggCGCGCgggCCGCggg	ggg	ATGGAGC	7	CGCGC	5	CCGC	4	agcgcgggcgcggcgcactcggagc	CCGAGGCCGACGCGCCTGAGGAGGA	2.75
960	NM_001194986	TRABD2B	metalloprotease TIKI2 precursor	chr1	7029	2291	2311	20	ggggtggggtgggaggtggg	ggg	gt	2	gt	2	aggt	4	ggtaagtgttttcaaccaaagcgct	atactggtgctgaggaaagcagtcc	6
961	NM_001194986	TRABD2B	metalloprotease TIKI2 precursor	chr1	7029	6452	6488	36	gggctggagggcaggggtgacatggacaatcttggg	ggg	ctgga	5	ca	2	gtgacatggacaatctt	17	cttgattcctgcctgggcagttcta	cctccatggagatgaggtgcttggc	3.34615
963	NM_014372	RNF11	RING finger protein 11	chr1	3074	191	207	16	gggggggcggggtggg	ggg	g	1	c	1	gt	2	agctccgtggccgccgccgccccgc	gaagtgcttcgtctccccgcccccc	1.16949
967	NM_004799	ZFYVE9	zinc finger FYVE domain-containing protein 9 isoform 3	chr1	5195	4838	4858	20	ggggtggggaatagggtggg	ggg	gt	2	gaata	5	t	1	ttaagcttttgttaacactattaat	agtgggggtttgggagacgggtggg	32.25
968	NM_004799	ZFYVE9	zinc finger FYVE domain-containing protein 9 isoform 3	chr1	5195	5099	5115	16	gggtgggatgggaggg	ggg	t	1	at	2	a	1	ctcaaatgggtacaaccatcaccaa	cagaggggaaataaaatataaagca	5.14286
970	NM_148905	OSBPL9	oxysterol-binding protein-related protein 9 isoform a	chr1	3499	15	72	57	gggtgtcccgggggacgggctgaacctcagtcaggaccgcctgcaccgcagtccggg	ggg	tgtccc	6	ggac	4	ctgaacctcagtcaggaccgcctgcaccgcagtcc	35	tgaagggggtgaagg	gatcgggtcgaggggagaagaaaaa	4.76316
971	NM_148905	OSBPL9	oxysterol-binding protein-related protein 9 isoform a	chr1	3499	203	245	42	gggtctgggagaggggccggcccctacccctgagtccccggg	ggg	tct	3	aga	3	gccggcccctacccctgagtcccc	24	cacttgcggagtgagtagaccccga	gtcccggccgccaggccggagcgcg	0.830357
973	NM_148904	OSBPL9	oxysterol-binding protein-related protein 9 isoform a	chr1	3595	15	72	57	gggtgtcccgggggacgggctgaacctcagtcaggaccgcctgcaccgcagtccggg	ggg	tgtccc	6	ggac	4	ctgaacctcagtcaggaccgcctgcaccgcagtcc	35	tgaagggggtgaagg	gatcgggtcgaggggagaagaaaaa	4.76316
974	NM_148904	OSBPL9	oxysterol-binding protein-related protein 9 isoform a	chr1	3595	203	245	42	gggtctgggagaggggccggcccctacccctgagtccccggg	ggg	tct	3	aga	3	gccggcccctacccctgagtcccc	24	cacttgcggagtgagtagaccccga	gtcccggccgccaggccggagcgcg	0.830357
976	NM_148907	OSBPL9	oxysterol-binding protein-related protein 9 isoform c	chr1	3472	15	72	57	gggtgtcccgggggacgggctgaacctcagtcaggaccgcctgcaccgcagtccggg	ggg	tgtccc	6	ggac	4	ctgaacctcagtcaggaccgcctgcaccgcagtcc	35	tgaagggggtgaagg	gatcgggtcgaggggagaagaaaaa	4.76316
980	NM_007324	ZFYVE9	zinc finger FYVE domain-containing protein 9 isoform 1	chr1	5018	4661	4681	20	ggggtggggaatagggtggg	ggg	gt	2	gaata	5	t	1	ttaagcttttgttaacactattaat	agtgggggtttgggagacgggtggg	32.25
981	NM_007324	ZFYVE9	zinc finger FYVE domain-containing protein 9 isoform 1	chr1	5018	4922	4938	16	gggtgggatgggaggg	ggg	t	1	at	2	a	1	ctcaaatgggtacaaccatcaccaa	cagaggggaaataaaatataaagca	5.14286
985	NM_153703	PODN	podocan isoform 1	chr1	3171	70	97	27	ggggcgggtggggagtgggggaagggg	gggg	cgggt	5	agt	3	gaa	3	aggccggcgtccagcagatgctccc	gcgggagagaggcggggaggagaaa	7.25
986	NM_153703	PODN	podocan isoform 1	chr1	3171	2937	2983	46	gggtgctgctggggccttggggcaggagtgaagcagaggtgatggg	ggg	tgctgct	7	gcctt	5	gcaggagtgaagcagaggtgat	22	tggaggcaggatgggagagccccct	gctgggctgagccagggaggaagga	2.78
989	NM_001199082	PODN	podocan isoform 3	chr1	2745	70	97	27	ggggcgggtggggagtgggggaagggg	gggg	cgggt	5	agt	3	gaa	3	aggccggcgtccagcagatgctccc	gcgggagagaggcggggaggagaaa	7.25
990	NM_001199082	PODN	podocan isoform 3	chr1	2745	2511	2557	46	gggtgctgctggggccttggggcaggagtgaagcagaggtgatggg	ggg	tgctgct	7	gcctt	5	gcaggagtgaagcagaggtgat	22	tggaggcaggatgggagagccccct	gctgggctgagccagggaggaagga	2.78
992	NM_001199081	PODN	podocan isoform 2	chr1	3066	2832	2878	46	gggtgctgctggggccttggggcaggagtgaagcagaggtgatggg	ggg	tgctgct	7	gcctt	5	gcaggagtgaagcagaggtgat	22	tggaggcaggatgggagagccccct	gctgggctgagccagggaggaagga	2.78
996	NM_001199080	PODN	podocan isoform 2	chr1	3417	70	97	27	ggggcgggtggggagtgggggaagggg	gggg	cgggt	5	agt	3	gaa	3	aggccggcgtccagcagatgctccc	gcgggagagaggcggggaggagaaa	7.25
997	NM_001199080	PODN	podocan isoform 2	chr1	3417	3183	3229	46	gggtgctgctggggccttggggcaggagtgaagcagaggtgatggg	ggg	tgctgct	7	gcctt	5	gcaggagtgaagcagaggtgat	22	tggaggcaggatgggagagccccct	gctgggctgagccagggaggaagga	2.78
998	NM_147193	GLIS1	zinc finger protein GLIS1	chr1	2816	1918	1970	52	GGGATGGGTTGGGGCCCGGCCTCCTCTCACCAATAGTCAGCCCCCTGAAGGG	GGG	AT	2	TT	2	GCCCGGCCTCCTCTCACCAATAGTCAGCCCCCTGAA	36	CCTCTGCCCATGGCTGAGAGCACCC	GCTGGGGCCACCGCCGCTGCCCCCA	0.720588
1001	NM_018070	SSBP3	single-stranded DNA-binding protein 3 isoform b	chr1	3194	225	240	15	gggggggagggaggg	ggg	g	1	a	1	a	1	tggaaagagcgcggagccagcgcct	gagcgcggcgaggagagcgccagcg	7.2
1002	NM_018070	SSBP3	single-stranded DNA-binding protein 3 isoform b	chr1	3194	288	310	22	gggagggggccgggagcgaggg	ggg	a	1	ggcc	4	agcga	5	agcgagagagcgagcgagcgccg	gcagctcgggagagccggagcggta	5.66667
1005	NM_145716	SSBP3	single-stranded DNA-binding protein 3 isoform a	chr1	3254	225	240	15	gggggggagggaggg	ggg	g	1	a	1	a	1	tggaaagagcgcggagccagcgcct	gagcgcggcgaggagagcgccagcg	7.2
1006	NM_145716	SSBP3	single-stranded DNA-binding protein 3 isoform a	chr1	3254	288	310	22	gggagggggccgggagcgaggg	ggg	a	1	ggcc	4	agcga	5	agcgagagagcgagcgagcgccg	gcagctcgggagagccggagcggta	5.66667
1009	NM_001009955	SSBP3	single-stranded DNA-binding protein 3 isoform c	chr1	3173	225	240	15	gggggggagggaggg	ggg	g	1	a	1	a	1	tggaaagagcgcggagccagcgcct	gagcgcggcgaggagagcgccagcg	7.2
1010	NM_001009955	SSBP3	single-stranded DNA-binding protein 3 isoform c	chr1	3173	288	310	22	gggagggggccgggagcgaggg	ggg	a	1	ggcc	4	agcga	5	agcgagagagcgagcgagcgccg	gcagctcgggagagccggagcggta	5.66667
1014	NM_174936	PCSK9	proprotein convertase subtilisin/kexin type 9 preproprotein	chr1	3710	942	1001	59	GGGAAATCGAGGGCAGGGTCATGGTCACCGACTTCGAGAATGTGCCCGAGGAGGACGGG	GGG	AAATCGA	7	CA	2	TCATGGTCACCGACTTCGAGAATGTGCCCGAGGAGGAC	38	GACACCAGCATACAGAGTGACCACC	ACCCGCTTCCACAGACAGGCCAGCA	1.22414
1015	NM_174936	PCSK9	proprotein convertase subtilisin/kexin type 9 preproprotein	chr1	3710	2458	2481	23	gggtgtctggggagggtcaaggg	ggg	tgtct	5	ga	2	tcaa	4	TCCAGTGAcagccccatcccaggat	ctggggctgagctttaaaatggttc	2.04878
1016	NM_174936	PCSK9	proprotein convertase subtilisin/kexin type 9 preproprotein	chr1	3710	2844	2887	43	ggggagggggcggtaggggctgcagggacaaacatcgttgggg	gggg	a	1	gcggta	6	ctgcagggacaaacatcgtt	20	ggaggcaggattcttcccatggata	ggtgagtgtgaaaggtgctgatggc	8.85
1020	NR_110451	PCSK9		chr1	2955	239	298	59	gggaaatcgagggcagggtcatggtcaccgacttcgagaatgtgcccgaggaggacggg	ggg	aaatcga	7	ca	2	tcatggtcaccgacttcgagaatgtgcccgaggaggac	38	gacaccagcatacagagtgaccacc	acccgcttccacagacaggccagca	1.22414
1021	NR_110451	PCSK9		chr1	2955	1703	1726	23	gggtgtctggggagggtcaaggg	ggg	tgtct	5	ga	2	tcaa	4	tccagtgacagccccatcccaggat	ctggggctgagctttaaaatggttc	2.04878
1022	NR_110451	PCSK9		chr1	2955	2089	2132	43	ggggagggggcggtaggggctgcagggacaaacatcgttgggg	gggg	a	1	gcggta	6	ctgcagggacaaacatcgtt	20	ggaggcaggattcttcccatggata	ggtgagtgtgaaaggtgctgatggc	8.85
1024	NM_001004303	C1orf168	uncharacterized protein C1orf168	chr1	3460	257	297	40	ggggcaggtggggagcctgggctcaggtgtgtcctgtggg	ggg	gcaggt	6	gagcct	6	ctcaggtgtgtcctgt	16	gcaagggaggagcctcggcccagat	aagtgattgctccctggctagcaga	2.55
1026	NR_034014	LINC01135		chr1	1123	665	712	47	ggggggagggtcaaggggaaagaaaccttgacattctggcgactggg	ggg	ggga	4	tcaa	4	gaaagaaaccttgacattctggcgact	27	aatacatacagcccacgcagaggaa	ccaggattaaagtccaccaggcata	3.30556
1028	NR_034015	LINC01135		chr1	994	536	583	47	ggggggagggtcaaggggaaagaaaccttgacattctggcgactggg	ggg	ggga	4	tcaa	4	gaaagaaaccttgacattctggcgact	27	aatacatacagcccacgcagaggaa	ccaggattaaagtccaccaggcata	3.30556
1030	NR_108106	LINC01135		chr1	821	363	410	47	ggggggagggtcaaggggaaagaaaccttgacattctggcgactggg	ggg	ggga	4	tcaa	4	gaaagaaaccttgacattctggcgact	27	aatacatacagcccacgcagaggaa	ccaggattaaagtccaccaggcata	3.30556
1032	NM_001134673	NFIA	nuclear factor 1 A-type isoform 1	chr1	9482	163	188	25	gggccggcgcgggagcgggaaaggg	ggg	ccggcgc	7	agc	3	aaa	3	gcgggcagctcgcgggcacccggcc	tgcgctatgcctttaacacccgcgt	1.73333
1034	NM_005595	NFIA	nuclear factor 1 A-type isoform 2	chr1	9390	163	188	25	gggccggcgcgggagcgggaaaggg	ggg	ccggcgc	7	agc	3	aaa	3	gcgggcagctcgcgggcacccggcc	tgcgctatgcctttaacacccgcgt	1.73333
1036	NM_181712	KANK4	KN motif and ankyrin repeat domain-containing protein 4	chr1	5477	89	130	41	ggggtgcgccggggccagggccgagaccgtcggccagaggg	ggg	gtgcgcc	7	gcca	4	ccgagaccgtcggccaga	18	atccgccgcggtgggtgtgcccgca	cgcctggagggtgtgcgcgccgcgg	2.09259
1037	NM_002227	JAK1	tyrosine-protein kinase JAK1	chr1	5053	2891	2943	52	GGGAGAGGGCCACTTTGGGAAGGTTGAGCTCTGCAGGTATGACCCCGAAGGG	GGG	AGA	3	CCACTTT	7	AAGGTTGAGCTCTGCAGGTATGACCCCGAA	30	GCTTCCTAAAGAGGATCCGTGACTT	GACAATACAGGGGAGCAGGTGGCTG	2.42857
1039	NM_018211	RAVER2	ribonucleoprotein PTB-binding 2	chr1	4361	110	140	30	GGGGGGCGCGGGCCTGGGCAGCGCGGCGGG	GGG	GGGCGC	6	CCT	3	CAGCGCGGC	9	CGGCGGCGGGAGACGGCGGCGGCGA	GCTGGGGCCGGGGCCGGGGCTGCGC	6.7931
1049	NM_001258215	IL12RB2	interleukin-12 receptor subunit beta-2 isoform c precursor	chr1	3782	468	492	24	gggagggcgggcgctggcaccggg	ggg	a	1	c	1	cgctggcacc	10	tggcgcagaggcgggaggcggaggc	aacgcccgagcgccggcagagagcg	2.87097
1051	NM_001258214	IL12RB2	interleukin-12 receptor subunit beta-2 isoform b precursor	chr1	4028	468	492	24	gggagggcgggcgctggcaccggg	ggg	a	1	c	1	cgctggcacc	10	tggcgcagaggcgggaggcggaggc	aacgcccgagcgccggcagagagcg	2.87097
1053	NM_001258216	IL12RB2	interleukin-12 receptor subunit beta-2 isoform d precursor	chr1	3849	468	492	24	gggagggcgggcgctggcaccggg	ggg	a	1	c	1	cgctggcacc	10	tggcgcagaggcgggaggcggaggc	aacgcccgagcgccggcagagagcg	2.87097
1055	NM_001559	IL12RB2	interleukin-12 receptor subunit beta-2 isoform a precursor	chr1	4040	468	492	24	gggagggcgggcgctggcaccggg	ggg	a	1	c	1	cgctggcacc	10	tggcgcagaggcgggaggcggaggc	aacgcccgagcgccggcagagagcg	2.87097
1057	NR_047584	IL12RB2		chr1	4133	468	492	24	gggagggcgggcgctggcaccggg	ggg	a	1	c	1	cgctggcacc	10	tggcgcagaggcgggaggcggaggc	aacgcccgagcgccggcagagagcg	2.87097
1059	NR_047583	IL12RB2		chr1	3790	468	492	24	gggagggcgggcgctggcaccggg	ggg	a	1	c	1	cgctggcacc	10	tggcgcagaggcgggaggcggaggc	aacgcccgagcgccggcagagagcg	2.87097
1061	NM_020794	LRRC7	leucine-rich repeat-containing protein 7	chr1	6245	3348	3376	28	GGGGCCAGGGCGGGCTTCCTGAGAAGGG	GGG	GCCA	4	C	1	CTTCCTGAGAA	11	GGTGAATGCCCAGTTCGCAAGCCAA	CCGACTCCCTGGTGAGCGCCACAGA	1.48936
1063	NR_028293	PTGER3		chr1	1984	867	907	40	gggcgagggggcaacgggactagctcttcgcataactggg	ggg	cga	3	ggcaac	6	actagctcttcgcataact	19	cgggacgtggtgcttcatcagcacc	gcaaccttttcttcgcctctgcctt	2.77143
1065	NR_028292	PTGER3		chr1	2011	867	907	40	gggcgagggggcaacgggactagctcttcgcataactggg	ggg	cga	3	ggcaac	6	actagctcttcgcataact	19	cgggacgtggtgcttcatcagcacc	gcaaccttttcttcgcctctgcctt	2.77143
1067	NR_028294	PTGER3		chr1	2080	867	907	40	gggcgagggggcaacgggactagctcttcgcataactggg	ggg	cga	3	ggcaac	6	actagctcttcgcataact	19	cgggacgtggtgcttcatcagcacc	gcaaccttttcttcgcctctgcctt	2.77143
1069	NM_198719	PTGER3	prostaglandin E2 receptor EP3 subtype isoform 4	chr1	2353	867	907	40	GGGCGAGGGGGCAACGGGACTAGCTCTTCGCATAACTGGG	GGG	CGA	3	GGCAAC	6	ACTAGCTCTTCGCATAACT	19	CGGGACGTGGTGCTTCATCAGCACC	GCAACCTTTTCTTCGCCTCTGCCTT	2.77143
1071	NM_198714	PTGER3	prostaglandin E2 receptor EP3 subtype isoform 4	chr1	1934	867	907	40	GGGCGAGGGGGCAACGGGACTAGCTCTTCGCATAACTGGG	GGG	CGA	3	GGCAAC	6	ACTAGCTCTTCGCATAACT	19	CGGGACGTGGTGCTTCATCAGCACC	GCAACCTTTTCTTCGCCTCTGCCTT	2.77143
1073	NM_198718	PTGER3	prostaglandin E2 receptor EP3 subtype isoform 8	chr1	1963	867	907	40	GGGCGAGGGGGCAACGGGACTAGCTCTTCGCATAACTGGG	GGG	CGA	3	GGCAAC	6	ACTAGCTCTTCGCATAACT	19	CGGGACGTGGTGCTTCATCAGCACC	GCAACCTTTTCTTCGCCTCTGCCTT	2.77143
1075	NM_198717	PTGER3	prostaglandin E2 receptor EP3 subtype isoform 7	chr1	1815	867	907	40	GGGCGAGGGGGCAACGGGACTAGCTCTTCGCATAACTGGG	GGG	CGA	3	GGCAAC	6	ACTAGCTCTTCGCATAACT	19	CGGGACGTGGTGCTTCATCAGCACC	GCAACCTTTTCTTCGCCTCTGCCTT	2.77143
1077	NM_198716	PTGER3	prostaglandin E2 receptor EP3 subtype isoform 6	chr1	1842	867	907	40	GGGCGAGGGGGCAACGGGACTAGCTCTTCGCATAACTGGG	GGG	CGA	3	GGCAAC	6	ACTAGCTCTTCGCATAACT	19	CGGGACGTGGTGCTTCATCAGCACC	GCAACCTTTTCTTCGCCTCTGCCTT	2.77143
1079	NM_198715	PTGER3	prostaglandin E2 receptor EP3 subtype isoform 5	chr1	7759	867	907	40	GGGCGAGGGGGCAACGGGACTAGCTCTTCGCATAACTGGG	GGG	CGA	3	GGCAAC	6	ACTAGCTCTTCGCATAACT	19	CGGGACGTGGTGCTTCATCAGCACC	GCAACCTTTTCTTCGCCTCTGCCTT	2.77143
1081	NM_001126044	PTGER3	prostaglandin E2 receptor EP3 subtype isoform 4	chr1	2055	867	907	40	GGGCGAGGGGGCAACGGGACTAGCTCTTCGCATAACTGGG	GGG	CGA	3	GGCAAC	6	ACTAGCTCTTCGCATAACT	19	CGGGACGTGGTGCTTCATCAGCACC	GCAACCTTTTCTTCGCCTCTGCCTT	2.77143
1083	NM_001002912	ERICH3	glutamate-rich protein 3	chr1	7159	27	52	25	gggtgggagcccgggaggctgcggg	ggg	t	1	agccc	5	aggctgc	7	cagggaagctgtggataccaacgga	tagcccgggcgcccaggggcggcgg	2.52381
1084	NM_001286044	ACADM	medium-chain specific acyl-CoA dehydrogenase, mitochondrial isoform e	chr1	2352	342	382	40	gggctccagtgggcgggaccagaggagtcccgcgttcggg	ggg	ctccagt	7	c	1	accagaggagtcccgcgttc	20	tcccgccccgccccatcccgcccac	gagtatgtcaaggccgtgacccgtg	0.666667
1085	NM_001286043	ACADM	medium-chain specific acyl-CoA dehydrogenase, mitochondrial isoform d precursor	chr1	2721	342	382	40	gggctccagtgggcgggaccagaggagtcccgcgttcggg	ggg	ctccagt	7	c	1	accagaggagtcccgcgttc	20	tcccgccccgccccatcccgcccac	gagtatgtcaaggccgtgacccgtg	0.666667
1086	NM_001286042	ACADM	medium-chain specific acyl-CoA dehydrogenase, mitochondrial isoform c	chr1	2534	342	382	40	gggctccagtgggcgggaccagaggagtcccgcgttcggg	ggg	ctccagt	7	c	1	accagaggagtcccgcgttc	20	tcccgccccgccccatcccgcccac	gagtatgtcaaggccgtgacccgtg	0.666667
1087	NM_000016	ACADM	medium-chain specific acyl-CoA dehydrogenase, mitochondrial isoform a precursor	chr1	2622	342	382	40	gggctccagtgggcgggaccagaggagtcccgcgttcggg	ggg	ctccagt	7	c	1	accagaggagtcccgcgttc	20	tcccgccccgccccatcccgcccac	gagtatgtcaaggccgtgacccgtg	0.666667
1088	NM_001127328	ACADM	medium-chain specific acyl-CoA dehydrogenase, mitochondrial isoform b precursor	chr1	2634	342	382	40	gggctccagtgggcgggaccagaggagtcccgcgttcggg	ggg	ctccagt	7	c	1	accagaggagtcccgcgttc	20	tcccgccccgccccatcccgcccac	gagtatgtcaaggccgtgacccgtg	0.666667
1090	NM_174858	AK5	adenylate kinase isoenzyme 5 isoform 1	chr1	3325	2951	3006	55	gggtgggaggggcatgtcagtaagtggtgtgttcaatgtgtttgtttcatatggg	ggg	t	1	ag	2	catgtcagtaagtggtgtgttcaatgtgtttgtttcatat	40	aaaaataccctaacaaacctgatgt	ccctttccaggagtttgcaaacctt	1.84211
1091	NM_012093	AK5	adenylate kinase isoenzyme 5 isoform 2	chr1	3936	442	466	24	gggtcggggagggagctgcgaggg	ggg	tc	2	ga	2	agctgcga	8	gctcgacaacccacctggagatagc	gggcggactcctgttgctcagtctt	3.8
1092	NM_012093	AK5	adenylate kinase isoenzyme 5 isoform 2	chr1	3936	3562	3617	55	gggtgggaggggcatgtcagtaagtggtgtgttcaatgtgtttgtttcatatggg	ggg	t	1	ag	2	catgtcagtaagtggtgtgttcaatgtgtttgtttcatat	40	aaaaataccctaacaaacctgatgt	ccctttccaggagtttgcaaacctt	1.84211
1094	NM_017655	GIPC2	PDZ domain-containing protein GIPC2 isoform 1	chr1	2823	0	30	30	gggcgggcgggcggctgctccggtccaggg	ggg	c	1	c	1	cggctgctccggtcca	16		gtggaggtcggggccctgacccgac	2.54286
1095	NM_017655	GIPC2	PDZ domain-containing protein GIPC2 isoform 1	chr1	2823	264	299	35	GGGCGCGGGCGGCGGGAGCCTCTCAGCGTCCCGGG	GGG	CGC	3	CGGC	4	AGCCTCTCAGCGTCCC	16	CCGGGCTGGTGGAGGGCGAGCCGAC	CTCCCGCACGCAGGCTGGTCTTCCA	1.71154
1098	NM_001166294	SSX2IP	afadin- and alpha-actinin-binding protein isoform 2	chr1	5715	48	84	36	ggggcggggaaggcgggagcccgcagcggaggaggg	ggg	gc	2	gaaggc	6	agcccgcagcggagga	16	tgcggaggccgggaggcggctgcaa	gccgcgggcgggaggcgctgcgagg	4.67742
1099	NM_001166294	SSX2IP	afadin- and alpha-actinin-binding protein isoform 2	chr1	5715	123	177	54	gggctgcgggagccgggctaggacgccgagcggtgactccccgccgctcccggg	ggg	ctgc	4	agcc	4	ctaggacgccgagcggtgactccccgccgctccc	34	cgctgctggccctc	ggccgtgacgaaagcaaaactatct	1.28169
1102	NM_001166417	SSX2IP	afadin- and alpha-actinin-binding protein isoform 1	chr1	6025	34	88	54	gggctgcgggagccgggctaggacgccgagcggtgactccccgccgctcccggg	ggg	ctgc	4	agcc	4	ctaggacgccgagcggtgactccccgccgctccc	34	gcgctgcgaggcgctgctggccctc	ggccgtgacggtgagcagcagcgcc	1.35897
1103	NM_001166417	SSX2IP	afadin- and alpha-actinin-binding protein isoform 1	chr1	6025	143	159	16	gggaggggcgggcggg	ggg	a	1	gc	2	c	1	tcggggattgtgacgcgccccgcca	ggtgggcgccggcaaggggcgggcg	3.94595
1106	NM_001166293	SSX2IP	afadin- and alpha-actinin-binding protein isoform 1	chr1	5847	48	84	36	ggggcggggaaggcgggagcccgcagcggaggaggg	ggg	gc	2	gaaggc	6	agcccgcagcggagga	16	tgcggaggccgggaggcggctgcaa	gccgcgggcgggaggcgctgcgagg	4.67742
1107	NM_001166293	SSX2IP	afadin- and alpha-actinin-binding protein isoform 1	chr1	5847	123	177	54	gggctgcgggagccgggctaggacgccgagcggtgactccccgccgctcccggg	ggg	ctgc	4	agcc	4	ctaggacgccgagcggtgactccccgccgctccc	34	cgctgctggccctc	ggccgtgacggagatgcctacatag	1.31507
1110	NM_001166295	SSX2IP	afadin- and alpha-actinin-binding protein isoform 2	chr1	5843	34	88	54	gggctgcgggagccgggctaggacgccgagcggtgactccccgccgctcccggg	ggg	ctgc	4	agcc	4	ctaggacgccgagcggtgactccccgccgctccc	34	gcgctgcgaggcgctgctggccctc	ggccgtgacggtgagcagcagcgcc	1.35897
1111	NM_001166295	SSX2IP	afadin- and alpha-actinin-binding protein isoform 2	chr1	5843	143	159	16	gggaggggcgggcggg	ggg	a	1	gc	2	c	1	tcggggattgtgacgcgccccgcca	ggtgggcgccggcaaggggcgggcg	3.94595
1114	NM_014021	SSX2IP	afadin- and alpha-actinin-binding protein isoform 1	chr1	5897	48	84	36	ggggcggggaaggcgggagcccgcagcggaggaggg	ggg	gc	2	gaaggc	6	agcccgcagcggagga	16	tgcggaggccgggaggcggctgcaa	gccgcgggcgggaggcgctgcgagg	4.67742
1115	NM_014021	SSX2IP	afadin- and alpha-actinin-binding protein isoform 1	chr1	5897	123	177	54	gggctgcgggagccgggctaggacgccgagcggtgactccccgccgctcccggg	ggg	ctgc	4	agcc	4	ctaggacgccgagcggtgactccccgccgctccc	34	cgctgctggccctc	ggccgtgacgatgaggaaagtgagg	1.48529
1116	NM_012137	DDAH1	N(G),N(G)-dimethylarginine dimethylaminohydrolase 1 isoform 1	chr1	3986	8	34	26	gggcagggctccgggcgcgagctggg	ggg	ca	2	ctcc	4	cgcgagct	8	agtcgcgc	ctccttctgcaccacattcagcggc	1.92593
1119	NM_001134445	DDAH1	N(G),N(G)-dimethylarginine dimethylaminohydrolase 1 isoform 2	chr1	4018	108	139	31	gggatgggggtgggaagctggagcaacaggg	ggg	at	2	ggt	3	aagctggagcaaca	14	ccatttaaagcagggggtgtgttgt	ccaggaggtgtgggagcgggagaca	10.0714
1121	NM_020729	ODF2L	outer dense fiber protein 2-like isoform a	chr1	4329	4146	4174	28	gggcctgtcagggcgtggggggctaggg	ggg	cctgtca	7	cgt	3	gggcta	6	acagggcagggaacatcacacacca	gagggataacattagaaattcctaa	5.86364
1123	NM_001007022	ODF2L	outer dense fiber protein 2-like isoform b	chr1	4370	4187	4215	28	gggcctgtcagggcgtggggggctaggg	ggg	cctgtca	7	cgt	3	gggcta	6	acagggcagggaacatcacacacca	gagggataacattagaaattcctaa	5.86364
1125	NM_032270	LRRC8C	volume-regulated anion channel subunit LRRC8C	chr1	7207	9	33	24	gggaggagggcttgcggggctggg	ggg	agga	4	cttgc	5	gct	3	gaggcggag	gcgttagctgcgtcccggctggaag	5.38889
1127	NM_001134479	LRRC8D	volume-regulated anion channel subunit LRRC8D	chr1	3787	132	154	22	gggcggggccgcgggagcaggg	ggg	c	1	gccgc	5	agca	4	cgccgcgcttcgaggtggcagccgc	tccagggtgcagcgcgccttcgccg	2.21622
1130	NM_001134486	GBP5	guanylate-binding protein 5	chr1	3943	3246	3284	38	gggcagctaggggagggggcttgttatattcctctggg	ggg	cagcta	6	ga	2	ggcttgttatattcctct	18	ccttttggacgaaaaataagctgca	ggcagggtgtccctaactgggctca	4.48276
1133	NM_052942	GBP5	guanylate-binding protein 5	chr1	4051	3354	3392	38	gggcagctaggggagggggcttgttatattcctctggg	ggg	cagcta	6	ga	2	ggcttgttatattcctct	18	ccttttggacgaaaaataagctgca	ggcagggtgtccctaactgggctca	4.48276
1134	NM_018103	LRRC8D	volume-regulated anion channel subunit LRRC8D	chr1	3774	30	72	42	gggctcttgggagcgggacttctgctcaaatcctgtccaggg	ggg	ctctt	5	agc	3	acttctgctcaaatcctgtcca	22	ccgcttctagcttgtttggaggcgt	gcttgaaaaggaggagaattggggg	4.58333
1136	NM_001195683	TGFBR3	transforming growth factor beta receptor type 3 isoform b precursor	chr1	6464	124	187	63	gggtaatcgagggtttcggggacgccgagcggcactttcctcttcccagcgagtgaaggaggg	ggg	taatcga	7	tttc	4	gacgccgagcggcactttcctcttcccagcgagtgaagga	40	cgagtgcgccgggtcggcctgatgg	cagtcggcggctctcgcgccccggc	1.92308
1138	NR_036634	TGFBR3		chr1	6564	124	187	63	gggtaatcgagggtttcggggacgccgagcggcactttcctcttcccagcgagtgaaggaggg	ggg	taatcga	7	tttc	4	gacgccgagcggcactttcctcttcccagcgagtgaagga	40	cgagtgcgccgggtcggcctgatgg	cagtcggcggctctcgcgccccggc	1.92308
1140	NM_003243	TGFBR3	transforming growth factor beta receptor type 3 isoform a precursor	chr1	6467	124	187	63	gggtaatcgagggtttcggggacgccgagcggcactttcctcttcccagcgagtgaaggaggg	ggg	taatcga	7	tttc	4	gacgccgagcggcactttcctcttcccagcgagtgaagga	40	cgagtgcgccgggtcggcctgatgg	cagtcggcggctctcgcgccccggc	1.92308
1142	NM_001252270	FAM69A	protein FAM69A isoform 3	chr1	2426	8	51	43	gggaggcggggggaggcggggagcccggccgccagcgctcggg	ggg	aggc	4	gggaggc	7	gagcccggccgccagcgctc	20	agggggcg	tccgcctctgactgcagcgcggcgg	4.47368
1144	NM_001252273	FAM69A	protein FAM69A isoform 5	chr1	873	8	51	43	gggaggcggggggaggcggggagcccggccgccagcgctcggg	ggg	aggc	4	gggaggc	7	gagcccggccgccagcgctc	20	agggggcg	tccgcctctgactgcagcgcggcgg	4.47368
1146	NM_001252269	FAM69A	protein FAM69A isoform 2	chr1	2468	8	51	43	gggaggcggggggaggcggggagcccggccgccagcgctcggg	ggg	aggc	4	gggaggc	7	gagcccggccgccagcgctc	20	agggggcg	tccgcctctgactgcagcgcggcgg	4.47368
1148	NM_001006605	FAM69A	protein FAM69A isoform 1	chr1	2603	8	51	43	gggaggcggggggaggcggggagcccggccgccagcgctcggg	ggg	aggc	4	gggaggc	7	gagcccggccgccagcgctc	20	agggggcg	tccgcctctgactgcagcgcggcgg	4.47368
1154	NM_003567	BCAR3	breast cancer anti-estrogen resistance protein 3 isoform 1	chr1	3185	23	43	20	gggcgggggacggggccggg	ggg	c	1	ggac	4	gcc	3	cagagctgcgcctgctgctggcc	accggagccggagctgcggggcgca	3.77419
1156	NM_001130841	RTCA	RNA 3'-terminal phosphate cyclase isoform a	chr1	2623	194	226	32	gggctgggccccagggtgtcccccATGGCggg	ggg	ct	2	cccca	5	tgtcccccATGGC	13	gctctggcggaggctttgtcgctgc	GCCGCGGGTGGAGGTCGATGGCAGC	1.33333
1158	NM_001271684	SLC35A3	UDP-N-acetylglucosamine transporter isoform 2	chr1	5619	184	220	36	gggggacgggaccgcgggaacccggaaacgcctggg	ggg	ggac	4	accgc	5	aacccggaaacgcct	15	agccgaggcggaagccggagcattt	ctgcaccgagctggcggtggctacg	2.5122
1160	NM_012243	SLC35A3	UDP-N-acetylglucosamine transporter isoform 1	chr1	5872	184	220	36	gggggacgggaccgcgggaacccggaaacgcctggg	ggg	ggac	4	accgc	5	aacccggaaacgcct	15	agccgaggcggaagccggagcattt	ctgcaccgagctggcggtggctacg	2.5122
1161	NM_003729	RTCA	RNA 3'-terminal phosphate cyclase isoform b	chr1	2584	194	226	32	gggctgggccccagggtgtcccccATGGCggg	ggg	ct	2	cccca	5	tgtcccccATGGC	13	gctctggcggaggctttgtcgctgc	GCCGCGGGTGGAGGTCGATGGCAGC	1.33333
1163	NR_109849	LOC102606465		chr1	1326	13	37	24	gggccgggctagcgggctactggg	ggg	cc	2	ctagc	5	ctact	5	gactagcgggagg	ctgcggagaccagagcccggctcca	2.90323
1165	NM_058170	OLFM3	noelin-3 isoform 2 precursor	chr1	3466	108	137	29	gggggagagggtaaactggggcgcgcggg	ggg	ggaga	5	taaact	6	gcgcgc	6	tgaggtgggctagctatatagcagc	ttggaggcgcttcagcaccgcggcc	5.28571
1167	NM_001288823	OLFM3	noelin-3 isoform 3	chr1	3527	108	137	29	gggggagagggtaaactggggcgcgcggg	ggg	ggaga	5	taaact	6	gcgcgc	6	tgaggtgggctagctatatagcagc	ttggaggcgcttcagcaccgcggcc	5.28571
1169	NR_110211	OLFM3		chr1	4203	108	137	29	gggggagagggtaaactggggcgcgcggg	ggg	ggaga	5	taaact	6	gcgcgc	6	tgaggtgggctagctatatagcagc	ttggaggcgcttcagcaccgcggcc	5.28571
1171	NR_110210	OLFM3		chr1	4264	108	137	29	gggggagagggtaaactggggcgcgcggg	ggg	ggaga	5	taaact	6	gcgcgc	6	tgaggtgggctagctatatagcagc	ttggaggcgcttcagcaccgcggcc	5.28571
1177	NM_001854	COL11A1	collagen alpha-1(XI) chain isoform A preproprotein	chr1	7291	2100	2138	38	GGGGCAAAGGGAGATCGAGGGTTTGATGGACTTCCGGG	GGG	GCAAA	5	AGATCGA	7	TTTGATGGACTTCC	14	AGGAAGAGGAATGCCAGGAGAACCT	TCTGCCAGGTGACAAAGGTCACAGG	3.73913
1178	NM_001854	COL11A1	collagen alpha-1(XI) chain isoform A preproprotein	chr1	7291	2352	2382	30	GGGAACATGGGTCCCCAAGGGGAGCCTGGG	GGG	AACAT	5	TCCCCAA	7	GAGCCT	6	TGTAGATGGCCCCCCAGGACCAAAA	CCTCCAGGTCAACAAGGGAATCCAG	0.767677
1179	NM_001854	COL11A1	collagen alpha-1(XI) chain isoform A preproprotein	chr1	7291	2594	2642	48	GGGCCCCCGGGGAGTAAAGGGAGCAGATGGTGTCAGAGGTCTCAAGGG	GGG	CCCCC	5	GAGTAAA	7	AGCAGATGGTGTCAGAGGTCTCAA	24	GTCCACAAGGTCCTATTGGATACCC	ATCTAAAGGTGAAAAGGGTGAAGAT	1.50848
1185	NM_001190709	COL11A1	collagen alpha-1(XI) chain isoform E preproprotein	chr1	7174	1983	2021	38	GGGGCAAAGGGAGATCGAGGGTTTGATGGACTTCCGGG	GGG	GCAAA	5	AGATCGA	7	TTTGATGGACTTCC	14	AGGAAGAGGAATGCCAGGAGAACCT	TCTGCCAGGTGACAAAGGTCACAGG	3.73913
1186	NM_001190709	COL11A1	collagen alpha-1(XI) chain isoform E preproprotein	chr1	7174	2235	2265	30	GGGAACATGGGTCCCCAAGGGGAGCCTGGG	GGG	AACAT	5	TCCCCAA	7	GAGCCT	6	TGTAGATGGCCCCCCAGGACCAAAA	CCTCCAGGTCAACAAGGGAATCCAG	0.767677
1187	NM_001190709	COL11A1	collagen alpha-1(XI) chain isoform E preproprotein	chr1	7174	2477	2525	48	GGGCCCCCGGGGAGTAAAGGGAGCAGATGGTGTCAGAGGTCTCAAGGG	GGG	CCCCC	5	GAGTAAA	7	AGCAGATGGTGTCAGAGGTCTCAA	24	GTCCACAAGGTCCTATTGGATACCC	ATCTAAAGGTGAAAAGGGTGAAGAT	1.50848
1193	NM_080630	COL11A1	collagen alpha-1(XI) chain isoform C preproprotein	chr1	6943	1752	1790	38	GGGGCAAAGGGAGATCGAGGGTTTGATGGACTTCCGGG	GGG	GCAAA	5	AGATCGA	7	TTTGATGGACTTCC	14	AGGAAGAGGAATGCCAGGAGAACCT	TCTGCCAGGTGACAAAGGTCACAGG	3.73913
1194	NM_080630	COL11A1	collagen alpha-1(XI) chain isoform C preproprotein	chr1	6943	2004	2034	30	GGGAACATGGGTCCCCAAGGGGAGCCTGGG	GGG	AACAT	5	TCCCCAA	7	GAGCCT	6	TGTAGATGGCCCCCCAGGACCAAAA	CCTCCAGGTCAACAAGGGAATCCAG	0.767677
1195	NM_080630	COL11A1	collagen alpha-1(XI) chain isoform C preproprotein	chr1	6943	2246	2294	48	GGGCCCCCGGGGAGTAAAGGGAGCAGATGGTGTCAGAGGTCTCAAGGG	GGG	CCCCC	5	GAGTAAA	7	AGCAGATGGTGTCAGAGGTCTCAA	24	GTCCACAAGGTCCTATTGGATACCC	ATCTAAAGGTGAAAAGGGTGAAGAT	1.50848
1201	NM_080629	COL11A1	collagen alpha-1(XI) chain isoform B preproprotein	chr1	7327	2136	2174	38	GGGGCAAAGGGAGATCGAGGGTTTGATGGACTTCCGGG	GGG	GCAAA	5	AGATCGA	7	TTTGATGGACTTCC	14	AGGAAGAGGAATGCCAGGAGAACCT	TCTGCCAGGTGACAAAGGTCACAGG	3.73913
1202	NM_080629	COL11A1	collagen alpha-1(XI) chain isoform B preproprotein	chr1	7327	2388	2418	30	GGGAACATGGGTCCCCAAGGGGAGCCTGGG	GGG	AACAT	5	TCCCCAA	7	GAGCCT	6	TGTAGATGGCCCCCCAGGACCAAAA	CCTCCAGGTCAACAAGGGAATCCAG	0.767677
1203	NM_080629	COL11A1	collagen alpha-1(XI) chain isoform B preproprotein	chr1	7327	2630	2678	48	GGGCCCCCGGGGAGTAAAGGGAGCAGATGGTGTCAGAGGTCTCAAGGG	GGG	CCCCC	5	GAGTAAA	7	AGCAGATGGTGTCAGAGGTCTCAA	24	GTCCACAAGGTCCTATTGGATACCC	ATCTAAAGGTGAAAAGGGTGAAGAT	1.50848
1205	NM_001113226	NTNG1	netrin-G1 isoform 1 precursor	chr1	3351	46	68	22	gggggggatggggagtagaggg	ggg	g	1	at	2	gagtaga	7	gaaacggcgcttctgtggaggagcc	agggggccctgttgcctcagcgccc	5.02941
1207	NM_001113228	NTNG1	netrin-G1 isoform 2 precursor	chr1	3174	46	68	22	gggggggatggggagtagaggg	ggg	g	1	at	2	gagtaga	7	gaaacggcgcttctgtggaggagcc	agggggccctgttgcctcagcgccc	5.02941
1209	NM_013296	GPSM2	G-protein-signaling modulator 2	chr1	3033	58	115	57	gggacgctccgggaaagcgaggggcgctacgagctctggcccacgtgacctgccggg	ggg	acgctcc	7	aaagcga	7	gcgctacgagctctggcccacgtgacctgcc	31	agcggcgggacccctaggtggcgga	ggcgggagcagggggcgcgccggcc	2.5303
1210	NM_001205228	SORT1	sortilin isoform 2	chr1	6995	2678	2733	55	gggtgggggtggggaaccctgagcacttttttacaattggctctgagaaaaaggg	ggg	t	1	ggt	3	gaaccctgagcacttttttacaattggctctgagaaaaa	39	aaaggacctacactaaagaaatgca	agacattttaaattctttaacttct	3.46154
1211	NM_002959	SORT1	sortilin isoform 1 preproprotein	chr1	7022	211	247	36	GGGGTGAGCTGGGGGCTGCGGGCGGCCGCAGCCGGG	GGG	GTGAGCT	7	GGCTGC	6	CGGCCGCAGCC	11	GCTGCCGCGCTGGTCTGGCCCCATC	GGCGCGTTTCCCCGCGGCGGCCGTT	1.9
1212	NM_002959	SORT1	sortilin isoform 1 preproprotein	chr1	7022	2705	2760	55	gggtgggggtggggaaccctgagcacttttttacaattggctctgagaaaaaggg	ggg	t	1	ggt	3	gaaccctgagcacttttttacaattggctctgagaaaaa	39	aaaggacctacactaaagaaatgca	agacattttaaattctttaacttct	3.46154
1215	NM_172198	KCND3	potassium voltage-gated channel subfamily D member 3 isoform 2 precursor	chr1	2636	237	258	21	gggggacgggaagggactggg	ggg	ggac	4	aa	2	act	3	tctgcgaggtgtttacactggaggt	caaagttacctggactcaactaaat	6.07143
1216	NM_172198	KCND3	potassium voltage-gated channel subfamily D member 3 isoform 2 precursor	chr1	2636	2405	2435	30	gggccagagtgggtagtggggaatgaaggg	ggg	ccagagt	7	tagt	4	gaatgaa	7	CCGCCTTGTAAaaccactggacaga	gactggcatgttggtgggtggtcac	4.27273
1219	NM_004980	KCND3	potassium voltage-gated channel subfamily D member 3 isoform 1 precursor	chr1	2693	237	258	21	gggggacgggaagggactggg	ggg	ggac	4	aa	2	act	3	tctgcgaggtgtttacactggaggt	caaagttacctggactcaactaaat	6.07143
1220	NM_004980	KCND3	potassium voltage-gated channel subfamily D member 3 isoform 1 precursor	chr1	2693	2462	2492	30	gggccagagtgggtagtggggaatgaaggg	ggg	ccagagt	7	tagt	4	gaatgaa	7	CCGCCTTGTAAaaccactggacaga	gactggcatgttggtgggtggtcac	4.27273
1223	NM_017744	ST7L	suppressor of tumorigenicity 7 protein-like isoform 1	chr1	4527	405	428	23	GGGCCGGGCTGGCGGGGACTGGG	GGG	CC	2	CTGGC	5	GACT	4	ACGCTAGGCTGGAGGGAGCGACTGC	GCCTCGTTGTGGTTCGTGGCGGGGC	5.57143
1224	NM_017744	ST7L	suppressor of tumorigenicity 7 protein-like isoform 1	chr1	4527	4433	4470	37	gggctgggagaaggggtgattagaagcagagtgaggg	ggg	ct	2	agaa	4	gtgattagaagcagagtga	19	ggacagacctctatcaaatagaaga	aactaaatggagccctgactgcacc	2.73077
1226	NM_138729	ST7L	suppressor of tumorigenicity 7 protein-like isoform 4	chr1	2094	405	428	23	GGGCCGGGCTGGCGGGGACTGGG	GGG	CC	2	CTGGC	5	GACT	4	ACGCTAGGCTGGAGGGAGCGACTGC	GCCTCGTTGTGGTTCGTGGCGGGGC	5.57143
1229	NM_138727	ST7L	suppressor of tumorigenicity 7 protein-like isoform 2	chr1	4476	405	428	23	GGGCCGGGCTGGCGGGGACTGGG	GGG	CC	2	CTGGC	5	GACT	4	ACGCTAGGCTGGAGGGAGCGACTGC	GCCTCGTTGTGGTTCGTGGCGGGGC	5.57143
1230	NM_138727	ST7L	suppressor of tumorigenicity 7 protein-like isoform 2	chr1	4476	4382	4419	37	gggctgggagaaggggtgattagaagcagagtgaggg	ggg	ct	2	agaa	4	gtgattagaagcagagtga	19	ggacagacctctatcaaatagaaga	aactaaatggagccctgactgcacc	2.73077
1233	NM_138728	ST7L	suppressor of tumorigenicity 7 protein-like isoform 3	chr1	4434	405	428	23	GGGCCGGGCTGGCGGGGACTGGG	GGG	CC	2	CTGGC	5	GACT	4	ACGCTAGGCTGGAGGGAGCGACTGC	GCCTCGTTGTGGTTCGTGGCGGGGC	5.57143
1234	NM_138728	ST7L	suppressor of tumorigenicity 7 protein-like isoform 3	chr1	4434	4340	4377	37	gggctgggagaaggggtgattagaagcagagtgaggg	ggg	ct	2	agaa	4	gtgattagaagcagagtga	19	ggacagacctctatcaaatagaaga	aactaaatggagccctgactgcacc	2.73077
1236	NM_001142782	MAGI3	membrane-associated guanylate kinase, WW and PDZ domain-containing protein 3 isoform 1	chr1	6536	81	111	30	gggctgcgcgggccgcccagggcccccggg	ggg	ctgcgc	6	ccgccca	7	ccccc	5	ccggagcggcgaggccccccttacc	ctgagacggggccggagcggcgccc	0.654412
1238	NM_152900	MAGI3	membrane-associated guanylate kinase, WW and PDZ domain-containing protein 3 isoform 2	chr1	7221	81	111	30	gggctgcgcgggccgcccagggcccccggg	ggg	ctgcgc	6	ccgccca	7	ccccc	5	ccggagcggcgaggccccccttacc	ctgagacggggccggagcggcgccc	0.654412
1240	NM_018364	RSBN1	round spermatid basic protein 1	chr1	6593	138	176	38	GGGGGGGCGGTCGGGCCATTTAAATGTGTGTTTGTGGG	GGG	G	1	CGGTC	5	CCATTTAAATGTGTGTTTGT	20	GGCGGCGCTTGCGCGATGCGCGGAC	TGAAATGGCTGCGCAGGTCGGAGCG	7.73684
1241	NM_005725	TSPAN2	tetraspanin-2	chr1	3213	30	61	31	gggcctggggactggggatcccgccgccggg	ggg	cct	3	gact	4	gatcccgccgcc	12	ctgccgctccccgcgctcgtagcgc	ccgcagcATGGGGCGCTTCCGCGGG	1.53731
1243	NM_033020	TRIM33	E3 ubiquitin-protein ligase TRIM33 isoform beta	chr1	8288	37	69	32	gggcggcgggcggcgcggggcggtccggcggg	ggg	cggc	4	cggcgc	6	gcggtccggc	10	ctgggggcggcggcggcggcgacgc	ttcaaagaggaaaacATGGCGGAAA	6.04545
1245	NM_015906	TRIM33	E3 ubiquitin-protein ligase TRIM33 isoform alpha	chr1	8339	37	69	32	gggcggcgggcggcgcggggcggtccggcggg	ggg	cggc	4	cggcgc	6	gcggtccggc	10	ctgggggcggcggcggcggcgacgc	ttcaaagaggaaaacATGGCGGAAA	6.04545
1246	NM_152367	MAB21L3	protein mab-21-like 3	chr1	3229	505	555	50	GGGTACAGGGAGGCCAGGGAGCAGCACTGGCGGTACTACACACTGCAGGG	GGG	TACA	4	AGGCCA	6	AGCAGCACTGGCGGTACTACACACTGCA	28	CACAGTCCCAATAAAAGGCCTGGCC	CACCAGGCTGCCCTGCCCGTTGCGG	1.2459
1248	NM_018420	SLC22A15	solute carrier family 22 member 15	chr1	4720	69	95	26	gggcgggagggcagcgcctgagaggg	ggg	c	1	a	1	cagcgcctgaga	12	ccgggcgcccaggggttgccgcgct	cggtggggtggcggggttcctgcgc	3.55556
1254	NM_001542	IGSF3	immunoglobulin superfamily member 3 isoform 1 precursor	chr1	7189	5382	5404	22	gggacagtgaggggtgggaggg	ggg	acagtga	7	gt	2	a	1	ggggctggctgacactaagtttggt	gggtttccagggcctggtgttggag	11.3846
1257	NM_001007237	IGSF3	immunoglobulin superfamily member 3 isoform 2 precursor	chr1	7267	3	48	45	gggactcgggaggggccgcagcgcggctgctggtgccgttgcggg	ggg	actc	4	a	1	gccgcagcgcggctgctggtgccgttgc	28	gcg	agaagaggaagcggcgcgtcccctg	2.25
1258	NM_001007237	IGSF3	immunoglobulin superfamily member 3 isoform 2 precursor	chr1	7267	118	156	38	gggagagggccaggggcgagaaatctgctcgcgctggg	ggg	aga	3	cca	3	gcgagaaatctgctcgcgct	20	tgaaggacggtccgacgcgcgcgga	gtaccgcttcagggctgccgaacgc	3.03125
1259	NM_001007237	IGSF3	immunoglobulin superfamily member 3 isoform 2 precursor	chr1	7267	5460	5482	22	gggacagtgaggggtgggaggg	ggg	acagtga	7	gt	2	a	1	ggggctggctgacactaagtttggt	gggtttccagggcctggtgttggag	11.3846
1261	NR_120535	SRGAP2D		chr1	3046	48	87	39	gggtggcggggaagagaggggaggagagctctgagtggg	ggg	tggc	4	gaagaga	7	gaggagagctctgagt	16	ctggggcacagatctgcgtagaaac	aagcggagccgggggcctgggaccc	5.32143
1264	NM_207418	FAM72D	protein FAM72D	chr1	2393	142	176	34	ggggactgcggggggcacgagggacagctgaggg	ggg	gactgcg	7	ggcacga	7	acagctga	8	acagccgctccgggaagaaacctga	aagggaggacgcgagagaaacagcg	5.58333
1265	NM_207418	FAM72D	protein FAM72D	chr1	2393	268	302	34	gggagaaaaggggcgggacggaggagaatccggg	ggg	agaaaa	6	gc	2	acggaggagaatcc	14	ggacccgcagagcggaggaaggtcc	atcgcctggcagaaaaagagaaggg	3.46429
1266	NM_144698	ANKRD35	ankyrin repeat domain-containing protein 35 isoform 1	chr1	3363	2001	2038	37	GGGGAGTTGGGGCGGGAGCGGCAGAGGTTGCAGAGGG	GGG	GAGTT	5	GC	2	AGCGGCAGAGGTTGCAGA	18	CAACAGTAACTTGCTGGAGGAGTTA	AGCTACAGTCCCTGAGCCAGCGGCT	3.57692
1267	NM_001280799	ANKRD35	ankyrin repeat domain-containing protein 35 isoform 2	chr1	3093	1731	1768	37	GGGGAGTTGGGGCGGGAGCGGCAGAGGTTGCAGAGGG	GGG	GAGTT	5	GC	2	AGCGGCAGAGGTTGCAGA	18	CAACAGTAACTTGCTGGAGGAGTTA	AGCTACAGTCCCTGAGCCAGCGGCT	3.57692
1268	NM_001461	FMO5	dimethylaniline monooxygenase [N-oxide-forming] 5 isoform 1	chr1	2630	164	193	29	gggagggagaatgggtgccgctgagtggg	ggg	a	1	agaat	5	tgccgctgagt	11	tcagcccacgttttattcccatcga	cgggggagtggtccctgaaaggagg	2.48718
1269	NM_001144829	FMO5	dimethylaniline monooxygenase [N-oxide-forming] 5 isoform 2	chr1	1981	164	193	29	gggagggagaatgggtgccgctgagtggg	ggg	a	1	agaat	5	tgccgctgagt	11	tcagcccacgttttattcccatcga	cgggggagtggtccctgaaaggagg	2.48718
1270	NM_001144830	FMO5	dimethylaniline monooxygenase [N-oxide-forming] 5 isoform 3	chr1	2497	164	193	29	gggagggagaatgggtgccgctgagtggg	ggg	a	1	agaat	5	tgccgctgagt	11	tcagcccacgttttattcccatcga	cgggggagtggtccctgaaaggagg	2.48718
1274	NR_046188	NBPF11		chr1	5535	326	365	39	gggaacgcgggacgggcgacctgcggcgccaggagcggg	ggg	aacgc	5	ac	2	cgacctgcggcgccaggagc	20	gcttctgagtgagcctggtgatttt	gccgaggtacggcggcacggctgca	2.93548
1276	NM_183372	NBPF11	neuroblastoma breakpoint family member 11 isoform a	chr1	5467	326	365	39	gggaacgcgggacgggcgacctgcggcgccaggagcggg	ggg	aacgc	5	ac	2	cgacctgcggcgccaggagc	20	gcttctgagtgagcctggtgatttt	gccgaggtacggcggcacggctgca	2.93548
1278	NR_110864	NBPF11		chr1	5459	326	365	39	gggaacgcgggacgggcgacctgcggcgccaggagcggg	ggg	aacgc	5	ac	2	cgacctgcggcgccaggagc	20	gcttctgagtgagcctggtgatttt	gccgaggtacggcggcacggctgca	2.93548
1280	NR_103998	VPS45		chr1	2458	149	171	22	gggggcgggaagggctgtaggg	ggg	ggc	3	aa	2	ctgta	5	actgggggttaatttagccagaaaa	tacttgtcaattcgccgccatgaac	5.63158
1282	NM_007259	VPS45	vacuolar protein sorting-associated protein 45 isoform 1	chr1	2809	524	546	22	gggggcgggaagggctgtaggg	ggg	ggc	3	aa	2	ctgta	5	actgggggttaatttagccagaaaa	tacttgtcaattcgccgccATGAAC	5.63158
1285	NM_178427	ARNT	aryl hydrocarbon receptor nuclear translocator isoform 3	chr1	4842	4252	4294	42	gggcttttggggaaggggaggatagcgagaagatgctctggg	ggg	ctttt	5	gaa	3	gaggatagcgagaagatgctct	22	actataatattgtacagttattata	ggttttgtttttgcttttccttcag	8.25
1286	NM_178427	ARNT	aryl hydrocarbon receptor nuclear translocator isoform 3	chr1	4842	4701	4729	28	gggggttttggggtgggcgttgcctggg	ggg	ggtttt	6	gt	2	cgttgcct	8	agcaggaatgctctgaccatgaggt	ttcttgggagagaggggaagagtcg	8.85714
1288	NM_001279355	VPS45	vacuolar protein sorting-associated protein 45 isoform 4	chr1	2065	149	171	22	gggggcgggaagggctgtaggg	ggg	ggc	3	aa	2	ctgta	5	actgggggttaatttagccagaaaa	tacttgtcaattcgccgccATGAAC	5.63158
1290	NM_001279354	VPS45	vacuolar protein sorting-associated protein 45 isoform 3	chr1	2454	149	171	22	gggggcgggaagggctgtaggg	ggg	ggc	3	aa	2	ctgta	5	actgggggttaatttagccagaaaa	tacttgtcaattcgccgccatgaac	5.63158
1293	NM_001286036	ARNT	aryl hydrocarbon receptor nuclear translocator isoform 6	chr1	4881	4291	4333	42	gggcttttggggaaggggaggatagcgagaagatgctctggg	ggg	ctttt	5	gaa	3	gaggatagcgagaagatgctct	22	actataatattgtacagttattata	ggttttgtttttgcttttccttcag	8.25
1294	NM_001286036	ARNT	aryl hydrocarbon receptor nuclear translocator isoform 6	chr1	4881	4740	4768	28	gggggttttggggtgggcgttgcctggg	ggg	ggtttt	6	gt	2	cgttgcct	8	agcaggaatgctctgaccatgaggt	ttcttgggagagaggggaagagtcg	8.85714
1297	NM_001286035	ARNT	aryl hydrocarbon receptor nuclear translocator isoform 5	chr1	4928	4338	4380	42	gggcttttggggaaggggaggatagcgagaagatgctctggg	ggg	ctttt	5	gaa	3	gaggatagcgagaagatgctct	22	actataatattgtacagttattata	ggttttgtttttgcttttccttcag	8.25
1298	NM_001286035	ARNT	aryl hydrocarbon receptor nuclear translocator isoform 5	chr1	4928	4787	4815	28	gggggttttggggtgggcgttgcctggg	ggg	ggtttt	6	gt	2	cgttgcct	8	agcaggaatgctctgaccatgaggt	ttcttgggagagaggggaagagtcg	8.85714
1301	NM_001668	ARNT	aryl hydrocarbon receptor nuclear translocator isoform 1	chr1	4887	4297	4339	42	gggcttttggggaaggggaggatagcgagaagatgctctggg	ggg	ctttt	5	gaa	3	gaggatagcgagaagatgctct	22	actataatattgtacagttattata	ggttttgtttttgcttttccttcag	8.25
1302	NM_001668	ARNT	aryl hydrocarbon receptor nuclear translocator isoform 1	chr1	4887	4746	4774	28	gggggttttggggtgggcgttgcctggg	ggg	ggtttt	6	gt	2	cgttgcct	8	agcaggaatgctctgaccatgaggt	ttcttgggagagaggggaagagtcg	8.85714
1305	NM_001197325	ARNT	aryl hydrocarbon receptor nuclear translocator isoform 4	chr1	4839	4249	4291	42	gggcttttggggaaggggaggatagcgagaagatgctctggg	ggg	ctttt	5	gaa	3	gaggatagcgagaagatgctct	22	actataatattgtacagttattata	ggttttgtttttgcttttccttcag	8.25
1306	NM_001197325	ARNT	aryl hydrocarbon receptor nuclear translocator isoform 4	chr1	4839	4698	4726	28	gggggttttggggtgggcgttgcctggg	ggg	ggtttt	6	gt	2	cgttgcct	8	agcaggaatgctctgaccatgaggt	ttcttgggagagaggggaagagtcg	8.85714
1309	NM_020770	CGN	cingulin	chr1	5101	2106	2155	49	GGGCGACACCGGGACCGGGAGTTGGAGAAGCAGCTGGCGGTCCTGAGGG	GGG	CGACACC	7	ACC	3	AGTTGGAGAAGCAGCTGGCGGTCCTGA	27	AGAACGGCAGAGCCAGGAGGTGGCT	TCGAGGCTGATCGAGGTCGGGAGCT	3.41379
1311	NM_030918	SNX27	sorting nexin-27	chr1	7085	290	348	58	GGGCCGGGGTGCGCAAGGGGGACCGCATCCTGGAGGTGAACCACGTGAATGTTGAGGG	GGG	CCG	3	TGCGCAA	7	GGACCGCATCCTGGAGGTGAACCACGTGAATGTTGA	36	GTGCTGCCCGGGGGGGCGGCCGATC	GGCGACACACAAGCAGGTGGTGGAC	5.16279
1312	NM_030918	SNX27	sorting nexin-27	chr1	7085	6691	6740	49	gggtatgtgggaaggtcagggctgtggtaaggaatagaatcaaagaggg	ggg	tatgt	5	aaggtca	7	ctgtggtaaggaatagaatcaaaga	25	cagctcactcctcagcaataatcta	gagtgatacggggtgggggcacttg	7.41176
1319	NM_020699	GATAD2B	transcriptional repressor p66-beta	chr1	7476	2616	2668	52	gggcgcagggtggggggtatcaaagaaggacgaatagcaccctacctgtggg	ggg	cgca	4	t	1	gggtatcaaagaaggacgaatagcaccctacctgt	35	gttttgaatgcacttaaccggagga	tgtttgggggctggacaatttgggt	5.77778
1320	NM_020699	GATAD2B	transcriptional repressor p66-beta	chr1	7476	4077	4107	30	gggagagggaggggggttaatggaactggg	ggg	aga	3	a	1	gggttaatggaact	14	tgtggtacccctgactgtaagtggt	tctgggattattttaaaattatata	4.91304
1321	NM_020699	GATAD2B	transcriptional repressor p66-beta	chr1	7476	5684	5706	22	gggtttctggggaaggggaggg	ggg	tttct	5	gaa	3	ga	2	ccgtttgtgtatgatccgtgcaaaa	ggtagggaggcagggctgtggaggg	10.8333
1322	NM_020699	GATAD2B	transcriptional repressor p66-beta	chr1	7476	5732	5752	20	gggtaggggagtgggccggg	ggg	ta	2	gagt	4	cc	2	t	cccagcacactgagactggcagctg	3
1323	NM_020699	GATAD2B	transcriptional repressor p66-beta	chr1	7476	5953	5991	38	gggaagtgctgggggctgggaggtagccgaggaatggg	ggg	aagtgct	7	ggct	4	aggtagccgaggaat	15	cccccagcattaggttgatactgtg	gcagttcccgggggcatcgaaacca	2.35
1324	NM_020699	GATAD2B	transcriptional repressor p66-beta	chr1	7476	7069	7120	51	gggtacagggtgatgggtgaagccctggtgaaggtgaaaggatagattggg	ggg	taca	4	tgat	4	tgaagccctggtgaaggtgaaaggatagatt	31	gttctgggctgataaagcctggaga	gttggggggtggggagcagggaggt	9.83333
1325	NM_020699	GATAD2B	transcriptional repressor p66-beta	chr1	7476	7172	7187	15	gggtgggtgggaggg	ggg	t	1	t	1	a	1	gatggggaatggccttccctgaata	gaacaagacccttttgcacaactct	2.68966
1328	NM_207191	ADAM15	disintegrin and metalloproteinase domain-containing protein 15 isoform 1 preproprotein	chr1	2764	134	159	25	GGGCCCTGGGGCTCCTGGGCGCGGG	GGG	CCCT	4	GCTCCT	6	CGC	3	gctgccATGCGGCTGGCGCTGCTCT	CAGCCCTCTGCCTTCCTGGCCGCTC	1.31482
1329	NM_207191	ADAM15	disintegrin and metalloproteinase domain-containing protein 15 isoform 1 preproprotein	chr1	2764	2665	2688	23	gggggcttggggaggggctgggg	gggg	gctt	4	a	1	ct	2	gcggacctgccggcgtagttgcagc	gttggacgggattgaggaaggtccg	7.78947
1332	NM_207197	ADAM15	disintegrin and metalloproteinase domain-containing protein 15 isoform 6 preproprotein	chr1	2981	134	159	25	GGGCCCTGGGGCTCCTGGGCGCGGG	GGG	CCCT	4	GCTCCT	6	CGC	3	gctgccATGCGGCTGGCGCTGCTCT	CAGCCCTCTGCCTTCCTGGCCGCTC	1.31482
1333	NM_207197	ADAM15	disintegrin and metalloproteinase domain-containing protein 15 isoform 6 preproprotein	chr1	2981	2882	2905	23	gggggcttggggaggggctgggg	gggg	gctt	4	a	1	ct	2	gcggacctgccggcgtagttgcagc	gttggacgggattgaggaaggtccg	7.78947
1335	NM_001204087	KCNN3	small conductance calcium-activated potassium channel protein 3 isoform c	chr1	13065	261	295	34	gggtggctttggggtgggggcttgtgctgcaggg	ggg	tggcttt	7	gt	2	ggcttgtgctgca	13	ttctttgaggacatctttggagcga	aatacagccaggccccaagATGGAC	3.02941
1336	NM_001204087	KCNN3	small conductance calcium-activated potassium channel protein 3 isoform c	chr1	13065	2920	2941	21	ggggtccgctgggagggaggg	ggg	gtccgct	7	a	1	a	1	ccaacagcgaagccagtccagaaga	ttgtgtcaggcttgggggatgggct	4.90909
1338	NM_002249	KCNN3	small conductance calcium-activated potassium channel protein 3 isoform a	chr1	13020	261	295	34	gggtggctttggggtgggggcttgtgctgcaggg	ggg	tggcttt	7	gt	2	ggcttgtgctgca	13	ttctttgaggacatctttggagcga	aatacagccaggccccaagATGGAC	3.02941
1339	NM_002249	KCNN3	small conductance calcium-activated potassium channel protein 3 isoform a	chr1	13020	2875	2896	21	ggggtccgctgggagggaggg	ggg	gtccgct	7	a	1	a	1	ccaacagcgaagccagtccagaaga	ttgtgtcaggcttgggggatgggct	4.90909
1341	NM_001261466	ADAM15	disintegrin and metalloproteinase domain-containing protein 15 isoform 9 preproprotein	chr1	2226	134	159	25	GGGCCCTGGGGCTCCTGGGCGCGGG	GGG	CCCT	4	GCTCCT	6	CGC	3	gctgccATGCGGCTGGCGCTGCTCT	CAGCCCTCTGCCTTCCTGGCCGCTC	1.31482
1344	NM_001261465	ADAM15	disintegrin and metalloproteinase domain-containing protein 15 isoform 8 preproprotein	chr1	2836	134	159	25	GGGCCCTGGGGCTCCTGGGCGCGGG	GGG	CCCT	4	GCTCCT	6	CGC	3	gctgccATGCGGCTGGCGCTGCTCT	CAGCCCTCTGCCTTCCTGGCCGCTC	1.31482
1345	NM_001261465	ADAM15	disintegrin and metalloproteinase domain-containing protein 15 isoform 8 preproprotein	chr1	2836	2737	2760	23	gggggcttggggaggggctgggg	gggg	gctt	4	a	1	ct	2	gcggacctgccggcgtagttgcagc	gttggacgggattgaggaaggtccg	7.78947
1348	NM_001261464	ADAM15	disintegrin and metalloproteinase domain-containing protein 15 isoform 7 preproprotein	chr1	2864	134	159	25	GGGCCCTGGGGCTCCTGGGCGCGGG	GGG	CCCT	4	GCTCCT	6	CGC	3	gctgccATGCGGCTGGCGCTGCTCT	CAGCCCTCTGCCTTCCTGGCCGCTC	1.31482
1349	NM_001261464	ADAM15	disintegrin and metalloproteinase domain-containing protein 15 isoform 7 preproprotein	chr1	2864	2765	2788	23	gggggcttggggaggggctgggg	gggg	gctt	4	a	1	ct	2	gcggacctgccggcgtagttgcagc	gttggacgggattgaggaaggtccg	7.78947
1351	NM_170782	KCNN3	small conductance calcium-activated potassium channel protein 3 isoform b	chr1	11941	1796	1817	21	ggggtccgctgggagggaggg	ggg	gtccgct	7	a	1	a	1	ccaacagcgaagccagtccagaaga	ttgtgtcaggcttgggggatgggct	4.90909
1354	NM_003815	ADAM15	disintegrin and metalloproteinase domain-containing protein 15 isoform 2 preproprotein	chr1	2834	134	159	25	GGGCCCTGGGGCTCCTGGGCGCGGG	GGG	CCCT	4	GCTCCT	6	CGC	3	gctgccATGCGGCTGGCGCTGCTCT	CAGCCCTCTGCCTTCCTGGCCGCTC	1.31482
1355	NM_003815	ADAM15	disintegrin and metalloproteinase domain-containing protein 15 isoform 2 preproprotein	chr1	2834	2735	2758	23	gggggcttggggaggggctgggg	gggg	gctt	4	a	1	ct	2	gcggacctgccggcgtagttgcagc	gttggacgggattgaggaaggtccg	7.78947
1358	NM_207196	ADAM15	disintegrin and metalloproteinase domain-containing protein 15 isoform 5 preproprotein	chr1	2978	134	159	25	GGGCCCTGGGGCTCCTGGGCGCGGG	GGG	CCCT	4	GCTCCT	6	CGC	3	gctgccATGCGGCTGGCGCTGCTCT	CAGCCCTCTGCCTTCCTGGCCGCTC	1.31482
1359	NM_207196	ADAM15	disintegrin and metalloproteinase domain-containing protein 15 isoform 5 preproprotein	chr1	2978	2879	2902	23	gggggcttggggaggggctgggg	gggg	gctt	4	a	1	ct	2	gcggacctgccggcgtagttgcagc	gttggacgggattgaggaaggtccg	7.78947
1362	NR_048579	ADAM15		chr1	3048	134	159	25	gggccctggggctcctgggcgcggg	ggg	ccct	4	gctcct	6	cgc	3	gctgccatgcggctggcgctgctct	cagccctctgccttcctggccgctc	1.31482
1363	NR_048579	ADAM15		chr1	3048	2949	2972	23	gggggcttggggaggggctgggg	gggg	gctt	4	a	1	ct	2	gcggacctgccggcgtagttgcagc	gttggacgggattgaggaaggtccg	7.78947
1366	NR_048578	ADAM15		chr1	3123	134	159	25	gggccctggggctcctgggcgcggg	ggg	ccct	4	gctcct	6	cgc	3	gctgccatgcggctggcgctgctct	cagccctctgccttcctggccgctc	1.31482
1367	NR_048578	ADAM15		chr1	3123	3024	3047	23	gggggcttggggaggggctgggg	gggg	gctt	4	a	1	ct	2	gcggacctgccggcgtagttgcagc	gttggacgggattgaggaaggtccg	7.78947
1370	NR_048577	ADAM15		chr1	3120	134	159	25	gggccctggggctcctgggcgcggg	ggg	ccct	4	gctcct	6	cgc	3	gctgccatgcggctggcgctgctct	cagccctctgccttcctggccgctc	1.31482
1371	NR_048577	ADAM15		chr1	3120	3021	3044	23	gggggcttggggaggggctgggg	gggg	gctt	4	a	1	ct	2	gcggacctgccggcgtagttgcagc	gttggacgggattgaggaaggtccg	7.78947
1374	NM_207195	ADAM15	disintegrin and metalloproteinase domain-containing protein 15 isoform 4 preproprotein	chr1	2906	134	159	25	GGGCCCTGGGGCTCCTGGGCGCGGG	GGG	CCCT	4	GCTCCT	6	CGC	3	gctgccATGCGGCTGGCGCTGCTCT	CAGCCCTCTGCCTTCCTGGCCGCTC	1.31482
1375	NM_207195	ADAM15	disintegrin and metalloproteinase domain-containing protein 15 isoform 4 preproprotein	chr1	2906	2807	2830	23	gggggcttggggaggggctgggg	gggg	gctt	4	a	1	ct	2	gcggacctgccggcgtagttgcagc	gttggacgggattgaggaaggtccg	7.78947
1378	NM_207194	ADAM15	disintegrin and metalloproteinase domain-containing protein 15 isoform 3 preproprotein	chr1	2909	134	159	25	GGGCCCTGGGGCTCCTGGGCGCGGG	GGG	CCCT	4	GCTCCT	6	CGC	3	gctgccATGCGGCTGGCGCTGCTCT	CAGCCCTCTGCCTTCCTGGCCGCTC	1.31482
1379	NM_207194	ADAM15	disintegrin and metalloproteinase domain-containing protein 15 isoform 3 preproprotein	chr1	2909	2810	2833	23	gggggcttggggaggggctgggg	gggg	gctt	4	a	1	ct	2	gcggacctgccggcgtagttgcagc	gttggacgggattgaggaaggtccg	7.78947
1382	NM_018489	ASH1L	histone-lysine N-methyltransferase ASH1L	chr1	11774	9455	9478	23	ggggtgggaagggtccatctggg	ggg	gt	2	aa	2	tccatct	7	gcctcctgctctctgggtatagaca	caaggggaatggggccatgttgttg	4.81818
1383	NM_018489	ASH1L	histone-lysine N-methyltransferase ASH1L	chr1	11774	11124	11141	17	gggagtgggtgggaggg	ggg	agt	3	t	1	a	1	gtggtttcttttgtttttcattgca	aggtgggactaggggcactttgggg	17
1384	NM_004723	ARHGEF2	rho guanine nucleotide exchange factor 2 isoform 3	chr1	4107	15	47	32	gggatcccgggagggagcggagcggacctggg	ggg	atccc	5	a	1	agcggagcggacct	14	agacgcgacggtgct	cttggtcgcctccaagccggcggga	2.22857
1386	NM_014784	ARHGEF11	rho guanine nucleotide exchange factor 11 isoform 1	chr1	6769	5669	5725	56	ggggcacagggtaggggggatcccaacactcctccctgtggaggaggcagttaggg	ggg	gcaca	5	ta	2	gggatcccaacactcctccctgtggaggaggcagtta	37	ctccttcagggactggcctgagacc	aaactaggatccagccaaggcccgg	2.20635
1388	NM_198236	ARHGEF11	rho guanine nucleotide exchange factor 11 isoform 2	chr1	6889	5789	5845	56	ggggcacagggtaggggggatcccaacactcctccctgtggaggaggcagttaggg	ggg	gcaca	5	ta	2	gggatcccaacactcctccctgtggaggaggcagtta	37	ctccttcagggactggcctgagacc	aaactaggatccagccaaggcccgg	2.20635
1395	NM_005920	MEF2D	myocyte-specific enhancer factor 2D isoform 1	chr1	5985	2528	2559	31	gggcttgatgggtgggtttgtgtttcaaggg	ggg	cttgat	6	t	1	tttgtgtttcaa	12	acactctagactgaaaccccaaagt	gaaagtgaggcagaggttctgaaaa	2.42857
1396	NM_005920	MEF2D	myocyte-specific enhancer factor 2D isoform 1	chr1	5985	2841	2872	31	gggctgaggagggcagaagggctaggcaggg	ggg	ctgagga	7	cagaa	5	ctaggca	7	gaaagacaagagagccatgaggaga	ggcaaattgagcccctcccttcccc	1.46667
1397	NM_005920	MEF2D	myocyte-specific enhancer factor 2D isoform 1	chr1	5985	2978	3016	38	gggagaatggggagagggtcttcagtgaggtggctggg	ggg	agaat	5	gaga	4	tcttcagtgaggtggct	17	cctgtaaagctggccacagtgtgca	gcgagagtcggcctggacttccctg	3
1398	NM_005920	MEF2D	myocyte-specific enhancer factor 2D isoform 1	chr1	5985	3145	3169	24	ggggtgggagggcctacggatggg	ggg	gt	2	a	1	cctacggat	9	gggagtcaacactgggatggtctgt	tccgtagaggtcccacctccctcat	2.26316
1399	NM_005920	MEF2D	myocyte-specific enhancer factor 2D isoform 1	chr1	5985	3565	3590	25	ggggcagtgggcaaggggcccaggg	ggg	gcagt	5	caa	3	gccca	5	cgcccctccctgctgcctcctcagt	gcagccgaagcacggggtcctgaga	1.5625
1400	NM_005920	MEF2D	myocyte-specific enhancer factor 2D isoform 1	chr1	5985	5034	5069	35	gggggtaggggctcctgggcggccagatgaatggg	ggg	ggta	4	gctcct	6	cggccagatgaat	13	agttcagtatccgaaggtttctctt	tccctgggaacccagacctcagatg	2.40476
1401	NM_005920	MEF2D	myocyte-specific enhancer factor 2D isoform 1	chr1	5985	5478	5518	40	ggggtggggtgaggggtaagtttaggctttcgcggagggg	gggg	t	1	tga	3	taagtttaggctttcgcgga	20	tttaactgactctttggaatcccct	aggagacatggagcctgggaactcc	3.22222
1406	NM_018240	KIRREL	kin of IRRE-like protein 1 isoform 1 precursor	chr1	7820	54	77	23	gggaggcagggagggagagaggg	ggg	aggca	5	a	1	agaga	5	gcggagggagggaggcaggcaggca	aaggaagagaaggggagagaaaggg	24.2
1407	NM_018240	KIRREL	kin of IRRE-like protein 1 isoform 1 precursor	chr1	7820	275	293	18	ggggcgggcgcgggcggg	ggg	gc	2	cgc	3	c	1	gtgcgcgcgcgcgtgtgtgtgtgca	cggggggcgggctcccgggctcccg	4.11765
1408	NM_018240	KIRREL	kin of IRRE-like protein 1 isoform 1 precursor	chr1	7820	583	624	41	GGGCATGGGCCAGGGCCTCAAAGCCTGGCCACGGTACCGGG	GGG	CAT	3	CCA	3	CCTCAAAGCCTGGCCACGGTACC	23	AATGGACCAAGGACGGGCTGGCCCT	TTGTGGGCTCCGCAGACGCTGGGCA	1.97917
1409	NM_018240	KIRREL	kin of IRRE-like protein 1 isoform 1 precursor	chr1	7820	3038	3073	35	ggggtacccagggatgggcaggctttggcctaggg	ggg	gtaccca	7	at	2	caggctttggccta	14	ctctgatctcccataagtggaaatg	acatgaagtatgggagtgggtggct	3.41935
1410	NM_018240	KIRREL	kin of IRRE-like protein 1 isoform 1 precursor	chr1	7820	5535	5555	20	gggttgggggtagggatggg	ggg	tt	2	ggta	4	at	2	ctattctggttttgttatacccata	actgcccattgctggcaaggaactg	3.11538
1414	NM_001286349	KIRREL	kin of IRRE-like protein 1 isoform 2 precursor	chr1	7520	54	77	23	gggaggcagggagggagagaggg	ggg	aggca	5	a	1	agaga	5	gcggagggagggaggcaggcaggca	aaggaagagaaggggagagaaaggg	24.2
1415	NM_001286349	KIRREL	kin of IRRE-like protein 1 isoform 2 precursor	chr1	7520	275	293	18	ggggcgggcgcgggcggg	ggg	gc	2	cgc	3	c	1	gtgcgcgcgcgcgtgtgtgtgtgca	cggggggcgggctcccgggctcccg	4.11765
1416	NM_001286349	KIRREL	kin of IRRE-like protein 1 isoform 2 precursor	chr1	7520	2738	2773	35	ggggtacccagggatgggcaggctttggcctaggg	ggg	gtaccca	7	at	2	caggctttggccta	14	ctctgatctcccataagtggaaatg	acatgaagtatgggagtgggtggct	3.41935
1417	NM_001286349	KIRREL	kin of IRRE-like protein 1 isoform 2 precursor	chr1	7520	5235	5255	20	gggttgggggtagggatggg	ggg	tt	2	ggta	4	at	2	ctattctggttttgttatacccata	actgcccattgctggcaaggaactg	3.11538
1422	NM_002241	KCNJ10	ATP-sensitive inward rectifier potassium channel 10	chr1	5306	2364	2390	26	gggagaagggagggaaaatgcaaggg	ggg	agaa	4	a	1	aaaatgcaa	9	ccttcttccttaaccccaactcttt	ccttcctctcttaacacggatgctc	1.02174
1425	NM_003001	SDHC	succinate dehydrogenase cytochrome b560 subunit, mitochondrial isoform 1 precursor	chr1	2852	907	926	19	ggggatgggccgggttggg	ggg	gat	3	cc	2	tt	2	atgccagctctgtggcttctgccct	gggtgggttggtgaggctttgggtg	5.82609
1428	NM_001278172	SDHC	succinate dehydrogenase cytochrome b560 subunit, mitochondrial isoform 5 precursor	chr1	2586	641	660	19	ggggatgggccgggttggg	ggg	gat	3	cc	2	tt	2	atgccagctctgtggcttctgccct	gggtgggttggtgaggctttgggtg	5.82609
1431	NR_103459	SDHC		chr1	2879	934	953	19	ggggatgggccgggttggg	ggg	gat	3	cc	2	tt	2	atgccagctctgtggcttctgccct	gggtgggttggtgaggctttgggtg	5.82609
1433	NM_001256030	CD48	CD48 antigen isoform 2 precursor	chr1	1520	755	811	56	GGGAGCTGAGGGGGGCACAGGGTAACTGGAGTTGTTTTGAACAAAGAAAGGCTGGG	GGG	AGCTGA	6	GGGCACA	7	TAACTGGAGTTGTTTTGAACAAAGAAAGGCT	31	TGTACCCTGGGTAAGAAGGATCCCT	GGTCCTATTCAGCCTCCTTGCACAG	3.5122
1436	NM_030916	PVRL4	nectin-4 precursor	chr1	3502	135	156	21	ggggccggggctggggctggg	ggg	gcc	3	gct	3	gct	3	gtagctacggctgggtgtgtagaac	tcccctagtggagacccaagtgcga	2.39024
1437	NM_030916	PVRL4	nectin-4 precursor	chr1	3502	498	560	62	GGGCTCGGGTGGACGCGGGCGAAGGCGCCCAGGAACTAGCGCTACTGCACTCCAAATACGGG	GGG	CTC	3	TGGACGC	7	CGAAGGCGCCCAGGAACTAGCGCTACTGCACTCCAAATAC	40	GGCGAGCAAGTGGGGCAAGTGGCAT	CTTCATGTGAGCCCGGCTTACGAGG	2.26667
1440	NM_001035512	SDHC	succinate dehydrogenase cytochrome b560 subunit, mitochondrial isoform 3 precursor	chr1	2750	805	824	19	ggggatgggccgggttggg	ggg	gat	3	cc	2	tt	2	atgccagctctgtggcttctgccct	gggtgggttggtgaggctttgggtg	5.82609
1443	NM_001035511	SDHC	succinate dehydrogenase cytochrome b560 subunit, mitochondrial isoform 2 precursor	chr1	2688	743	762	19	ggggatgggccgggttggg	ggg	gat	3	cc	2	tt	2	atgccagctctgtggcttctgccct	gggtgggttggtgaggctttgggtg	5.82609
1446	NM_001035513	SDHC	succinate dehydrogenase cytochrome b560 subunit, mitochondrial isoform 4 precursor	chr1	2693	748	767	19	ggggatgggccgggttggg	ggg	gat	3	cc	2	tt	2	atgccagctctgtggcttctgccct	gggtgggttggtgaggctttgggtg	5.82609
1448	NM_007348	ATF6	cyclic AMP-dependent transcription factor ATF-6 alpha	chr1	7546	2764	2805	41	gggggtcagggagtgggtacaaatttgagaaaatagaaggg	ggg	ggtca	5	agt	3	tacaaatttgagaaaatagaa	21	gatttgtggctcacacctaaacaaa	taagggaagggccagtggtggggtt	8.57143
1455	NM_177398	LMX1A	LIM homeobox transcription factor 1-alpha	chr1	3545	1609	1636	27	gggaggccagggaagaggtgggttggg	ggg	aggcca	6	aagaggt	7	tt	2	ttgaggggtcactggctttaggaca	gagggagttttgttggggatgctgt	13.5556
1458	NM_001174069	LMX1A	LIM homeobox transcription factor 1-alpha	chr1	3356	1420	1447	27	gggaggccagggaagaggtgggttggg	ggg	aggcca	6	aagaggt	7	tt	2	ttgaggggtcactggctttaggaca	gagggagttttgttggggatgctgt	13.5556
1462	NR_037163	POU2F1		chr1	13949	3080	3099	19	ggggagggagggttttggg	ggg	ga	2	a	1	tttt	4	ctatttcagtgagctcccacactgt	gtaaggggagacttctgttcttaac	4.52632
1463	NR_037163	POU2F1		chr1	13949	8502	8520	18	gggttagggagggttggg	ggg	tta	3	a	1	tt	2	tcctgtttataggttacaatttata	tgggggaagaggagatgttgattat	17.6
1464	NR_037163	POU2F1		chr1	13949	11989	12032	43	gggaaggtggggcggggggaccctctgactggatcagaaaggg	ggg	aaggt	5	gc	2	gggaccctctgactggatcagaaa	24	cctggcacttagaagagtgaggcca	caggcaagctgcttaccaccttcca	3.1
1465	NR_037163	POU2F1		chr1	13949	12220	12238	18	gggcctagggagggtggg	ggg	ccta	4	a	1	t	1	agggtcactatggggacttagcaca	agctgctgctggactggcccgagga	3.78261
1468	NM_198053	CD247	T-cell surface glycoprotein CD3 zeta chain isoform 1 precursor	chr1	1681	1133	1185	52	gggccgggcagaggggcagatggaaaggagcctaggccaggtgcaaccaggg	ggg	cc	2	caga	4	gcagatggaaaggagcctaggccaggtgcaacca	34	gccatgttgtgcctccctggtgaga	agctgcaggggcatgggaaggtggg	3.15
1469	NM_198053	CD247	T-cell surface glycoprotein CD3 zeta chain isoform 1 precursor	chr1	1681	1221	1251	30	gggtcagccagggcctgcgagggcagcggg	ggg	tcagcca	7	cctgcga	7	cagc	4	cgggcagggga	agcctccctgcctcaggcctctgtg	2.15789
1473	NM_002697	POU2F1	POU domain, class 2, transcription factor 1 isoform 1	chr1	13905	0	29	29	gggaggggggaggggagccagagcgaggg	ggg	a	1	ggga	4	gagccagagcga	12		agggtttatcgaccgggcgattttg	11.1818
1474	NM_002697	POU2F1	POU domain, class 2, transcription factor 1 isoform 1	chr1	13905	3036	3055	19	ggggagggagggttttggg	ggg	ga	2	a	1	tttt	4	ctatttcagtgagctcccacactgt	gtaaggggagacttctgttcttaac	4.52632
1475	NM_002697	POU2F1	POU domain, class 2, transcription factor 1 isoform 1	chr1	13905	8458	8476	18	gggttagggagggttggg	ggg	tta	3	a	1	tt	2	tcctgtttataggttacaatttata	tgggggaagaggagatgttgattat	17.6
1476	NM_002697	POU2F1	POU domain, class 2, transcription factor 1 isoform 1	chr1	13905	11945	11988	43	gggaaggtggggcggggggaccctctgactggatcagaaaggg	ggg	aaggt	5	gc	2	gggaccctctgactggatcagaaa	24	cctggcacttagaagagtgaggcca	caggcaagctgcttaccaccttcca	3.1
1477	NM_002697	POU2F1	POU domain, class 2, transcription factor 1 isoform 1	chr1	13905	12176	12194	18	gggcctagggagggtggg	ggg	ccta	4	a	1	t	1	agggtcactatggggacttagcaca	agctgctgctggactggcccgagga	3.78261
1481	NM_001198786	POU2F1	POU domain, class 2, transcription factor 1 isoform 3	chr1	13716	0	29	29	gggaggggggaggggagccagagcgaggg	ggg	a	1	ggga	4	gagccagagcga	12		agggtttatcgaccgggcgattttg	11.1818
1482	NM_001198786	POU2F1	POU domain, class 2, transcription factor 1 isoform 3	chr1	13716	2847	2866	19	ggggagggagggttttggg	ggg	ga	2	a	1	tttt	4	ctatttcagtgagctcccacactgt	gtaaggggagacttctgttcttaac	4.52632
1483	NM_001198786	POU2F1	POU domain, class 2, transcription factor 1 isoform 3	chr1	13716	8269	8287	18	gggttagggagggttggg	ggg	tta	3	a	1	tt	2	tcctgtttataggttacaatttata	tgggggaagaggagatgttgattat	17.6
1484	NM_001198786	POU2F1	POU domain, class 2, transcription factor 1 isoform 3	chr1	13716	11756	11799	43	gggaaggtggggcggggggaccctctgactggatcagaaaggg	ggg	aaggt	5	gc	2	gggaccctctgactggatcagaaa	24	cctggcacttagaagagtgaggcca	caggcaagctgcttaccaccttcca	3.1
1485	NM_001198786	POU2F1	POU domain, class 2, transcription factor 1 isoform 3	chr1	13716	11987	12005	18	gggcctagggagggtggg	ggg	ccta	4	a	1	t	1	agggtcactatggggacttagcaca	agctgctgctggactggcccgagga	3.78261
1489	NM_001198783	POU2F1	POU domain, class 2, transcription factor 1 isoform 2	chr1	14038	3169	3188	19	ggggagggagggttttggg	ggg	ga	2	a	1	tttt	4	ctatttcagtgagctcccacactgt	gtaaggggagacttctgttcttaac	4.52632
1490	NM_001198783	POU2F1	POU domain, class 2, transcription factor 1 isoform 2	chr1	14038	8591	8609	18	gggttagggagggttggg	ggg	tta	3	a	1	tt	2	tcctgtttataggttacaatttata	tgggggaagaggagatgttgattat	17.6
1491	NM_001198783	POU2F1	POU domain, class 2, transcription factor 1 isoform 2	chr1	14038	12078	12121	43	gggaaggtggggcggggggaccctctgactggatcagaaaggg	ggg	aaggt	5	gc	2	gggaccctctgactggatcagaaa	24	cctggcacttagaagagtgaggcca	caggcaagctgcttaccaccttcca	3.1
1492	NM_001198783	POU2F1	POU domain, class 2, transcription factor 1 isoform 2	chr1	14038	12309	12327	18	gggcctagggagggtggg	ggg	ccta	4	a	1	t	1	agggtcactatggggacttagcaca	agctgctgctggactggcccgagga	3.78261
1494	NM_001080426	DUSP27	inactive dual specificity phosphatase 27	chr1	4034	890	918	28	GGGCGAGGGCACTGGGAGCATGCTCGGG	GGG	CGA	3	CACT	4	AGCATGCTC	9	AGGGGGGATCAGCTGAGGCTGAGGA	GCCAGAGTGCACGCCCTGACGGTGG	5.11538
1495	NM_001080426	DUSP27	inactive dual specificity phosphatase 27	chr1	4034	1533	1571	38	GGGAGCAGGGTGCGGGAGGATGATGAGGACAGCGTGGG	GGG	AGCA	4	TGC	3	AGGATGATGAGGACAGCGT	19	GGCGGCAGACAGGAGCTCAGAAGCA	CTCTGAGGCCAGTTCCTTCTACAAC	3.30435
1498	NM_000734	CD247	T-cell surface glycoprotein CD3 zeta chain isoform 2 precursor	chr1	1678	1130	1182	52	gggccgggcagaggggcagatggaaaggagcctaggccaggtgcaaccaggg	ggg	cc	2	caga	4	gcagatggaaaggagcctaggccaggtgcaacca	34	gccatgttgtgcctccctggtgaga	agctgcaggggcatgggaaggtggg	3.15
1499	NM_000734	CD247	T-cell surface glycoprotein CD3 zeta chain isoform 2 precursor	chr1	1678	1218	1248	30	gggtcagccagggcctgcgagggcagcggg	ggg	tcagcca	7	cctgcga	7	cagc	4	cgggcagggga	agcctccctgcctcaggcctctgtg	2.15789
1500	NM_052862	RCSD1	capZ-interacting protein	chr1	2991	105	147	42	gggagcggaggggacagcggggatcgtgagctccggcccggg	ggg	agcgga	6	gacagc	6	gatcgtgagctccggccc	18	ccgcagcccgaaactggccacggcc	cgagcgggtgcgtctgccgcagagt	1.92453
1501	NM_052862	RCSD1	capZ-interacting protein	chr1	2991	849	882	33	GGGAGCAGCGGGAGAGGGAGTGAGAACCCTGGG	GGG	AGCAGC	6	AGA	3	AGTGAGAACCCT	12	CCCCAGGATCCCCTTTGTCCAGTGA	ACCTGCTGAAAAGCCTCCTCTGAGG	0.871429
1502	NM_018442	DCAF6	DDB1- and CUL4-associated factor 6 isoform a	chr1	3404	13	49	36	gggttggcggggagggtatccaggacgaggagaggg	ggg	ttggc	5	ga	2	tatccaggacgaggaga	17	atctcgcgagaaa	aggagtcgccatcgcctccgcctcc	2.41935
1503	NM_001198957	DCAF6	DDB1- and CUL4-associated factor 6 isoform d	chr1	3524	13	49	36	gggttggcggggagggtatccaggacgaggagaggg	ggg	ttggc	5	ga	2	tatccaggacgaggaga	17	atctcgcgagaaa	aggagtcgccatcgcctccgcctcc	2.41935
1504	NM_001198956	DCAF6	DDB1- and CUL4-associated factor 6 isoform c	chr1	3617	13	49	36	gggttggcggggagggtatccaggacgaggagaggg	ggg	ttggc	5	ga	2	tatccaggacgaggaga	17	atctcgcgagaaa	aggagtcgccatcgcctccgcctcc	2.41935
1505	NM_001017977	DCAF6	DDB1- and CUL4-associated factor 6 isoform b	chr1	3344	13	49	36	gggttggcggggagggtatccaggacgaggagaggg	ggg	ttggc	5	ga	2	tatccaggacgaggaga	17	atctcgcgagaaa	aggagtcgccatcgcctccgcctcc	2.41935
1506	NM_001204516	KIFAP3	kinesin-associated protein 3 isoform 3	chr1	2865	53	84	31	gggcgggtctgggccgctccagtgttttggg	ggg	c	1	tct	3	ccgctccagtgtttt	15	gtgacggcccggcttaggcgactct	gcacagaagctgtgggaggagctgg	3
1507	NM_014970	KIFAP3	kinesin-associated protein 3 isoform 1	chr1	2997	53	84	31	gggcgggtctgggccgctccagtgttttggg	ggg	c	1	tct	3	ccgctccagtgtttt	15	gtgacggcccggcttaggcgactct	gcacagaagctgtgggaggagctgg	3
1508	NM_001204514	KIFAP3	kinesin-associated protein 3 isoform 2	chr1	3161	53	84	31	gggcgggtctgggccgctccagtgttttggg	ggg	c	1	tct	3	ccgctccagtgtttt	15	gtgacggcccggcttaggcgactct	gcacagaagctgtgggaggagctgg	3
1510	NM_015172	PRRC2C	protein PRRC2C	chr1	10384	8738	8759	21	ggggattgggaggggggcggg	ggg	gatt	4	a	1	gggc	4	ATCTTAAaggctatggtttattgca	aaaacatggagaattaagtcagata	18.6667
1512	NM_172071	RC3H1	roquin-1 isoform b	chr1	10996	5012	5033	21	gggtggtgggggtgggaaggg	ggg	tggt	4	ggt	3	aa	2	catcatactgttaacttaaacaaat	taatacagtcctgccattgcctacc	3.31818
1514	NM_001171182	CENPL	centromere protein L isoform 2	chr1	2147	35	56	21	gggaatttgggagggccaggg	ggg	aattt	5	a	1	cca	3	ttgtgaacccacttgtggagcgaga	gttagtctggcctctgtcttagctg	2.83333
1518	NM_003285	TNR	tenascin-R precursor	chr1	5190	1357	1412	55	GGGACTGTTCGGGGAAGGGGAGATGTGCCAACGGTACCTGTTTATGCGAGGAGGG	GGG	ACTGTTC	7	GAA	3	GAGATGTGCCAACGGTACCTGTTTATGCGAGGA	33	GACTGCAGGGAACTGAGGTGCCCTG	CTACGTTGGTGAGGACTGCGGCCAG	3.60606
1521	NM_001168237	ABL2	Abelson tyrosine-protein kinase 2 isoform g	chr1	11918	171	191	20	gggccagggcctgggctggg	ggg	cca	3	cct	3	ct	2	gagccgccggtggcccagccactca	agggagagaccggagcagcgccagg	1.74419
1522	NM_001168237	ABL2	Abelson tyrosine-protein kinase 2 isoform g	chr1	11918	250	287	37	ggggtcggcgggggcgcgggagtacgcgagagcaggg	ggg	gtcggc	6	ggcgc	5	agtacgcgagagca	14	ccggagccgaggaggaatgtgacca	ATGGGGCAGCAGGTGGGCCGCGTCG	5.14815
1523	NM_001168237	ABL2	Abelson tyrosine-protein kinase 2 isoform g	chr1	11918	6037	6070	33	gggtagggggtgggggctgtgtcttactcaggg	ggg	ta	2	ggt	3	ggctgtgtcttactca	16	ttttcttgcccaacaacaatctgaa	gcagcacctagctgtcttgcctaca	3.48387
1524	NM_001168237	ABL2	Abelson tyrosine-protein kinase 2 isoform g	chr1	11918	9393	9415	22	gggtgggattcagggctgtggg	ggg	t	1	attca	5	ctgt	4	acgctcctctcttactgagaagcat	acaagctacagcctactctggagca	2.36364
1527	NM_001168236	ABL2	Abelson tyrosine-protein kinase 2 isoform f	chr1	12164	171	191	20	gggccagggcctgggctggg	ggg	cca	3	cct	3	ct	2	gagccgccggtggcccagccactca	agggagagaccggagcagcgccagg	1.74419
1528	NM_001168236	ABL2	Abelson tyrosine-protein kinase 2 isoform f	chr1	12164	250	287	37	ggggtcggcgggggcgcgggagtacgcgagagcaggg	ggg	gtcggc	6	ggcgc	5	agtacgcgagagca	14	ccggagccgaggaggaatgtgacca	ATGGGGCAGCAGGTGGGCCGCGTCG	5.14815
1529	NM_001168236	ABL2	Abelson tyrosine-protein kinase 2 isoform f	chr1	12164	6283	6316	33	gggtagggggtgggggctgtgtcttactcaggg	ggg	ta	2	ggt	3	ggctgtgtcttactca	16	ttttcttgcccaacaacaatctgaa	gcagcacctagctgtcttgcctaca	3.48387
1530	NM_001168236	ABL2	Abelson tyrosine-protein kinase 2 isoform f	chr1	12164	9639	9661	22	gggtgggattcagggctgtggg	ggg	t	1	attca	5	ctgt	4	acgctcctctcttactgagaagcat	acaagctacagcctactctggagca	2.36364
1532	NM_152663	RALGPS2	ras-specific guanine nucleotide-releasing factor RalGPS2 isoform 1	chr1	7591	2703	2726	23	gggtttgtttgggattgggtggg	ggg	tttgttt	7	att	3	t	1	agaaatgttagtcatgtgagttctt	ggtgtttgttttgttttggatgagg	42
1535	NM_007314	ABL2	Abelson tyrosine-protein kinase 2 isoform b	chr1	12227	171	191	20	gggccagggcctgggctggg	ggg	cca	3	cct	3	ct	2	gagccgccggtggcccagccactca	agggagagaccggagcagcgccagg	1.74419
1536	NM_007314	ABL2	Abelson tyrosine-protein kinase 2 isoform b	chr1	12227	250	287	37	ggggtcggcgggggcgcgggagtacgcgagagcaggg	ggg	gtcggc	6	ggcgc	5	agtacgcgagagca	14	ccggagccgaggaggaatgtgacca	ATGGGGCAGCAGGTGGGCCGCGTCG	5.14815
1537	NM_007314	ABL2	Abelson tyrosine-protein kinase 2 isoform b	chr1	12227	6346	6379	33	gggtagggggtgggggctgtgtcttactcaggg	ggg	ta	2	ggt	3	ggctgtgtcttactca	16	ttttcttgcccaacaacaatctgaa	gcagcacctagctgtcttgcctaca	3.48387
1538	NM_007314	ABL2	Abelson tyrosine-protein kinase 2 isoform b	chr1	12227	9702	9724	22	gggtgggattcagggctgtggg	ggg	t	1	attca	5	ctgt	4	acgctcctctcttactgagaagcat	acaagctacagcctactctggagca	2.36364
1541	NM_001168238	ABL2	Abelson tyrosine-protein kinase 2 isoform h	chr1	11855	171	191	20	gggccagggcctgggctggg	ggg	cca	3	cct	3	ct	2	gagccgccggtggcccagccactca	agggagagaccggagcagcgccagg	1.74419
1542	NM_001168238	ABL2	Abelson tyrosine-protein kinase 2 isoform h	chr1	11855	250	287	37	ggggtcggcgggggcgcgggagtacgcgagagcaggg	ggg	gtcggc	6	ggcgc	5	agtacgcgagagca	14	ccggagccgaggaggaatgtgacca	ATGGGGCAGCAGGTGGGCCGCGTCG	5.14815
1543	NM_001168238	ABL2	Abelson tyrosine-protein kinase 2 isoform h	chr1	11855	5974	6007	33	gggtagggggtgggggctgtgtcttactcaggg	ggg	ta	2	ggt	3	ggctgtgtcttactca	16	ttttcttgcccaacaacaatctgaa	gcagcacctagctgtcttgcctaca	3.48387
1544	NM_001168238	ABL2	Abelson tyrosine-protein kinase 2 isoform h	chr1	11855	9330	9352	22	gggtgggattcagggctgtggg	ggg	t	1	attca	5	ctgt	4	acgctcctctcttactgagaagcat	acaagctacagcctactctggagca	2.36364
1545	NM_014864	FAM20B	glycosaminoglycan xylosylkinase	chr1	5946	4	50	46	gggccgggggtgggccggagccgctgtggcggcggcggcggctggg	ggg	cc	2	ggt	3	ccggagccgctgtggcggcggcggcggct	29	ggcc	ggcggtgagcgcggcgtggggctgc	5.5
1547	NM_001136001	ABL2	Abelson tyrosine-protein kinase 2 isoform e	chr1	2140	171	191	20	gggccagggcctgggctggg	ggg	cca	3	cct	3	ct	2	gagccgccggtggcccagccactca	agggagagaccggagcagcgccagg	1.74419
1548	NM_001136001	ABL2	Abelson tyrosine-protein kinase 2 isoform e	chr1	2140	250	287	37	ggggtcggcgggggcgcgggagtacgcgagagcaggg	ggg	gtcggc	6	ggcgc	5	agtacgcgagagca	14	ccggagccgaggaggaatgtgacca	ATGGGGCAGCAGGTGGGCCGCGTCG	5.14815
1550	NM_001286247	RALGPS2	ras-specific guanine nucleotide-releasing factor RalGPS2 isoform 2	chr1	7513	2625	2648	23	gggtttgtttgggattgggtggg	ggg	tttgttt	7	att	3	t	1	agaaatgttagtcatgtgagttctt	ggtgtttgttttgttttggatgagg	42
1553	NM_014810	CEP350	centrosome-associated protein 350	chr1	13456	87	132	45	gggccggggagcggggccagacctgcgccagagagaactgcaggg	ggg	cc	2	gagc	4	gccagacctgcgccagagagaactgca	27	ggccgcccctgacgaagtgactccc	agccgcagctcggggggtggcttgc	2.16923
1554	NM_014810	CEP350	centrosome-associated protein 350	chr1	13456	273	331	58	gggcagccctggggccggtcggggcggcgtcactgcaccctccgccaggctccgcggg	ggg	cagccct	7	gccggtc	7	gcggcgtcactgcaccctccgccaggctccgc	32	gtccccggagcggggaggccaggcc	atgcaccgtggtagccgagggcgga	1.58333
1559	NM_005819	STX6	syntaxin-6 isoform 1	chr1	5073	165	204	39	gggtcccgggggtggggtcaggccctccgacgcttcggg	ggg	tccc	4	ggt	3	gtcaggccctccgacgcttc	20	ggcgttcgtgattggccgcggccga	aggagccgggactggaggctgccga	2.5102
1560	NM_005819	STX6	syntaxin-6 isoform 1	chr1	5073	351	379	28	gggcagctgcgggaacaggcggggtggg	ggg	cagctgc	7	aacaggc	7	gt	2	ctcggcttcacccagactaaggcgc	cggagggagaccgggaggcacgggc	3.5
1562	NM_001135669	XPR1	xenotropic and polytropic retrovirus receptor 1 isoform 2	chr1	8301	2653	2673	20	gggaagggttgctgggtggg	ggg	aa	2	ttgct	5	t	1	aatttgatgtaacttttcttatttt	tgggaaatatgatgtatttgttaca	14
1565	NM_001286210	STX6	syntaxin-6 isoform 2	chr1	4808	165	204	39	gggtcccgggggtggggtcaggccctccgacgcttcggg	ggg	tccc	4	ggt	3	gtcaggccctccgacgcttc	20	ggcgttcgtgattggccgcggccga	aggagccgggactggaggctgccga	2.5102
1566	NM_001286210	STX6	syntaxin-6 isoform 2	chr1	4808	351	379	28	gggcagctgcgggaacaggcggggtggg	ggg	cagctgc	7	aacaggc	7	gt	2	ctcggcttcacccagactaaggcgc	cggagggagaccgggaggcacgggc	3.5
1568	NM_004736	XPR1	xenotropic and polytropic retrovirus receptor 1 isoform 1	chr1	8496	2848	2868	20	gggaagggttgctgggtggg	ggg	aa	2	ttgct	5	t	1	aatttgatgtaacttttcttatttt	tgggaaatatgatgtatttgttaca	14
1570	NM_001205293	CACNA1E	voltage-dependent R-type calcium channel subunit alpha-1E isoform 1	chr1	15087	14522	14549	27	gggatgggagaagggccagtgagtggg	ggg	at	2	agaa	4	ccagtgagt	9	aacttcctagtggtgagaataccat	atgggaatgagcttcatcaggaaca	3.94118
1572	NM_001205294	CACNA1E	voltage-dependent R-type calcium channel subunit alpha-1E isoform 2	chr1	14901	14336	14363	27	gggatgggagaagggccagtgagtggg	ggg	at	2	agaa	4	ccagtgagt	9	aacttcctagtggtgagaataccat	atgggaatgagcttcatcaggaaca	3.94118
1574	NM_000721	CACNA1E	voltage-dependent R-type calcium channel subunit alpha-1E isoform 3	chr1	14958	14393	14420	27	gggatgggagaagggccagtgagtggg	ggg	at	2	agaa	4	ccagtgagt	9	aacttcctagtggtgagaataccat	atgggaatgagcttcatcaggaaca	3.94118
1577	NM_001009992	ZNF648	zinc finger protein 648	chr1	3649	2236	2259	23	gggcactgggccgggctccaggg	ggg	cact	4	cc	2	ctcca	5	gaaactgcttctagaattacatgct	ataaggtggggaaaaagactaacct	3.28571
1580	NM_005562	LAMC2	laminin subunit gamma-2 isoform a precursor	chr1	5623	3970	4005	35	gggtgggatggggacatttgaacatgtttaatggg	ggg	t	1	at	2	gacatttgaacatgtttaat	20	ggctcgggagccatgtcatgtgagt	tatgctcaggtcaactgacctgacc	3.71429
1583	NM_015039	NMNAT2	nicotinamide/nicotinic acid mononucleotide adenylyltransferase 2 isoform 1	chr1	5560	1360	1380	20	gggttgggggtgggtgaggg	ggg	tt	2	ggt	3	tga	3	ttggacagactttcctctagtctcc	aatggggtgggagtcgggggaagtg	10.7692
1585	NM_002293	LAMC1	laminin subunit gamma-1 precursor	chr1	7889	247	276	29	gggcggcgggATGAGAgggAGCCATCggg	ggg	cggc	4	ATGAGA	6	AGCCATC	7	ttgccttcgccgtgacccagcgtgc	CCGCGCCGGCCCTGCGGCCCCGGGG	1.25
1588	NM_005717	ARPC5	actin-related protein 2/3 complex subunit 5 isoform 1	chr1	2077	203	226	23	gggtagtgggttgctgggctggg	ggg	tagt	4	ttgct	5	ct	2	ggaagagggaagtgaatcaggcgcc	cttgctgaggtagaggcagcgccaa	4.8125
1591	NM_001270439	ARPC5	actin-related protein 2/3 complex subunit 5 isoform 2	chr1	2086	203	226	23	gggtagtgggttgctgggctggg	ggg	tagt	4	ttgct	5	ct	2	ggaagagggaagtgaatcaggcgcc	cttgctgaggtagaggcagcgccaa	4.8125
1593	NM_001195215	DENND1B	DENN domain-containing protein 1B isoform 3	chr1	8377	144	163	19	gggtggggtgggaggcggg	ggg	t	1	gt	2	aggc	4	gctgctgtcacagaaaggctctggt	gaagtgccgggggcgcagccgacat	6.44444
1595	NM_144977	DENND1B	DENN domain-containing protein 1B isoform 2	chr1	2345	144	163	19	gggtggggtgggaggcggg	ggg	t	1	gt	2	aggc	4	gctgctgtcacagaaaggctctggt	gaagtgccgggggcgcagccgacat	6.44444
1597	NM_000069	CACNA1S	voltage-dependent L-type calcium channel subunit alpha-1S	chr1	6168	152	178	26	gggggcattggggacacagggaaggg	ggg	ggcatt	6	gacaca	6	aa	2	cctcagccagcctagtccccaaggc	aaagcactggggtgggggagcagga	3.575
1628	NM_001164586	IGFN1	immunoglobulin-like and fibronectin type III domain-containing protein 1	chr1	11810	1443	1471	28	GGGCCCCAGGGGGGGCTCCCTTGAAGGG	GGG	CCCCA	5	G	1	CTCCCTTGAA	10	GCCAGGGAGAGAAATCCAGAGAGCA	GCTGGGCCGGCTTCTGGGCTCCAGC	2.9434
1629	NM_001164586	IGFN1	immunoglobulin-like and fibronectin type III domain-containing protein 1	chr1	11810	2817	2875	58	GGGTGCTCAGGGATCTGGGGGGACACTAGGAGATAAGAAAGGATTAAGAGGTCCTGGG	GGG	TGCTCA	6	ATCT	4	GGGACACTAGGAGATAAGAAAGGATTAAGAGGTCCT	36	ACTGGCTAAGTAGGGCTCCAGGCCT	TCAATAGGGTCTGAACCAGATTTCT	4.92593
1630	NM_001164586	IGFN1	immunoglobulin-like and fibronectin type III domain-containing protein 1	chr1	11810	3361	3390	29	GGGAGTCCTGGGGTGACAGGGTCTGCGGG	GGG	AGTCCT	6	GTGACA	6	TCTGC	5	AGGGCACCATTCAGATGGTGGCCTA	TAGAGGTGGTCTCAAGGCCCCTGGA	2.28205
1631	NM_001164586	IGFN1	immunoglobulin-like and fibronectin type III domain-containing protein 1	chr1	11810	3582	3618	36	GGGACCAGGGTCTCTGAGGGCAGGAAGCAAAGTGGG	GGG	ACCA	4	TCTCTGA	7	CAGGAAGCAAAGT	13	ATGGCTCTGGGGGTCCAGGAGCCAT	TGAGGGGGATGGGACAAGATGCCCT	4.7931
1632	NM_001164586	IGFN1	immunoglobulin-like and fibronectin type III domain-containing protein 1	chr1	11810	3730	3768	38	GGGAGCCAGTGGGCTTATGGGGCTGGCAATGTGCTGGG	GGG	AGCCAGT	7	CTTAT	5	GCTGGCAATGTGCT	14	CGCACCTCACAATGGGGCCGCTTCT	TTATGAGGATGGATCAGAACTTCCA	3.21429
1633	NM_001164586	IGFN1	immunoglobulin-like and fibronectin type III domain-containing protein 1	chr1	11810	3793	3842	49	GGGCCTCAGGGAACTGGGGTCAGAACAGCCTATGGAGAAAGGTCAAGGG	GGG	CCTCA	5	AACT	4	GTCAGAACAGCCTATGGAGAAAGGTCAA	28		GCCTTGGGCCTAGGAGTACAGGGCC	3.69231
1634	NM_001164586	IGFN1	immunoglobulin-like and fibronectin type III domain-containing protein 1	chr1	11810	3945	3972	27	GGGTATTGGGAGTTCTGGGGAAATGGG	GGG	TATT	4	AGTTCT	6	GAAAT	5	CAGCAGATGGGCCAGGTTGTAGGAA	GTCAGTGGATAAGGAAGGTTATAAG	12
1635	NM_001164586	IGFN1	immunoglobulin-like and fibronectin type III domain-containing protein 1	chr1	11810	4060	4118	58	GGGGGTTCTGGGGCAATGGGGTCAATGGATGAAGCAGGTTATAGGAAAGATTTAGGGG	GGGG	GTTCT	5	CAAT	4	TCAATGGATGAAGCAGGTTATAGGAAAGATTTA	33	CAAGGCAGATTATAGGGATGGTGTA	CTCCTGAGGGAATAAGTTCAGGGAG	12.75
1636	NM_001164586	IGFN1	immunoglobulin-like and fibronectin type III domain-containing protein 1	chr1	11810	4178	4227	49	GGGAAGCGGGTTCAGGGAGCAAGGCAGATTATAGCGGTGGTTTAAAGGG	GGG	AAGC	4	TTCA	4	AGCAAGGCAGATTATAGCGGTGGTTTAAA	29	TATAGGGGTGGTTTACAGGATTCCA	TTCCAGGGAAATCGGGTCAATGGAT	6.75
1637	NM_001164586	IGFN1	immunoglobulin-like and fibronectin type III domain-containing protein 1	chr1	11810	4277	4310	33	GGGTTCCTGAGGGAATGGGTGCAGGTTACAGGG	GGG	TTCCTGA	7	AAT	3	TGCAGGTTACA	11	GAAACAGATAATAGGAAAGATTTGG	CTGGTTTAAGGGGTCCTGGGGAGAT	10.25
1638	NM_001164586	IGFN1	immunoglobulin-like and fibronectin type III domain-containing protein 1	chr1	11810	4415	4441	26	GGGCTCCTGAGGGAATGGGCACAGGG	GGG	CTCCTGA	7	AAT	3	CACA	4	GGGTCAGGTTATAGGGAGGATTTGG	AGCAAGGCAGGTTATAGGGATGGCT	10.6364
1639	NM_001164586	IGFN1	immunoglobulin-like and fibronectin type III domain-containing protein 1	chr1	11810	4577	4630	53	GGGGTTCTGGGGAAATGGGGTTAATTGAGGCAGGCTATAGGAAAGATTTGGGG	GGGG	TTCT	4	AAAT	4	TTAATTGAGGCAGGCTATAGGAAAGATTT	29	AAGGCAGGTTACAGGGGTGGTTTAA	GTTTCTGAGGGAGGGGGTTCAGGGA	28.1429
1640	NM_001164586	IGFN1	immunoglobulin-like and fibronectin type III domain-containing protein 1	chr1	11810	4841	4867	26	GGGCTCCTAAGGGAATGGGTTCAGGG	GGG	CTCCTAA	7	AAT	3	TTCA	4	AAGGCAGGTTATAGGAAGGATTTGG	AGTAAGGCAAGTTTTAGGGATGGTT	12.625
1641	NM_001164586	IGFN1	immunoglobulin-like and fibronectin type III domain-containing protein 1	chr1	11810	5110	5166	56	GGGAGTTCTGGGGAAATGGGGTCAATGGATGAGGCAGGTTATAGGAAGAATTTGGG	GGG	AGTTCT	6	GAAAT	5	GTCAATGGATGAGGCAGGTTATAGGAAGAATTT	33	CAAGGCAGGTTTTAGGGATGGTTTA	GGCTCCTGAGGGAATAGGTTCAGGG	13.7273
1642	NM_001164586	IGFN1	immunoglobulin-like and fibronectin type III domain-containing protein 1	chr1	11810	5273	5299	26	GGGCTCCTGAGGGAATGGGTTCAGGG	GGG	CTCCTGA	7	AAT	3	TTCA	4	GAGGCAGGTTATAGGAAGGATTTGG	AGTAAGGCAGGTTTCAGGGATGGTT	11.7778
1643	NM_001164586	IGFN1	immunoglobulin-like and fibronectin type III domain-containing protein 1	chr1	11810	5434	5492	58	GGGAGTTCTGGGGAAATGGGGTCAATGGATGAGGCAGGTTATAGGAAGGATTTGTGGG	GGG	AGTTCT	6	GAAAT	5	GTCAATGGATGAGGCAGGTTATAGGAAGGATTTGT	35	CAAGGCAGATTTTAGGGATGCTTTA	CTCCTGAGGGAATAGGTTCAGGAAG	9.91667
1644	NM_001164586	IGFN1	immunoglobulin-like and fibronectin type III domain-containing protein 1	chr1	11810	5597	5623	26	GGGCTCCTGAGGGAATGGGTTCAGGG	GGG	CTCCTGA	7	AAT	3	TTCA	4	GAGGCAGGTTATAGGAAGGATTTGG	AGTAAGGCAGGTTTCAGGGATGGTT	11.7778
1645	NM_001164586	IGFN1	immunoglobulin-like and fibronectin type III domain-containing protein 1	chr1	11810	5758	5816	58	GGGAGTTCTGGGGAAATGGGGTCAATGGATGAGGCAGGTTATAGGAAGGATTTGTGGG	GGG	AGTTCT	6	GAAAT	5	GTCAATGGATGAGGCAGGTTATAGGAAGGATTTGT	35	CAAGGCAGATTTTAGGGATGCTTTA	CTCCTGAGGGAATAGGTTCAGGAAG	9.91667
1646	NM_001164586	IGFN1	immunoglobulin-like and fibronectin type III domain-containing protein 1	chr1	11810	5921	5947	26	GGGCTCCTGAGGGAATGGGTTCAGGG	GGG	CTCCTGA	7	AAT	3	TTCA	4	GAGGCAGGTTATAGGAAGGATTTGG	AGTAAGGAAGGTTTCAGGGATGGTT	13.25
1647	NM_001164586	IGFN1	immunoglobulin-like and fibronectin type III domain-containing protein 1	chr1	11810	6029	6055	26	GGGCTCCTAAGGGAATGGGTTCAGGG	GGG	CTCCTAA	7	AAT	3	TTCA	4	AAGGCAGGTTATAGGAAGGATTTGG	AGTAAGGAAGGTTTCAGGGATGGTT	13
1648	NM_001164586	IGFN1	immunoglobulin-like and fibronectin type III domain-containing protein 1	chr1	11810	6353	6379	26	GGGCTCCTAAGGGAATGGGTTCAGGG	GGG	CTCCTAA	7	AAT	3	TTCA	4	GAGGCAGGTTATAGGAAGGATTTAG	AGTAAGACAGGTTTCAGGGATGGTT	9.66667
1649	NM_001164586	IGFN1	immunoglobulin-like and fibronectin type III domain-containing protein 1	chr1	11810	6569	6614	45	GGGCTCCTAAGGGAATGGGTTCAGAGAGTAAGGCAGGTTTTAGGG	GGG	CTCCTAA	7	AAT	3	TTCAGAGAGTAAGGCAGGTTTTA	23	GAGGCAGGTTATAGGAAGGATTTGG	ATGGTTTAGGGAGTTCTGGGGAAAT	14.2222
1650	NM_001164586	IGFN1	immunoglobulin-like and fibronectin type III domain-containing protein 1	chr1	11810	6687	6722	35	GGGAATGGGTTCAGGGAGTAAGGCAGGTTTCAGGG	GGG	AAT	3	TTCA	4	AGTAAGGCAGGTTTCA	16	ATAGGAAGGATTTGGGAGCTCCTGA	ATGGTTTAGGGGGTTCTGAAGAAAT	12.2222
1651	NM_001164586	IGFN1	immunoglobulin-like and fibronectin type III domain-containing protein 1	chr1	11810	6785	6811	26	GGGCTCCTAAGGGAATGGGTTCAGGG	GGG	CTCCTAA	7	AAT	3	TTCA	4	AAGGCAGGTTATAGGAAGGATTTGG	AGTAAGGCAGGTTTCAGGGATGGTT	11.5556
1652	NM_001164586	IGFN1	immunoglobulin-like and fibronectin type III domain-containing protein 1	chr1	11810	6838	6894	56	GGGAGTTCTGGGGAAATGGGGTCAATGGATGAGGCAGATTATAGGAAGGATTTGGG	GGG	AGTTCT	6	GAAAT	5	GTCAATGGATGAGGCAGATTATAGGAAGGATTT	33	TA	AGCTCCTGAGGAAATGGGTTCAGGC	9.9
1653	NM_001164586	IGFN1	immunoglobulin-like and fibronectin type III domain-containing protein 1	chr1	11810	7171	7200	29	GGGGAAACGGGACCAGAGGGTAAGATGGG	GGG	GAAAC	5	ACCAGA	6	TAAGAT	6	TTATAGAGGAGGCTCAGGAGGATCT	TTATGGAGATGGTTCAGGGAGGCTT	9.2
1654	NM_001164586	IGFN1	immunoglobulin-like and fibronectin type III domain-containing protein 1	chr1	11810	7457	7485	28	GGGGCACAGGGGTGCTGGGGTCTCAGGG	GGG	GCACA	5	GTGCT	5	GTCTCA	6	GGCATGGCACACAGAGACAGCCTCA	AGGGCGACAGACTCTTTCAGATGAG	4.85
1655	NM_001164586	IGFN1	immunoglobulin-like and fibronectin type III domain-containing protein 1	chr1	11810	7687	7725	38	GGGATAATGGGGGCTTCTGGGTTTCTTGATGGCAAGGG	GGG	ATAAT	5	GGCTTCT	7	TTTCTTGATGGCAA	14	GAAGGATAGGTCTCCAGACCAAGCA	GGCAGTGGAAGGTGAGACCTGGGCA	6.35
1656	NM_001164586	IGFN1	immunoglobulin-like and fibronectin type III domain-containing protein 1	chr1	11810	8128	8152	24	GGGCCAGGGGGCTTTAAGGGTGGG	GGG	CCAG	4	GCTTTAA	7	T	1	TGCCGCTTTTGGTGGGACCCATGAA	GAGGGTGCACCAGGCCAAGAGGCGG	3.86667
1657	NM_001164586	IGFN1	immunoglobulin-like and fibronectin type III domain-containing protein 1	chr1	11810	11609	11630	21	gggagggtgggcacagctggg	ggg	a	1	t	1	cacagct	7	attttcctgggctgagccgtttgga	cctgctgtgaccactgggagggaag	3.72727
1659	NM_021636	LGR6	leucine-rich repeat-containing G-protein coupled receptor 6 isoform 2	chr1	3345	3103	3138	35	ggggtggagggttgatcagggcacagtggacaggg	ggg	gtgga	5	ttgatca	7	cacagtggaca	11	aaatgagggaagtaaagacagtgaa	agacctcacagagaaaggcctggaa	5.73333
1664	NM_018085	IPO9	importin-9	chr1	11416	24	86	62	gggctggcgggctgaggggagaaaagATGGCGGCGGCGGCGGCAGCTGGTGCGGCCTCCggg	ggg	ctggc	5	ctgag	5	agaaaagATGGCGGCGGCGGCGGCAGCTGGTGCGGCCTCC	40	attcggtggcgggtcccggccgcg	CTGCCGGGTCCAGTGGCACAAGGAT	3.04348
1666	NR_046696	IPO9-AS1		chr1	842	452	472	20	gggcgggagcgggcggaggg	ggg	c	1	agc	3	cgga	4	gaagccgcgcctgcgcaccagaggc	cggggaatgaatctaagcctccaga	2.72414
1668	NM_001017404	LGR6	leucine-rich repeat-containing G-protein coupled receptor 6 isoform 3	chr1	3041	2799	2834	35	ggggtggagggttgatcagggcacagtggacaggg	ggg	gtgga	5	ttgatca	7	cacagtggaca	11	aaatgagggaagtaaagacagtgaa	agacctcacagagaaaggcctggaa	5.73333
1670	NM_001017403	LGR6	leucine-rich repeat-containing G-protein coupled receptor 6 isoform 1 precursor	chr1	3458	3216	3251	35	ggggtggagggttgatcagggcacagtggacaggg	ggg	gtgga	5	ttgatca	7	cacagtggaca	11	aaatgagggaagtaaagacagtgaa	agacctcacagagaaaggcctggaa	5.73333
1673	NM_177402	SYT2	synaptotagmin-2	chr1	7603	4248	4298	50	ggggatgtcagggtactggggtgtaggcactaagcaggatagagttaggg	ggg	gatgtca	7	tact	4	gtgtaggcactaagcaggatagagtta	27	ctcactgctgggcaggtttatttct	tgtctggctagtaaggggttctgga	8.42857
1674	NM_177402	SYT2	synaptotagmin-2	chr1	7603	4853	4873	20	ggggtgggggtaagggtggg	ggg	gt	2	ggtaa	5	t	1	tcttataaacctgcctccatgcagt	tgacagcaaagaggttgaggaacct	4.5
1676	NM_032103	PPP1R12B	protein phosphatase 1 regulatory subunit 12B isoform c	chr1	9463	9214	9233	19	gggatggggtggggttggg	ggg	at	2	gt	2	gtt	3	acttcagtccactgtaaatacacct	gttgtttagggagaagcagccagac	4.83333
1682	NM_000674	ADORA1	adenosine receptor A1	chr1	2919	219	246	27	gggccgggctgggagcgctgcggcggg	ggg	cc	2	ct	2	agcgctgcggc	11	gagctctgccagctttggtgacctt	agccggaggactatgagctgccgcg	2.25807
1683	NM_000674	ADORA1	adenosine receptor A1	chr1	2919	1619	1644	25	gggagggcaagggtcctacggaggg	ggg	a	1	caa	3	tcctacgga	9	cacctctgggccctgcaggaggcct	accaggtgtctagaggcaacagtgt	2.20588
1684	NM_000674	ADORA1	adenosine receptor A1	chr1	2919	2380	2442	62	gggaacggggtggacgagggagtgtctgtaaggactcagtgttgactgtaggcgcccctggg	ggg	aacg	4	tggacga	7	agtgtctgtaaggactcagtgttgactgtaggcgcccct	39	caactcgggagcattctgcctgcct	gtgggtttagcaggctgcagcaggc	2.55556
1685	NM_000674	ADORA1	adenosine receptor A1	chr1	2919	2691	2730	39	gggagggcgaggcgggggagcctggagcccctgtgtggg	ggg	a	1	cgaggc	6	ggagcctggagcccctgtgt	20	gtgggggagcctggagcccctgtgt	agggcgaggcgggggatcctggagc	3.10526
1687	NM_032104	PPP1R12B	protein phosphatase 1 regulatory subunit 12B isoform d	chr1	9644	9395	9414	19	gggatggggtggggttggg	ggg	at	2	gt	2	gtt	3	acttcagtccactgtaaatacacct	gttgtttagggagaagcagccagac	4.83333
1692	NM_001048230	ADORA1	adenosine receptor A1	chr1	2764	1464	1489	25	gggagggcaagggtcctacggaggg	ggg	a	1	caa	3	tcctacgga	9	cacctctgggccctgcaggaggcct	accaggtgtctagaggcaacagtgt	2.20588
1693	NM_001048230	ADORA1	adenosine receptor A1	chr1	2764	2225	2287	62	gggaacggggtggacgagggagtgtctgtaaggactcagtgttgactgtaggcgcccctggg	ggg	aacg	4	tggacga	7	agtgtctgtaaggactcagtgttgactgtaggcgcccct	39	caactcgggagcattctgcctgcct	gtgggtttagcaggctgcagcaggc	2.55556
1694	NM_001048230	ADORA1	adenosine receptor A1	chr1	2764	2536	2575	39	gggagggcgaggcgggggagcctggagcccctgtgtggg	ggg	a	1	cgaggc	6	ggagcctggagcccctgtgt	20	gtgggggagcctggagcccctgtgt	agggcgaggcgggggatcctggagc	3.10526
1698	NM_001136504	SYT2	synaptotagmin-2	chr1	7613	58	84	26	gggccggcggggaagtgggaagaggg	ggg	ccggc	5	gaagt	5	aaga	4	cgcgggagcgagggccgcagcggca	acctggacttcgggaccccagctgt	2.40476
1699	NM_001136504	SYT2	synaptotagmin-2	chr1	7613	4258	4308	50	ggggatgtcagggtactggggtgtaggcactaagcaggatagagttaggg	ggg	gatgtca	7	tact	4	gtgtaggcactaagcaggatagagtta	27	ctcactgctgggcaggtttatttct	tgtctggctagtaaggggttctgga	8.42857
1700	NM_001136504	SYT2	synaptotagmin-2	chr1	7613	4863	4883	20	ggggtgggggtaagggtggg	ggg	gt	2	ggtaa	5	t	1	tcttataaacctgcctccatgcagt	tgacagcaaagaggttgaggaacct	4.5
1704	NM_005686	SOX13	transcription factor SOX-13	chr1	4073	279	325	46	gggcagagggcagagggcagagagcggcctggctcggcggagaggg	ggg	caga	4	caga	4	cagagagcggcctggctcggcggaga	26	aggcagggagacggccgcaagccca	cgccgcccggccggaaccaagctcg	1.79245
1705	NM_005686	SOX13	transcription factor SOX-13	chr1	4073	356	390	34	gggacggcgggccccgtggggcgcggacccaggg	ggg	acggc	5	ccccgt	6	gcgcggaccca	11	ccgccc	tggccgtgggtccgcagcgactccc	1.14493
1706	NM_005686	SOX13	transcription factor SOX-13	chr1	4073	793	834	41	GGGAATTTCAGGGGCTCCTGGGACTGTAGCTCTCCAGAGGG	GGG	AATTTCA	7	GCTCCT	6	ACTGTAGCTCTCCAGA	16	TGCTGACCCCCAAGCTCCAGCCCAG	TAATGGGTCCCCAGAACCCAAGAGA	0.851064
1707	NM_005686	SOX13	transcription factor SOX-13	chr1	4073	3612	3660	48	gggtcgggggggtccccattcttggaagaggttgagaagactcctggg	ggg	tc	2	g	1	tccccattcttggaagaggttgagaagactcct	33	tctttattcctccctcatgagcaca	cttcagcctctcccacccagccctg	1.47561
1709	NM_014935	PLEKHA6	pleckstrin homology domain-containing family A member 6	chr1	7414	122	171	49	gggggccccaggggcgggggaggaggaccccagctggcctgagctgggg	gggg	gcccca	6	c	1	gaggaggaccccagctggcctgagct	26	agatccggagccccgctctgcagaa	ggaggggtgccttggggctcgcaga	2.62963
1710	NM_014935	PLEKHA6	pleckstrin homology domain-containing family A member 6	chr1	7414	4458	4498	40	ggggatctgggtgaagggggttgagtagcgactgcctggg	ggg	gatct	5	tgaa	4	ggttgagtagcgactgcct	19	cagcctcagtggagatgcttggtgt	agatggctgttagtaggtctgtgcc	5.35
1712	NM_001684	ATP2B4	plasma membrane calcium-transporting ATPase 4 isoform 4b	chr1	8742	116	134	18	gggggctgggaggggggg	ggg	ggct	4	a	1	g	1	tctgctgttgagatcgtccaaagct	cacgaacttcgtggggcaccatccc	5.60714
1714	NM_001001396	ATP2B4	plasma membrane calcium-transporting ATPase 4 isoform 4a	chr1	8920	116	134	18	gggggctgggaggggggg	ggg	ggct	4	a	1	g	1	tctgctgttgagatcgtccaaagct	cacgaacttcgtggggcaccatccc	5.60714
1715	NM_015090	NFASC	neurofascin isoform 4 precursor	chr1	10121	297	356	59	ggggagcagggagcagggccaggtgccgaggATGGCCAGGCAGCCACCGCCGCCCTggg	ggg	gagca	5	agca	4	ccaggtgccgaggATGGCCAGGCAGCCACCGCCGCCCT	38	tcgaggtgacaagaccccgagtgct	TCCATGCAGCCTTCCTCCTCTGCCT	1.04878
1716	NM_001160333	NFASC	neurofascin isoform 6 precursor	chr1	2492	297	356	59	ggggagcagggagcagggccaggtgccgaggATGGCCAGGCAGCCACCGCCGCCCTggg	ggg	gagca	5	agca	4	ccaggtgccgaggATGGCCAGGCAGCCACCGCCGCCCT	38	tcgaggtgacaagaccccgagtgct	TCCATGCAGCCTTCCTCCTCTGCCT	1.04878
1717	NM_001160332	NFASC	neurofascin isoform 3 precursor	chr1	10136	297	356	59	ggggagcagggagcagggccaggtgccgaggATGGCCAGGCAGCCACCGCCGCCCTggg	ggg	gagca	5	agca	4	ccaggtgccgaggATGGCCAGGCAGCCACCGCCGCCCT	38	tcgaggtgacaagaccccgagtgct	TCCATGCAGCCTTCCTCCTCTGCCT	1.04878
1718	NM_001160331	NFASC	neurofascin isoform 2 precursor	chr1	9943	59	118	59	ggggagcagggagcagggccaggtgccgaggATGGCCAGGCAGCCACCGCCGCCCTggg	ggg	gagca	5	agca	4	ccaggtgccgaggATGGCCAGGCAGCCACCGCCGCCCT	38	tcgaggtgacaagaccccgagtgct	TCCATGCAGCCTTCCTCCTCTGCCT	1.04878
1721	NM_001242925	TMCC2	transmembrane and coiled-coil domains protein 2 isoform 2	chr1	3340	1470	1496	26	GGGGCTGGGCCTGGTGGGGCGCTGGG	GGG	GCT	3	CCTGGT	6	GCGCT	5	CTCAGCCGGGGCAGGCAGCAACTCT	GAGCCCTAAGTCCAATGCACTGTAT	3.08824
1722	NM_001242925	TMCC2	transmembrane and coiled-coil domains protein 2 isoform 2	chr1	3340	2598	2625	27	gggatgggagggtccctagccttcggg	ggg	at	2	a	1	tccctagccttc	12	ggctctgctggccgcagagaacaca	cacctccagggccagagagcaggct	1.75
1726	NM_014858	TMCC2	transmembrane and coiled-coil domains protein 2 isoform 1	chr1	4004	95	119	24	ggggagcggggcgcgcgggccggg	ggg	gagc	4	gcgcgc	6	cc	2	ctttgcggcaggctgcgcgtcaggc	gagggggccgggcgcgctgcgggct	5.88
1727	NM_014858	TMCC2	transmembrane and coiled-coil domains protein 2 isoform 1	chr1	4004	2134	2160	26	GGGGCTGGGCCTGGTGGGGCGCTGGG	GGG	GCT	3	CCTGGT	6	GCGCT	5	CTCAGCCGGGGCAGGCAGCAACTCT	GAGCCCTAAGTCCAATGCACTGTAT	3.08824
1728	NM_014858	TMCC2	transmembrane and coiled-coil domains protein 2 isoform 1	chr1	4004	3262	3289	27	gggatgggagggtccctagccttcggg	ggg	at	2	a	1	tccctagccttc	12	ggctctgctggccgcagagaacaca	cacctccagggccagagagcaggct	1.75
1729	NM_001005389	NFASC	neurofascin isoform 5 precursor	chr1	2510	297	356	59	ggggagcagggagcagggccaggtgccgaggATGGCCAGGCAGCCACCGCCGCCCTggg	ggg	gagca	5	agca	4	ccaggtgccgaggATGGCCAGGCAGCCACCGCCGCCCT	38	tcgaggtgacaagaccccgagtgct	TCCATGCAGCCTTCCTCCTCTGCCT	1.04878
1730	NM_001005388	NFASC	neurofascin isoform 1 precursor	chr1	10334	297	356	59	ggggagcagggagcagggccaggtgccgaggATGGCCAGGCAGCCACCGCCGCCCTggg	ggg	gagca	5	agca	4	ccaggtgccgaggATGGCCAGGCAGCCACCGCCGCCCT	38	tcgaggtgacaagaccccgagtgct	TCCATGCAGCCTTCCTCCTCTGCCT	1.04878
1733	NM_001297611	TMCC2	transmembrane and coiled-coil domains protein 2 isoform 3	chr1	2798	928	954	26	GGGGCTGGGCCTGGTGGGGCGCTGGG	GGG	GCT	3	CCTGGT	6	GCGCT	5	CTCAGCCGGGGCAGGCAGCAACTCT	GAGCCCTAAGTCCAATGCACTGTAT	3.08824
1734	NM_001297611	TMCC2	transmembrane and coiled-coil domains protein 2 isoform 3	chr1	2798	2056	2083	27	gggatgggagggtccctagccttcggg	ggg	at	2	a	1	tccctagccttc	12	ggctctgctggccgcagagaacaca	cacctccagggccagagagcaggct	1.75
1737	NM_001297613	TMCC2	transmembrane and coiled-coil domains protein 2 isoform 4	chr1	2818	948	974	26	GGGGCTGGGCCTGGTGGGGCGCTGGG	GGG	GCT	3	CCTGGT	6	GCGCT	5	CTCAGCCGGGGCAGGCAGCAACTCT	GAGCCCTAAGTCCAATGCACTGTAT	3.08824
1738	NM_001297613	TMCC2	transmembrane and coiled-coil domains protein 2 isoform 4	chr1	2818	2076	2103	27	gggatgggagggtccctagccttcggg	ggg	at	2	a	1	tccctagccttc	12	ggctctgctggccgcagagaacaca	cacctccagggccagagagcaggct	1.75
1740	NM_052934	SLC26A9	solute carrier family 26 member 9 isoform a	chr1	4799	2558	2609	51	ggggtcacagggggtgtcgggcggaggaaagtgcatcccccagagcttggg	ggg	gtcaca	6	ggtgtc	6	cggaggaaagtgcatcccccagagctt	27	tgggacttccataaaggatgagcct	ttcctctctcctctccccctctctc	1.05051
1743	NM_004759	MAPKAPK2	MAP kinase-activated protein kinase 2 isoform 1	chr1	3517	0	38	38	gggcgccgggccggtgggagccagcggcgcgcggtggg	ggg	cgcc	4	ccggt	5	agccagcggcgcgcggt	17		acccacggagccccgcgacccgccg	1.04762
1744	NM_004759	MAPKAPK2	MAP kinase-activated protein kinase 2 isoform 1	chr1	3517	74	129	55	gggccgggtcggggaagccggctccagcccggagcgaacttcgcagcccgtcggg	ggg	cc	2	tc	2	gaagccggctccagcccggagcgaacttcgcagcccgtc	39	agcctggagcc	gggcggcggggagggggcccggagc	3.01667
1745	NM_004759	MAPKAPK2	MAP kinase-activated protein kinase 2 isoform 1	chr1	3517	2587	2617	30	ggggccaggggcaggcagggctgcagaggg	ggg	gcca	4	gcaggca	7	ctgcaga	7	tctgtgcctgggatcgtgcatttga	agacggccctgctggggcttaggaa	3.96429
1746	NM_004759	MAPKAPK2	MAP kinase-activated protein kinase 2 isoform 1	chr1	3517	3214	3266	52	ggggccggtgaggggaggggcctcccccagcacagatgaggagcagctgggg	gggg	ccggtga	7	a	1	cctcccccagcacagatgaggagcagct	28	ccatcaccccaaacaactcagcttc	taggctgtctgtgccatggcccccc	0.76259
1748	NM_001006658	CR2	complement receptor type 2 isoform 1 precursor	chr1	4170	121	169	48	GGGCGCCGCGGGCCTGCTCGGGGTTTTCTTGGCTCTCGTCGCACCGGG	GGG	CGCCGC	6	CCTGCTC	7	GTTTTCTTGGCTCTCGTCGCACC	23	gccgcgggggcttcggccgtggcAT	GGTCCTCGGGATTTCTTGTGGCTCT	3.45238
1750	NM_001877	CR2	complement receptor type 2 isoform 2 precursor	chr1	3993	121	169	48	GGGCGCCGCGGGCCTGCTCGGGGTTTTCTTGGCTCTCGTCGCACCGGG	GGG	CGCCGC	6	CCTGCTC	7	GTTTTCTTGGCTCTCGTCGCACC	23	gccgcgggggcttcggccgtggcAT	GGTCCTCGGGATTTCTTGTGGCTCT	3.45238
1753	NM_032960	MAPKAPK2	MAP kinase-activated protein kinase 2 isoform 2	chr1	2980	0	38	38	gggcgccgggccggtgggagccagcggcgcgcggtggg	ggg	cgcc	4	ccggt	5	agccagcggcgcgcggt	17		acccacggagccccgcgacccgccg	1.04762
1754	NM_032960	MAPKAPK2	MAP kinase-activated protein kinase 2 isoform 2	chr1	2980	74	129	55	gggccgggtcggggaagccggctccagcccggagcgaacttcgcagcccgtcggg	ggg	cc	2	tc	2	gaagccggctccagcccggagcgaacttcgcagcccgtc	39	agcctggagcc	gggcggcggggagggggcccggagc	3.01667
1755	NM_032960	MAPKAPK2	MAP kinase-activated protein kinase 2 isoform 2	chr1	2980	2050	2080	30	ggggccaggggcaggcagggctgcagaggg	ggg	gcca	4	gcaggca	7	ctgcaga	7	tctgtgcctgggatcgtgcatttga	agacggccctgctggggcttaggaa	3.96429
1756	NM_032960	MAPKAPK2	MAP kinase-activated protein kinase 2 isoform 2	chr1	2980	2677	2729	52	ggggccggtgaggggaggggcctcccccagcacagatgaggagcagctgggg	gggg	ccggtga	7	a	1	cctcccccagcacagatgaggagcagct	28	ccatcaccccaaacaactcagcttc	taggctgtctgtgccatggcccccc	0.76259
1758	NM_025179	PLXNA2	plexin-A2 precursor	chr1	11443	68	96	28	gggagggcggcggagggcagttgctggg	ggg	a	1	cggcgga	7	cagttgct	8	agcggcatccgcgccagactggagc	aatttttcagccgagagggcgagcg	3.29167
1760	NM_001170588	HHAT	protein-cysteine N-palmitoyltransferase HHAT isoform 3	chr1	3446	50	85	35	gggcagctccgggggaaagagggtggcgtcccggg	ggg	cagctcc	7	ggaaaga	7	tggcgtccc	9	acgcgcgctgcgctgctcctccaaa	gaagcccgcagccgccgccgatgtc	1.69643
1762	NM_019605	SERTAD4	SERTA domain-containing protein 4	chr1	2008	48	91	43	gggcggccgggccgggacccgcgagtgtgcaccggcggccggg	ggg	cggcc	5	cc	2	acccgcgagtgtgcaccggcggcc	24	cgcgcacccgcagtcaccgccgagc	ctggcgccgagcccagagcggacca	1.02667
1764	NM_018194	HHAT	protein-cysteine N-palmitoyltransferase HHAT isoform 1	chr1	3641	50	85	35	gggcagctccgggggaaagagggtggcgtcccggg	ggg	cagctcc	7	ggaaaga	7	tggcgtccc	9	acgcgcgctgcgctgctcctccaaa	gaagcccgcagccgccgccgatgtc	1.69643
1766	NM_001170587	HHAT	protein-cysteine N-palmitoyltransferase HHAT isoform 4	chr1	3507	50	85	35	gggcagctccgggggaaagagggtggcgtcccggg	ggg	cagctcc	7	ggaaaga	7	tggcgtccc	9	acgcgcgctgcgctgctcctccaaa	gaagcccgcagccgccgccgATGTC	1.69643
1770	NM_015471	NSL1	kinetochore-associated protein NSL1 homolog isoform 1	chr1	13135	7383	7404	21	gggtcctggggcagggtaggg	ggg	tcct	4	gca	3	ta	2	gggtgtggaggcccttatagctgct	tgtcccaggacatggagctggagca	2.86667
1774	NM_001042549	NSL1	kinetochore-associated protein NSL1 homolog isoform 2	chr1	13220	7468	7489	21	gggtcctggggcagggtaggg	ggg	tcct	4	gca	3	ta	2	gggtgtggaggcccttatagctgct	tgtcccaggacatggagctggagca	2.86667
1776	NM_006243	PPP2R5A	serine/threonine-protein phosphatase 2A 56 kDa regulatory subunit alpha isoform isoform 1	chr1	3128	6	35	29	gggccggggctacggggcagcgccccggg	ggg	cc	2	gctac	5	gcagcgcccc	10	cgcaga	cgatgaggggccggcgttgaccggg	2.55
1777	NM_006243	PPP2R5A	serine/threonine-protein phosphatase 2A 56 kDa regulatory subunit alpha isoform isoform 1	chr1	3128	438	463	25	ggggccggagggccgtggggccggg	ggg	gccgga	6	ccgt	4	gcc	3	gcgaggagaagctcggcggcgtccc	gcgcaggggcgcgagcaccccgcgc	2.18519
1779	NM_001030287	ATF3	cyclic AMP-dependent transcription factor ATF-3 isoform 1	chr1	1922	1055	1071	16	gggtgggagggatggg	ggg	t	1	a	1	at	2	attcaggcagcagtgtctgtacctc	gccatctccttcaccgtggctacca	2.25
1781	NM_001270616	PROX1	prospero homeobox protein 1	chr1	8500	8053	8071	18	ggggagggtgggaaaggg	ggg	ga	2	t	1	aaa	3	aaacaggaaaaaaaaaagttgttgt	gttttactttgtgtgttttaagctt	23.6667
1785	NM_005401	PTPN14	tyrosine-protein phosphatase non-receptor type 14	chr1	13443	464	514	50	gggactccggggcgccacgggggccatgtaagcagctatcttccagaggg	ggg	actcc	5	gcgccac	7	ggccatgtaagcagctatcttccaga	26	gccgcgaaggacagcctttccgcgc	ccacactgggcatggacaccctttt	1.85714
1786	NM_005401	PTPN14	tyrosine-protein phosphatase non-receptor type 14	chr1	13443	9037	9065	28	gggggttggggggatggagggtacaggg	ggg	ggttg	5	ggatgga	7	taca	4	aagatctgtcaatcccttgaggtgc	cattctaggatgtgtgccagggagc	6.71429
1788	NM_002763	PROX1	prospero homeobox protein 1	chr1	8172	7725	7743	18	ggggagggtgggaaaggg	ggg	ga	2	t	1	aaa	3	aaacaggaaaaaaaaaagttgttgt	gttttactttgtgtgttttaagctt	23.6667
1790	NM_003238	TGFB2	transforming growth factor beta-2 isoform 2 precursor	chr1	5870	312	335	23	gggaaagggtgggagtccaaggg	ggg	aaa	3	t	1	agtccaa	7	cgttggggagaagccagcagaggtt	agcccctgcgcaaccccctcaggaa	1.13235
1792	NM_001135599	TGFB2	transforming growth factor beta-2 isoform 1 precursor	chr1	5954	312	335	23	gggaaagggtgggagtccaaggg	ggg	aaa	3	t	1	agtccaa	7	cgttggggagaagccagcagaggtt	agcccctgcgcaaccccctcaggaa	1.13235
1794	NM_022831	AIDA	axin interactor, dorsalization-associated protein	chr1	3006	168	193	25	ggggtaggggcgggaggggacgggg	gggg	ta	2	cggga	5	ac	2	tggcgccctagaacccggccttgct	tggggaccggccATGTCGGAGGTGA	3.64865
1795	NM_022831	AIDA	axin interactor, dorsalization-associated protein	chr1	3006	1552	1599	47	gggttgatgtgggtagggtagtgtcaaactgctttgagaggaatggg	ggg	ttgatgt	7	ta	2	tagtgtcaaactgctttgagaggaat	26	ctcttttgacttaacgtcaagcttt	accagttctgctgcctaagaaggtc	3.1
1796	NM_032890	DISP1	protein dispatched homolog 1	chr1	4924	67	102	35	gggactgggagaccggggtctcactcttgcccggg	ggg	act	3	agacc	5	gtctcactcttgccc	15	tcggcgcgccgccgcccggcgccgc	ctggccttgaactcctgggctcaag	1.41379
1799	NM_152495	CNIH3	protein cornichon homolog 3	chr1	2372	490	522	32	gggccgggtctggggtcgccggagcctgcggg	ggg	cc	2	tct	3	gtcgccggagcctgc	15	cacacgttttcctgtcttcgccgga	aatccagcgcttattcgctgaccct	1.47826
1800	NM_152495	CNIH3	protein cornichon homolog 3	chr1	2372	637	681	44	gggaggcatcgggctcctaggggcttcttggcgtgtgtggtggg	ggg	aggcatc	7	ctccta	6	gcttcttggcgtgtgtggt	19	tccttggagggagtgcggtcctcta	attggggtccgccggccATGGCCTT	3.16667
1801	NM_152495	CNIH3	protein cornichon homolog 3	chr1	2372	1709	1733	24	gggaggggctggagggtgtgtggg	ggg	a	1	gctgga	6	tgtgt	5	catggccatgccctttttctcaaat	atttgtcttcagctgcaaccagcct	2.16667
1803	NM_001291163	EPHX1	epoxide hydrolase 1	chr1	2069	112	132	20	ggggtgggcggcgggccggg	ggg	gt	2	cggc	4	cc	2	cgggctccgcgcgggctcggccgcc	gcgccgaggggtcggggctgcggtc	4.18182
1809	NM_001271223	OBSCN	obscurin isoform IC	chr1	26925	20658	20695	37	GGGAGGGTGCACCGGGGGCCCGCATGCCCTGGAAGGG	GGG	A	1	TGCACC	6	GGCCCGCATGCCCTGGAA	18	ATCCGCCAGGGCCACTTCATCGTGT	CCACAACCGTCACGTGTTCCTCTTC	1.51724
1810	NM_001271223	OBSCN	obscurin isoform IC	chr1	26925	24546	24576	30	GGGGCATGCTGGGGCAGGGGCCCATGTGGG	GGG	GCATGCT	7	GCA	3	GCCCATGT	8	ACCTTTGCCTTTGGTGGAGATGCAG	CCAGGATAGCCTGGGCTGTGTCCCA	2.80488
1813	NM_052843	OBSCN	obscurin isoform a	chr1	20432	17787	17824	37	GGGAGGGTGCACCGGGGGCCCGCATGCCCTGGAAGGG	GGG	A	1	TGCACC	6	GGCCCGCATGCCCTGGAA	18	ATCCGCCAGGGCCACTTCATCGTGT	CCACAACCGTCACGTGTTCCTCTTC	1.51724
1817	NM_001098623	OBSCN	obscurin isoform b	chr1	24060	17787	17824	37	GGGAGGGTGCACCGGGGGCCCGCATGCCCTGGAAGGG	GGG	A	1	TGCACC	6	GGCCCGCATGCCCTGGAA	18	ATCCGCCAGGGCCACTTCATCGTGT	CCACAACCGTCACGTGTTCCTCTTC	1.51724
1818	NM_001098623	OBSCN	obscurin isoform b	chr1	24060	21675	21705	30	GGGGCATGCTGGGGCAGGGGCCCATGTGGG	GGG	GCATGCT	7	GCA	3	GCCCATGT	8	ACCTTTGCCTTTGGTGGAGATGCAG	CCAGGATAGCCTGGGCTGTGTCCCA	2.80488
1821	NR_037962	RHOU		chr1	3830	268	292	24	gggatagggtggagggggcttggg	ggg	ata	3	tgga	4	ggctt	5	taggcagcgccctcttgagcaggcc	ctgcgcccagaacacgggggccagg	3.32432
1822	NM_018230	NUP133	nuclear pore complex protein Nup133	chr1	4170	124	164	40	GGGTACCGGGTCCCGAAGGGGCCCGCTGGCCGGACTCGGG	GGG	TACC	4	TCCCGAA	7	GCCCGCTGGCCGGACTC	17	CAGCCGCCCCTTCTCCGCGGACCCC	CCCGGCTCCACGCCCCGGACGGCTA	0.666667
1823	NM_001258311	PGBD5	piggyBac transposable element-derived protein 5	chr1	3354	1686	1714	28	gggagggatgcacagggcctctggaggg	ggg	a	1	atgcaca	7	cctctgga	8	cggcctggtgtgtggcttgctgcct	acaggatggacctggtcagaggacg	3.16
1826	NM_001291866	GALNT2	polypeptide N-acetylgalactosaminyltransferase 2 isoform 2	chr1	4552	100	140	40	gggaaggggcattgctggggttaggtaagtgtcgtccggg	ggg	aag	3	cattgct	7	gttaggtaagtgtcgtcc	18	accacaggcaggaggggtaggaaat	gctaggaggattccgctggctcctt	5.125
1827	NM_001291866	GALNT2	polypeptide N-acetylgalactosaminyltransferase 2 isoform 2	chr1	4552	2239	2271	32	gggcgggaggagggggcacacatgccccaggg	ggg	c	1	agga	4	ggcacacatgcccca	15	aacggatgcgtgcgagctgaggaca	gagcgaggagaactcttgaaatctc	3
1828	NM_001291866	GALNT2	polypeptide N-acetylgalactosaminyltransferase 2 isoform 2	chr1	4552	4145	4163	18	ggggtgggccggggaggg	ggg	gt	2	cc	2	ga	2	ttggatggtccgggcgtcaagagca	gtcctttgcggtgagctatgtttac	5.5
1830	NM_004481	GALNT2	polypeptide N-acetylgalactosaminyltransferase 2 precursor	chr1	4474	2161	2193	32	gggcgggaggagggggcacacatgccccaggg	ggg	c	1	agga	4	ggcacacatgcccca	15	aacggatgcgtgcgagctgaggaca	gagcgaggagaactcttgaaatctc	3
1831	NM_004481	GALNT2	polypeptide N-acetylgalactosaminyltransferase 2 precursor	chr1	4474	4067	4085	18	ggggtgggccggggaggg	ggg	gt	2	cc	2	ga	2	ttggatggtccgggcgtcaagagca	gtcctttgcggtgagctatgtttac	5.5
1833	NR_028399	TSNAX-DISC1		chr1	2610	1106	1141	35	gggcctgggatcgggttcctttccccagcagtggg	ggg	cct	3	atc	3	ttcctttccccagcagt	17	gccgggctacatgagaagctcgaca	cacactgttccggttcccaggaggg	1.35714
1837	NM_001004342	TRIM67	tripartite motif-containing protein 67 isoform 1	chr1	8522	893	921	28	GGGAGGCGCGGGGGCGGGGGCGACTGGG	GGG	AGGCGC	6	GGC	3	GGCGACT	7	GCGGAGGCGGCGGCTGCAAGAGCCC	GGCAGCACGGCCCGCAAGTTCCCCA	2.74074
1838	NM_001004342	TRIM67	tripartite motif-containing protein 67 isoform 1	chr1	8522	2546	2572	26	ggggacgcagggaatgggtccacggg	ggg	gacgca	6	aat	3	tccac	5	gagtgtcatagaaacacattttctt	ccatgctcacagctgccactgtcag	2.4
1839	NM_001004342	TRIM67	tripartite motif-containing protein 67 isoform 1	chr1	8522	3575	3611	36	gggcgggatctctggggaaggcaggaaatagaaggg	ggg	c	1	atctct	6	gaaggcaggaaatagaa	17	cgggacggctctgccctgatgcagt	cagtatcaggtaccttgtctcccag	2.33333
1840	NM_001004342	TRIM67	tripartite motif-containing protein 67 isoform 1	chr1	8522	6457	6513	56	ggggcaggtaggggaaaatggggtgagccacctccaacagatgccaacctgttggg	ggg	gcaggta	7	gaaaat	6	gtgagccacctccaacagatgccaacctgtt	31	cccaggattttccatgtgtcttcag	tcttgaattttcactcactgaagat	2.39535
1842	NM_014801	PCNXL2	pecanex-like protein 2	chr1	6817	184	224	40	ggggcgcgcagggtgcagcggggcgctcaccagccccggg	ggg	gcgcgca	7	tgcagc	6	gcgctcaccagcccc	15	cctgagggagcctggagatccggcc	gcgcagccggcATGGTGTCCCAGGT	1.72308
1844	NM_001206794	ARID4B	AT-rich interactive domain-containing protein 4B isoform 1	chr1	5946	52	80	28	gggacgtgggcaggggctctgtggcggg	ggg	acgt	4	ca	2	gctctgtggc	10	cacttgtcgggtctgagcccggaac	ccggtcctgcccgcggcccacaggc	1.70588
1845	NM_001291940	MTR	methionine synthase isoform 3	chr1	10445	239	292	53	gggcgctgcgggctttcggggtccgcagtccccccgcgacgcgagccaacggg	ggg	cgctgc	6	ctttc	5	gtccgcagtccccccgcgacgcgagccaac	30	gcgcccagccccgagagaggcccta	aggcgtcaaaagacccgggccttgt	0.656489
1846	NM_001291939	MTR	methionine synthase isoform 2	chr1	10405	239	292	53	gggcgctgcgggctttcggggtccgcagtccccccgcgacgcgagccaacggg	ggg	cgctgc	6	ctttc	5	gtccgcagtccccccgcgacgcgagccaac	30	gcgcccagccccgagagaggcccta	aggcgtcaaaagacccgggccttgt	0.656489
1847	NM_018072	HEATR1	HEAT repeat-containing protein 1	chr1	8484	33	66	33	gggtgagggttgggctccttggtaccatgtggg	ggg	tga	3	tt	2	ctccttggtaccatgt	16	gctctacagcatgccttaggtttcc	aagcgctgtgaagagttgttgcctt	2.25926
1848	NM_000254	MTR	methionine synthase isoform 1	chr1	10558	239	292	53	gggcgctgcgggctttcggggtccgcagtccccccgcgacgcgagccaacggg	ggg	cgctgc	6	ctttc	5	gtccgcagtccccccgcgacgcgagccaac	30	gcgcccagccccgagagaggcccta	aggcgtcaaaagacccgggccttgt	0.656489
1851	NM_002508	NID1	nidogen-1 precursor	chr1	5881	7	72	65	gggaggagagggggctgccaggggcgtccggttacatccccgccttcctctgtcctggccgcggg	ggg	aggagag	7	gctgcca	7	gcgtccggttacatccccgccttcctctgtcctggccgc	39	gggaggc	accgggtttgcgggaccgcagttcg	2.14754
1852	NM_002508	NID1	nidogen-1 precursor	chr1	5881	867	900	33	GGGCAGCAGGGTGTCTGGGTGTTTGAGATTGGG	GGG	CAGCA	5	TGTCT	5	TGTTTGAGATT	11	AAATTTGGCCAAGAGTAGTAACTCT	AGTCCAGCCACCACCAATGGCGTGG	2.42308
1853	NM_001290693	BECN2	beclin-2	chr1	1296	775	818	43	GGGTGGAGGGCCCCTTGGGCGTCATCAATAACTTCAGGTTGGG	GGG	TGGA	4	CCCCTT	6	CGTCATCAATAACTTCAGGTT	21	TGTTTCACCGCCACGTTTGAGATCT	CCGCCTCCCCACTGTCCGTGTGGGC	0.971429
1858	NM_005465	AKT3	RAC-gamma serine/threonine-protein kinase isoform 1	chr1	7082	3510	3534	24	gggtgggccactgggactgacggg	ggg	t	1	ccact	5	actgac	6	tagctatgaaaccactgctggcagt	ggttaaagggcattttactaaggca	4.88889
1860	NR_026778	HNRNPU-AS1		chr1	5045	114	133	19	gggaggggtgagggaaggg	ggg	a	1	gtga	4	aa	2	acaaacagtcaaggaaaaccaaaga	gaaagtgcataaagcacttaaagat	7.1
1862	NM_001126	ADSS	adenylosuccinate synthetase isozyme 2	chr1	2782	2251	2281	30	ggggctgggagggggttatgtattcatggg	ggg	gct	3	a	1	ggttatgtattcat	14	aaaccatgcaaaattgagctttggt	acctttaatttgtacagaacacaga	5.73333
1865	NM_198076	COX20	cytochrome c oxidase protein 20 homolog	chr1	2617	288	307	19	gggggcgggacggggaggg	ggg	ggc	3	ac	2	ga	2	aacagggcgggaggcggcggcgcgt	gcgcggccagccgggcttctgcttc	6.18182
1868	NR_039983	LOC729737		chr1	5474	4102	4131	29	gggacttgggcctgggaggtcgcggtggg	ggg	actt	4	cct	3	aggtcgcggt	10	cactcgggctgctgggaggtaggca	gcgagagctgggcctggagactccc	3.53333
1869	NR_039983	LOC729737		chr1	5474	4221	4268	47	gggagaagggatgtgggtctgaagagcttggttgcagaaactttggg	ggg	agaa	4	atgt	4	tctgaagagcttggttgcagaaacttt	27	ccggagctgggactgttcagtcact	gtctacaaacgcaggcgggagctga	5
1872	NR_028325	LOC100132062		chr1	4370	2998	3027	29	gggacttgggcctgggaggtcgcggtggg	ggg	actt	4	cct	3	aggtcgcggt	10	cactcgggctgctgggaggtaggca	gcgagagctgggcctggagactccc	3.53333
1873	NR_028325	LOC100132062		chr1	4370	3117	3164	47	gggagaagggatgtgggtctgaagagcttggttgcagaaactttggg	ggg	agaa	4	atgt	4	tctgaagagcttggttgcagaaacttt	27	ccggagctgggactgttcagtcact	gtctacaaacgcaggcgggagctga	5
1876	NR_028322	LOC100132287		chr1	4370	2998	3027	29	gggacttgggcctgggaggtcgcggtggg	ggg	actt	4	cct	3	aggtcgcggt	10	cactcgggctgctgggaggtaggca	gcgagagctgggcctggagactccc	3.53333
1877	NR_028322	LOC100132287		chr1	4370	3117	3164	47	gggagaagggatgtgggtctgaagagcttggttgcagaaactttggg	ggg	agaa	4	atgt	4	tctgaagagcttggttgcagaaacttt	27	ccggagctgggactgttcagtcact	gtctacaaacgcaggcgggagctga	5
1880	NR_028327	LOC100133331		chr1	4273	2901	2930	29	gggacttgggcctgggaggtcgcggtggg	ggg	actt	4	cct	3	aggtcgcggt	10	cactcgggctgctgggaggtaggca	gcgagagctgggcctggagactccc	3.53333
1881	NR_028327	LOC100133331		chr1	4273	3020	3067	47	gggagaagggatgtgggtctgaagagcttggttgcagaaacttcggg	ggg	agaa	4	atgt	4	tctgaagagcttggttgcagaaacttc	27	ccggagctgggactgttcagtcact	gtctacaaacgcaggcgggagctga	4.75
1888	NR_047526	LINC01128		chr1	2692	18	38	20	gggtctcgggcaggggcggg	ggg	tctc	4	ca	2	gc	2	ccgggccgggccggggcg	gagcttaccgacctcccgcccccgc	1.58333
1891	NR_047525	LINC01128		chr1	6490	5531	5554	23	gggggaagggtgctccgggtggg	ggg	ggaa	4	tgctcc	6	t	1	cagcccagcctttcactgtgtggcc	ggacgggaatggtgggactggggat	5.10714
1895	NR_047524	LINC01128		chr1	6439	18	38	20	gggtctcgggcaggggcggg	ggg	tctc	4	ca	2	gc	2	ccgggccgggccggggcg	gagcttaccgacctcccgcccccgc	1.58333
1896	NR_047524	LINC01128		chr1	6439	5480	5503	23	gggggaagggtgctccgggtggg	ggg	ggaa	4	tgctcc	6	t	1	cagcccagcctttcactgtgtggcc	ggacgggaatggtgggactggggat	5.10714
1900	NR_047523	LINC01128		chr1	6527	18	38	20	gggtctcgggcaggggcggg	ggg	tctc	4	ca	2	gc	2	ccgggccgggccggggcg	gagcttaccgacctcccgcccccgc	1.58333
1901	NR_047523	LINC01128		chr1	6527	5568	5591	23	gggggaagggtgctccgggtggg	ggg	ggaa	4	tgctcc	6	t	1	cagcccagcctttcactgtgtggcc	ggacgggaatggtgggactggggat	5.10714
1910	NR_047521	LINC01128		chr1	6623	18	38	20	gggtctcgggcaggggcggg	ggg	tctc	4	ca	2	gc	2	ccgggccgggccggggcg	gagcttaccgacctcccgcccccgc	1.58333
1911	NR_047521	LINC01128		chr1	6623	5664	5687	23	gggggaagggtgctccgggtggg	ggg	ggaa	4	tgctcc	6	t	1	cagcccagcctttcactgtgtggcc	ggacgggaatggtgggactggggat	5.10714
1920	NR_047519	LINC01128		chr1	6776	18	38	20	gggtctcgggcaggggcggg	ggg	tctc	4	ca	2	gc	2	ccgggccgggccggggcg	gagcttaccgacctcccgcccccgc	1.58333
1921	NR_047519	LINC01128		chr1	6776	5817	5840	23	gggggaagggtgctccgggtggg	ggg	ggaa	4	tgctcc	6	t	1	cagcccagcctttcactgtgtggcc	ggacgggaatggtgggactggggat	5.10714
1925	NM_001160184	PLEKHN1	pleckstrin homology domain-containing family N member 1 isoform b	chr1	2295	1939	1957	18	ggggcagggaagggtggg	ggg	gca	3	aa	2	t	1	ctcctgttccttggtgccagcagct	aggggccccatccaaaggatgccct	1.66
1926	NM_001160184	PLEKHN1	pleckstrin homology domain-containing family N member 1 isoform b	chr1	2295	2077	2099	22	gggagtgggagggcagcacggg	ggg	agt	3	a	1	cagcac	6	ccaggagtcagggaggagactcgct	cgtgaaggtcggaggacagagaaag	5.71429
1927	NM_001160184	PLEKHN1	pleckstrin homology domain-containing family N member 1 isoform b	chr1	2295	2216	2257	41	gggtgggtgggtccttgtgtggcctggcgcgcaccacaggg	ggg	t	1	t	1	tccttgtgtggcctggcgcgcaccaca	27	acaagccagggtgccccgaggagga	cagcacgggagacgttgacaccacc	1.61111
1929	NM_021170	HES4	transcription factor HES-4 isoform 2	chr1	962	815	837	22	GGGCGGGGCCGCAGGGCCCGGG	GGG	C	1	GCCGCA	6	CCC	3	ACCCGGGCGCTGCCCGCCGCCCCCA	TGGGCCCTGGAGGCCGTGGCTGCGC	0.957447
1930	NM_015658	NOC2L	nucleolar complex protein 2 homolog	chr1	2800	2479	2525	46	gggctgggctgggctggtgtggctgctgaagccccacagctgtggg	ggg	ct	2	ct	2	ctggtgtggctgctgaagccccacagctgt	30	tgaaagaccaaacgtatcgagagct	ctgctgaagtcagctccgcggggga	2.32558
1932	NM_198317	KLHL17	kelch-like protein 17	chr1	2564	1242	1270	28	GGGCCCGGGTGGGAGTGGCTGCGGTGGG	GGG	CCC	3	T	1	AGTGGCTGCGGT	12	GTGGTGGCCTCCATGTCCACGCGCC	GAACCGGCTCTATGCTGTGGGCGGC	2.35897
1933	NM_198317	KLHL17	kelch-like protein 17	chr1	2564	2410	2430	20	ggggtcccgggaagggtggg	ggg	gtccc	5	aa	2	t	1	ccccagctcgaattttgcacatggc	gagcagttgtccttcctgtcgtcgt	1.58696
1938	NM_001291367	PERM1	PGC-1 and ERR-induced regulator in muscle protein 1 isoform 2	chr1	3064	281	332	51	GGGTGCCAAGGGGGGTGGGCACACAGGAGCCTCTGCTTCTGCCCAGACGGG	GGG	TGCCAA	6	GGGT	4	CACACAGGAGCCTCTGCTTCTGCCCAGAC	29	CCAGCCGAAAGAAGAGGCGAGCTGT	CTCCCCGCTGCTCCCTGCGGCCAGT	1.56164
1939	NM_001291367	PERM1	PGC-1 and ERR-induced regulator in muscle protein 1 isoform 2	chr1	3064	2305	2335	30	gggtgggtggagggcaggcaggtggctggg	ggg	t	1	tgga	4	caggcaggtggct	13	gcctgggagggaggtgctaaagtct	taggagggtggccagattcacagat	6.86667
1940	NM_001291367	PERM1	PGC-1 and ERR-induced regulator in muscle protein 1 isoform 2	chr1	3064	2836	2863	27	gggctgggctcctggggttgtcccggg	ggg	ct	2	ctcct	5	gttgtccc	8	ggagaattcggtggcctcagatgga	ggctcctgtggggcagctggggacc	4.12121
1941	NM_001291367	PERM1	PGC-1 and ERR-induced regulator in muscle protein 1 isoform 2	chr1	3064	2967	2999	32	gggtgctgggtgggggtcctcaagactgtggg	ggg	tgct	4	t	1	ggtcctcaagactgt	15	ggcagaggaagggggctgcctggct	agaccctggctgctgagcagagaac	4.53571
1945	NM_152486	SAMD11	sterile alpha motif domain-containing protein 11	chr1	2554	23	42	19	gggtgggacgggaagcggg	ggg	t	1	ac	2	aagc	4	gcagatccctgcggcgttcgcga	ctgggaagtcgggccgagggaaaag	3.65217
1946	NM_152486	SAMD11	sterile alpha motif domain-containing protein 11	chr1	2554	1767	1796	29	GGGTCTTCAGGGAGCAGGGGATCGACGGG	GGG	TCTTCA	6	AGCA	4	GATCGAC	7	CTGTCTGGCTGTGGAGAGTACACTC	GAGACCCTGCCACTGCTGACGGAGG	3.07143
1950	NM_032129	PLEKHN1	pleckstrin homology domain-containing family N member 1 isoform a	chr1	2400	2044	2062	18	ggggcagggaagggtggg	ggg	gca	3	aa	2	t	1	ctcctgttccttggtgccagcagct	aggggccccatccaaaggatgccct	1.66
1951	NM_032129	PLEKHN1	pleckstrin homology domain-containing family N member 1 isoform a	chr1	2400	2182	2204	22	gggagtgggagggcagcacggg	ggg	agt	3	a	1	cagcac	6	ccaggagtcagggaggagactcgct	cgtgaaggtcggaggacagagaaag	5.71429
1952	NM_032129	PLEKHN1	pleckstrin homology domain-containing family N member 1 isoform a	chr1	2400	2321	2362	41	gggtgggtgggtccttgtgtggcctggcgcgcaccacaggg	ggg	t	1	t	1	tccttgtgtggcctggcgcgcaccaca	27	acaagccagggtgccccgaggagga	cagcacgggagacgttgacaccacc	1.61111
1955	NM_001142467	HES4	transcription factor HES-4 isoform 1	chr1	1038	321	350	29	GGGCGTGAGGGGGGCGACCGGGGGGCGGG	GGG	CGTGAG	6	GGCGACC	7	GGGC	4	AGCACCGCAAGGTGGGGTCCCGGCC	AGGGACGCGGGACTCAGCCGGTGCC	4.92308
1956	NM_001142467	HES4	transcription factor HES-4 isoform 1	chr1	1038	893	915	22	GGGCGGGGCCGCAGGGCCCGGG	GGG	C	1	GCCGCA	6	CCC	3	ACCCGGGCGCTGCCCGCCGCCCCCA	TGGGCCCTGGAGGCCGTGGCTGCGC	0.957447
1961	NM_001291366	PERM1	PGC-1 and ERR-induced regulator in muscle protein 1 isoform 1	chr1	3417	634	685	51	GGGTGCCAAGGGGGGTGGGCACACAGGAGCCTCTGCTTCTGCCCAGACGGG	GGG	TGCCAA	6	GGGT	4	CACACAGGAGCCTCTGCTTCTGCCCAGAC	29	CCAGCCGAAAGAAGAGGCGAGCTGT	CTCCCCGCTGCTCCCTGCGGCCAGT	1.56164
1962	NM_001291366	PERM1	PGC-1 and ERR-induced regulator in muscle protein 1 isoform 1	chr1	3417	2658	2688	30	gggtgggtggagggcaggcaggtggctggg	ggg	t	1	tgga	4	caggcaggtggct	13	gcctgggagggaggtgctaaagtct	taggagggtggccagattcacagat	6.86667
1963	NM_001291366	PERM1	PGC-1 and ERR-induced regulator in muscle protein 1 isoform 1	chr1	3417	3189	3216	27	gggctgggctcctggggttgtcccggg	ggg	ct	2	ctcct	5	gttgtccc	8	ggagaattcggtggcctcagatgga	ggctcctgtggggcagctggggacc	4.12121
1964	NM_001291366	PERM1	PGC-1 and ERR-induced regulator in muscle protein 1 isoform 1	chr1	3417	3320	3352	32	gggtgctgggtgggggtcctcaagactgtggg	ggg	tgct	4	t	1	ggtcctcaagactgt	15	ggcagaggaagggggctgcctggct	agaccctggctgctgagcagagaac	4.53571
1967	NM_017891	C1orf159	uncharacterized protein C1orf159 precursor	chr1	2104	287	309	22	gggcgccggggactgggccggg	ggg	cgcc	4	gact	4	cc	2	ggggtgtacgaaagagaaacccgga	gtctgcagggctcagctgagcccat	2.86111
1968	NM_017891	C1orf159	uncharacterized protein C1orf159 precursor	chr1	2104	2035	2061	26	gggacctgggccagcgggaacgtggg	ggg	acct	4	ccagc	5	aacgt	5	cactgtgggtgccatcatggtctcc	ggcactgggtgtgctgatataaagt	3.88
1972	NM_194315	UBE2J2	ubiquitin-conjugating enzyme E2 J2 isoform 1	chr1	2308	1218	1244	26	gggccgctggggctggtgtgggtggg	ggg	ccgctg	6	ctggtgt	7	t	1	ggagcctcagccctgtcctggccac	ccttgtgtgctggatttgtagctta	2.11111
1973	NM_194315	UBE2J2	ubiquitin-conjugating enzyme E2 J2 isoform 1	chr1	2308	1421	1445	24	gggtgggaacctcggggcccaggg	ggg	t	1	aacctc	6	gccca	5	ttctcggagctcccggctcctcagc	gtggagctggcgtccgcgggtgctg	2.16279
1975	NM_030649	ACAP3	arf-GAP with coiled-coil, ANK repeat and PH domain-containing protein 3	chr1	3759	3083	3101	18	gggtgctgggcgggaggg	ggg	tgct	4	c	1	a	1	accccagcatccaggctggcgtcgc	gctctggcctgggtcctcagccctg	1.5
1977	NM_003327	TNFRSF4	tumor necrosis factor receptor superfamily member 4 precursor	chr1	1104	924	980	56	gggtctgctgggcgagcagggcaggtgcaggccgcctgccccgccacgctcctggg	ggg	tctgct	6	cgagca	6	caggtgcaggccgcctgccccgccacgctcct	32	gggccccgccaggctggagcccgga	ccaactctgcaccgttctaggtgcc	0.915789
1979	NM_016547	SDF4	45 kDa calcium-binding protein isoform 1 precursor	chr1	2138	1994	2020	26	ggggagggtgccgggtccttcccggg	ggg	ga	2	tgcc	4	tccttccc	8	tggaaatgagtagccaggaagttca	cctggcgtgtcggagccacccaggt	1.81395
1982	NM_080605	B3GALT6	beta-1,3-galactosyltransferase 6	chr1	2792	2058	2084	26	ggggcagggctgggttaggctccggg	ggg	gca	3	ct	2	ttaggctcc	9	agtctcgagcatcagggtcaggctc	tcagtcttgccatgggtttgggagc	4.47619
1984	NM_001130413	SCNN1D	amiloride-sensitive sodium channel subunit delta	chr1	3054	1314	1359	45	GGGCAGCCGGGTCAGAGTGGGGTTCAGACTGTGCAACAGCACGGG	GGG	CAGCC	5	TCAGAGT	7	GTTCAGACTGTGCAACAGCAC	21	TCCGTCTGCAGAGGCTGAGCCACTC	CGGCGACTGCTTTTACCGAGGCTAC	2.2
1987	NM_058167	UBE2J2	ubiquitin-conjugating enzyme E2 J2 isoform 2	chr1	2260	1170	1196	26	gggccgctggggctggtgtgggtggg	ggg	ccgctg	6	ctggtgt	7	t	1	ggagcctcagccctgtcctggccac	ccttgtgtgctggatttgtagctta	2.11111
1988	NM_058167	UBE2J2	ubiquitin-conjugating enzyme E2 J2 isoform 2	chr1	2260	1373	1397	24	gggtgggaacctcggggcccaggg	ggg	t	1	aacctc	6	gccca	5	ttctcggagctcccggctcctcagc	gtggagctggcgtccgcgggtgctg	2.16279
1990	NR_037668	SCNN1D		chr1	2960	1220	1265	45	gggcagccgggtcagagtggggttcagactgtgcaacagcacggg	ggg	cagcc	5	tcagagt	7	gttcagactgtgcaacagcac	21	tccgtctgcagaggctgagccactc	cggcgactgcttttaccgaggctac	2.2
1992	NM_148902	TNFRSF18	tumor necrosis factor receptor superfamily member 18 isoform 3 precursor	chr1	1179	73	95	22	gggcagggcgggtgaggacggg	ggg	ca	2	c	1	tgaggac	7	gtcatgaacggtcccagccacctcc	gacggggcgtgtccaactggctgtg	2.57143
1994	NM_148901	TNFRSF18	tumor necrosis factor receptor superfamily member 18 isoform 2 precursor	chr1	989	73	95	22	gggcagggcgggtgaggacggg	ggg	ca	2	c	1	tgaggac	7	gtcatgaacggtcccagccacctcc	gacggggcgtgtccaactggctgtg	2.57143
1997	NM_194458	UBE2J2	ubiquitin-conjugating enzyme E2 J2 isoform 3	chr1	2389	1299	1325	26	gggccgctggggctggtgtgggtggg	ggg	ccgctg	6	ctggtgt	7	t	1	ggagcctcagccctgtcctggccac	ccttgtgtgctggatttgtagctta	2.11111
1998	NM_194458	UBE2J2	ubiquitin-conjugating enzyme E2 J2 isoform 3	chr1	2389	1502	1526	24	gggtgggaacctcggggcccaggg	ggg	t	1	aacctc	6	gccca	5	ttctcggagctcccggctcctcagc	gtggagctggcgtccgcgggtgctg	2.16279
2001	NM_194457	UBE2J2	ubiquitin-conjugating enzyme E2 J2 isoform 3	chr1	2129	1039	1065	26	gggccgctggggctggtgtgggtggg	ggg	ccgctg	6	ctggtgt	7	t	1	ggagcctcagccctgtcctggccac	ccttgtgtgctggatttgtagctta	2.11111
2002	NM_194457	UBE2J2	ubiquitin-conjugating enzyme E2 J2 isoform 3	chr1	2129	1242	1266	24	gggtgggaacctcggggcccaggg	ggg	t	1	aacctc	6	gccca	5	ttctcggagctcccggctcctcagc	gtggagctggcgtccgcgggtgctg	2.16279
2004	NM_153254	TTLL10	inactive polyglycylase TTLL10 isoform 2	chr1	2113	655	698	43	GGGGACGGGCACGGGCCATGAGCAAGGCCAGCAAGGTGCCGGG	GGG	GAC	3	CAC	3	CCATGAGCAAGGCCAGCAAGGTGCC	25	AAGATCGGGCTGCTCAGCACCCTTC	GGGGGTCCAGGCCAGGCTGGAAAAG	4.71429
2006	NM_016176	SDF4	45 kDa calcium-binding protein isoform 2 precursor	chr1	2022	1878	1904	26	ggggagggtgccgggtccttcccggg	ggg	ga	2	tgcc	4	tccttccc	8	tggaaatgagtagccaggaagttca	cctggcgtgtcggagccacccaggt	1.81395
2008	NM_004195	TNFRSF18	tumor necrosis factor receptor superfamily member 18 isoform 1 precursor	chr1	1200	73	95	22	gggcagggcgggtgaggacggg	ggg	ca	2	c	1	tgaggac	7	gtcatgaacggtcccagccacctcc	gacggggcgtgtccaactggctgtg	2.57143
2011	NM_001014980	FAM132A	adipolin precursor	chr1	1043	931	985	54	GGGCACGTGAGGGcgcccaGGGgggctggcgaggagctgccgccggatcccGGG	GGG	CACGTGA	7	cgccca	6	gggctggcgaggagctgccgccggatccc	29	GCTCCAGCTTCTCCGGGCTGCTCCT	gaccctcctactgatgcccgtggtc	1.75325
2015	NR_015434	LOC148413		chr1	1748	1443	1478	35	gggactcagggtgggtcaggtaactggaaagcggg	ggg	actca	5	t	1	tcaggtaactggaaagc	17	ggtcagccccgagcaaaatggaata	cactgtgcacgcagcccttgagggg	2.02381
2016	NR_015434	LOC148413		chr1	1748	1508	1562	54	gggtgggtggggatcccccactgtgtgcagaaggcagcagccttggaagcaggg	ggg	t	1	t	1	gatcccccactgtgtgcagaaggcagcagccttggaagca	40	agcca	tgtgctcctcggtgtggtcgctcga	1.38597
2018	NM_017900	AURKAIP1	aurora kinase A-interacting protein	chr1	990	405	461	56	GGGCAGCCGGGTCTGCGGGCCCCTTTACAGCACATCGCCGGCCGGCCCAGGTAGGG	GGG	CAGCC	5	TCTGC	5	CCCCTTTACAGCACATCGCCGGCCGGCCCAGGTA	34	CGCCTTGGCCCGTCTCTGGAGTGCT	CGGCCTCTCTCCCTCGCAAGGGGGC	1.24138
2021	NM_032348	MXRA8	matrix-remodeling-associated protein 8 isoform 2 precursor	chr1	2534	213	264	51	gggggagggggtagggctgtttttctggagagagacttagagccgagtggg	ggg	gga	3	ggta	4	ctgtttttctggagagagacttagagccgagt	32	gtgatgtcaccgcgggtgctaagga	acaaagcctggggctgggcgggggc	8.5
2023	NR_106866	MIR6808		chr1	59	1	29	28	gggccaggcagggaggtgggaccatggg	ggg	ccaggca	7	aggt	4	accat	5	g	ggccttgctgtgtgaccaccgttcc	3.38462
2028	NM_004421	DVL1	segment polarity protein dishevelled homolog DVL-1	chr1	2924	1749	1805	56	GGGCGGCGGGAGCTGGGGGCAGTGGCAGTGAATCGGATCACACGGCACCGAGTGGG	GGG	CGGC	4	AGCT	4	GGCAGTGGCAGTGAATCGGATCACACGGCACCGAGT	36	GCCCCGGGCCGTGAGAAGGAGCGTC	GTGGGGAGCAGCTGGCGAGAGCGTC	3.26667
2029	NM_004421	DVL1	segment polarity protein dishevelled homolog DVL-1	chr1	2924	1933	1965	32	GGGGGGGCCACCCGGGGGACCCCCTGTCCGGG	GGG	G	1	CCACCC	6	GGACCCCCTGTCC	13	CCACGACCAAGGCCTATACAGTGGT	AGCTGGCTGCCGTCCCCCCGGAATT	1.17054
2030	NM_004421	DVL1	segment polarity protein dishevelled homolog DVL-1	chr1	2924	2145	2170	25	gggccaggacgggaggcagggtggg	ggg	ccaggac	7	aggca	5	t	1	agctcgcgtgggcttgccttcgtgg	gggcaggctggaccaccaccatctg	4.76667
2031	NM_004421	DVL1	segment polarity protein dishevelled homolog DVL-1	chr1	2924	2647	2675	28	gggcagggagggaccatggcccgcaggg	ggg	ca	2	a	1	accatggcccgca	13	catcctgcccaccgtgtcccagcca	tcaaggggccccgatgtgcacagct	1
2032	NM_004421	DVL1	segment polarity protein dishevelled homolog DVL-1	chr1	2924	2706	2731	25	gggagggaggtcttggggagatggg	ggg	a	1	aggtctt	7	gagat	5	gccaca	cagtcaggtggcccgtccttggtga	3.22727
2038	NM_001127229	AURKAIP1	aurora kinase A-interacting protein	chr1	909	50	72	22	gggcttgggaagggtcagcggg	ggg	ctt	3	aa	2	tcagc	5	ggtcaatttgagccgcgtcgaggtc	aggcctgagggcgccgggcgctgcg	3.6087
2039	NM_001127229	AURKAIP1	aurora kinase A-interacting protein	chr1	909	157	196	39	gggtgaacccggggagggggccggcctccccgttctggg	ggg	tgaaccc	7	ga	2	ggccggcctccccgttct	18	gcgccaggcaacgcgattcgcgcgg	acctttcgctcccctgggacctgtg	1.6125
2040	NM_001127229	AURKAIP1	aurora kinase A-interacting protein	chr1	909	324	380	56	GGGCAGCCGGGTCTGCGGGCCCCTTTACAGCACATCGCCGGCCGGCCCAGGTAGGG	GGG	CAGCC	5	TCTGC	5	CCCCTTTACAGCACATCGCCGGCCGGCCCAGGTA	34	CGCCTTGGCCCGTCTCTGGAGTGCT	CGGCCTCTCTCCCTCGCAAGGGGGC	1.24138
2043	NM_001282584	MXRA8	matrix-remodeling-associated protein 8 isoform 3 precursor	chr1	2231	213	264	51	gggggagggggtagggctgtttttctggagagagacttagagccgagtggg	ggg	gga	3	ggta	4	ctgtttttctggagagagacttagagccgagt	32	gtgatgtcaccgcgggtgctaagga	acaaagcctggggctgggcgggggc	8.5
2044	NM_001145210	ANKRD65	ankyrin repeat domain-containing protein 65 isoform 1	chr1	2192	859	917	58	GGGCGGCCGCGGGCGGGCGGCTGGCGGTGCTGGAGCTGCTGGCGGCCGGCGGCGCGGG	GGG	CGGCCGC	7	C	1	CGGCTGGCGGTGCTGGAGCTGCTGGCGGCCGGCGGCGC	38	GCGCGCGGCTGGACGGCGGCGCACT	CCTGGACGGCGCCCTGCTCGTGGCT	2.36735
2047	NM_001127230	AURKAIP1	aurora kinase A-interacting protein	chr1	812	32	54	22	gggcttgggaagggtcagcggg	ggg	ctt	3	aa	2	tcagc	5	ggtcaatttgagccgcgtcgaggtc	aggcctgagggcgccgggcgctgcg	3.6087
2048	NM_001127230	AURKAIP1	aurora kinase A-interacting protein	chr1	812	228	284	56	GGGCAGCCGGGTCTGCGGGCCCCTTTACAGCACATCGCCGGCCGGCCCAGGTAGGG	GGG	CAGCC	5	TCTGC	5	CCCCTTTACAGCACATCGCCGGCCGGCCCAGGTA	34	CGCCTTGGCCCGTCTCTGGAGTGCT	CGGCCTCTCTCCCTCGCAAGGGGGC	1.24138
2050	NM_001256462	CPSF3L	integrator complex subunit 11 isoform 4	chr1	1862	147	192	45	GGGCAGGGGGTCGAGGGCACCTTCCAGCACAGACACCAGGACGGG	GGG	CA	2	GGTCGA	6	CACCTTCCAGCACAGACACCAGGAC	25	TGTCCTGGAACCTGGTCCTTCCACC	ATTCCATGTCCTCCCCCATGGCGTG	1.06024
2052	NM_001256460	CPSF3L	integrator complex subunit 11 isoform 3	chr1	2263	147	192	45	gggcagggggtcgagggcaccttccagcacagacaccaggacggg	ggg	ca	2	ggtcga	6	caccttccagcacagacaccaggac	25	tgtcctggaacctggtccttccacc	attccatgtcctcccccatggcggg	1.15663
2054	NM_001256456	CPSF3L	integrator complex subunit 11 isoform 1	chr1	2629	147	192	45	gggcagggggtcgagggcaccttccagcacagacaccaggacggg	ggg	ca	2	ggtcga	6	caccttccagcacagacaccaggac	25	tgtcctggaacctggtccttccacc	attccatgtcctcccccatggcgtg	1.06024
2056	NM_152228	TAS1R3	taste receptor type 1 member 3 precursor	chr1	2559	1061	1100	39	GGGCGAGAGGGAGCAGGGTCTGGAGGAGGACGTGGTGGG	GGG	CGAGA	5	AGCA	4	TCTGGAGGAGGACGTGGT	18	CCGACCCGGCCTTCTGCTCTGCCCT	CCAGCGCTGCCCGCAGTGTGACTGC	1.38889
2057	NM_152228	TAS1R3	taste receptor type 1 member 3 precursor	chr1	2559	2489	2529	40	GGGAGGGGGCCCTGGGGATGCCCAAGGCCAGAATGACGGG	GGG	A	1	GGCCCT	6	GATGCCCAAGGCCAGAATGAC	21	GGCTCAACACCCCCGAGTTCTTCCT	AACACAGGAAATCAGGGGAAACATG	1.56944
2061	NM_001029885	CPTP	ceramide-1-phosphate transfer protein	chr1	2193	22	42	20	gggcggtgggcggggacggg	ggg	cggt	4	c	1	gac	3	gggcgagggcggggcgagggcg	gcccgcacggcggctacggcctagg	5.5
2062	NM_001029885	CPTP	ceramide-1-phosphate transfer protein	chr1	2193	131	150	19	ggggccgggagcgggaggg	ggg	gcc	3	agc	3	a	1	acccgcacggtccggaagtcgccga	gacgtcgtcctagagggccggagcg	2.48649
2063	NM_001029885	CPTP	ceramide-1-phosphate transfer protein	chr1	2193	1059	1106	47	GgggcGggaagccaGggccgcaccggctttcctgctgcagatctGgg	Ggg	gc	2	aagcca	6	ccgcaccggctttcctgctgcagatct	27	AGCACTCCCTGCTGGACCTGCCCTA	ctgcggtggccagggccgtgagtcc	1.39682
2064	NM_001029885	CPTP	ceramide-1-phosphate transfer protein	chr1	2193	1356	1412	56	ggggtgggggccgggcctgcaagagcccgaaaggtcgccaccccctagcctgtggg	ggg	gt	2	ggcc	4	cctgcaagagcccgaaaggtcgccaccccctagcctgt	38	ggtgcggtgcagagcagagcaggca	gtgcatctgcgaaccagggtgaagt	1.72
2067	NM_031921	ATAD3B	ATPase family AAA domain-containing protein 3B	chr1	2433	182	214	32	GGGGCCGAGGGCGGCGGGGACCGCGGTTTGGG	GGG	GCCGA	5	CGGC	4	GACCGCGGTTT	11	GCCGCCTTTGCCGCCCGCGCAGCCC	AGACCGGCCGGCGCCCAAGGACAAA	1.4
2070	NM_018188	ATAD3A	ATPase family AAA domain-containing protein 3A isoform 1	chr1	2646	207	234	27	GGGGCCGAGGGCGGCGGGGACCGCGGG	GGG	GCCGA	5	CGGC	4	GACCGC	6	GCCGCCTTTGCCGCCCGCGCAGCCC	TTGGGAGACCGGCCGGCGCCCAAGG	1.51562
2071	NM_018188	ATAD3A	ATPase family AAA domain-containing protein 3A isoform 1	chr1	2646	1995	2041	46	GGGCCTGGGCGTGGGGACGAGCCCTCCCCATCCTGAgtccacaGGG	GGG	CCT	3	CGT	3	GACGAGCCCTCCCCATCCTGAgtccaca	28	GAAGATGTGCTGGCTGAAGGCGGAA	agatccacagctcacggagcctggc	1.36066
2072	NM_018188	ATAD3A	ATPase family AAA domain-containing protein 3A isoform 1	chr1	2646	2122	2148	26	gggtggggactgggctgtgcccaggg	ggg	t	1	gact	4	ctgtgccca	9	ccctgcacatttaggatatgctcct	cctctgtcccccaggatgtcttgtg	0.942857
2074	NM_001170536	ATAD3A	ATPase family AAA domain-containing protein 3A isoform 3	chr1	2332	1681	1727	46	GGGCCTGGGCGTGGGGACGAGCCCTCCCCATCCTGAgtccacaGGG	GGG	CCT	3	CGT	3	GACGAGCCCTCCCCATCCTGAgtccaca	28	GAAGATGTGCTGGCTGAAGGCGGAA	agatccacagctcacggagcctggc	1.36066
2075	NM_001170536	ATAD3A	ATPase family AAA domain-containing protein 3A isoform 3	chr1	2332	1808	1834	26	gggtggggactgggctgtgcccaggg	ggg	t	1	gact	4	ctgtgccca	9	ccctgcacatttaggatatgctcct	cctctgtcccccaggatgtcttgtg	0.942857
2078	NM_001170535	ATAD3A	ATPase family AAA domain-containing protein 3A isoform 2	chr1	2502	207	234	27	GGGGCCGAGGGCGGCGGGGACCGCGGG	GGG	GCCGA	5	CGGC	4	GACCGC	6	GCCGCCTTTGCCGCCCGCGCAGCCC	TTGGGAGACCGGCCGGCGCCCAAGG	1.51562
2079	NM_001170535	ATAD3A	ATPase family AAA domain-containing protein 3A isoform 2	chr1	2502	1851	1897	46	GGGCCTGGGCGTGGGGACGAGCCCTCCCCATCCTGAgtccacaGGG	GGG	CCT	3	CGT	3	GACGAGCCCTCCCCATCCTGAgtccaca	28	GAAGATGTGCTGGCTGAAGGCGGAA	agatccacagctcacggagcctggc	1.36066
2080	NM_001170535	ATAD3A	ATPase family AAA domain-containing protein 3A isoform 2	chr1	2502	1978	2004	26	gggtggggactgggctgtgcccaggg	ggg	t	1	gact	4	ctgtgccca	9	ccctgcacatttaggatatgctcct	cctctgtcccccaggatgtcttgtg	0.942857
2084	NM_001114748	TMEM240	transmembrane protein 240	chr1	1117	710	733	23	gggggttggggtgtgggctaggg	ggg	ggtt	4	gtgt	4	cta	3	aggtgctgtctcttctttttataaa	tgggggttgggttaggggagaccct	9.86667
2085	NM_001114748	TMEM240	transmembrane protein 240	chr1	1117	805	827	22	ggggggcagggagggtcctggg	ggg	gggca	5	a	1	tcct	4	gggcggactcatccccagcggtgct	gggcagggagggtcctggggggcag	6.36111
2086	NM_001114748	TMEM240	transmembrane protein 240	chr1	1117	954	978	24	gggcggaggggaggggggcgaggg	ggg	cgga	4	ga	2	gggcga	6	ccgtctgtctggccccagccagctt	gagcacccgcgtgtgcacagccaca	2.40385
2090	NM_001039211	ATAD3C	ATPase family AAA domain-containing protein 3C	chr1	3859	2369	2406	37	ggggcggggtttggggccccctaacgtccccctgggg	gggg	c	1	ttt	3	ccccctaacgtccccct	17	caccgctgtgtctattggctgacac	tcaaaggtgacagaaaaggcagaag	1.18823
2091	NM_001039211	ATAD3C	ATPase family AAA domain-containing protein 3C	chr1	3859	3181	3204	23	ggggtgggggtgggggtcagggg	gggg	t	1	gt	2	gtca	4	taaccaaaaccttgattacagccat	cgtctgactatggctggggaactca	6.9
2095	NR_033183	MIB2		chr1	3121	64	95	31	gggggcgggccctgggctcccgcccttcggg	ggg	ggc	3	ccct	4	ctcccgcccttc	12	gtggccatggcgggggcgctccggc	tcccacagtttccagccgccgctct	1.7
2096	NR_033183	MIB2		chr1	3121	701	744	43	ggggaagggaaaccgggccgtgtggtggacatccgtggctggg	ggg	gaa	3	aaacc	5	ccgtgtggtggacatccgtggct	23	ctgggagtggggctcacaggatgga	atgtggagacaggccggagtgtggc	5.16667
2097	NR_033183	MIB2		chr1	3121	2333	2354	21	ggggccgggggggacccaggg	ggg	gcc	3	g	1	accca	5	tcagctgctgcccctggtggctgat	cccttgcagctgctgtccaggctac	2.35088
2099	NM_001110781	SLC35E2B	solute carrier family 35 member E2B	chr1	6025	2183	2207	24	gggccgaagggaggggacagaggg	ggg	ccgaa	5	a	1	gacaga	6	gccctgggcatgaggccacagagca	ccctggaaggaagggtctcctgctg	2.36842
2103	NM_001170687	MIB2	E3 ubiquitin-protein ligase MIB2 isoform 3	chr1	3296	64	95	31	GGGGGCGGGCCCTGGGCTCCCGCCCTTCGGG	GGG	GGC	3	CCCT	4	CTCCCGCCCTTC	12	gtggccATGGCGGGGGCGCTCCGGC	TCCCACAGTTTCCAGCCGCCGCTCT	1.7
2104	NM_001170687	MIB2	E3 ubiquitin-protein ligase MIB2 isoform 3	chr1	3296	876	919	43	GGGGAAGGGAAACCGGGCCGTGTGGTGGACATCCGTGGCTGGG	GGG	GAA	3	AAACC	5	CCGTGTGGTGGACATCCGTGGCT	23	CTGGGAGTGGGGCTCACAGGATGGA	ATGTGGAGACAGGCCGGAGTGTGGC	5.16667
2105	NM_001170687	MIB2	E3 ubiquitin-protein ligase MIB2 isoform 3	chr1	3296	2508	2529	21	GGGGCCGGGGGGGACCCAGGG	GGG	GCC	3	G	1	ACCCA	5	TCAGCTGCTGCCCCTGGTGGCTGAT	CCCTTGCAGCTGCTGTCCAGGCTAC	2.35088
2109	NM_001170686	MIB2	E3 ubiquitin-protein ligase MIB2 isoform 2	chr1	3326	64	95	31	GGGGGCGGGCCCTGGGCTCCCGCCCTTCGGG	GGG	GGC	3	CCCT	4	CTCCCGCCCTTC	12	gtggccATGGCGGGGGCGCTCCGGC	TCCCACAGTTTCCAGCCGCCGCTCT	1.7
2110	NM_001170686	MIB2	E3 ubiquitin-protein ligase MIB2 isoform 2	chr1	3326	918	961	43	GGGGAAGGGAAACCGGGCCGTGTGGTGGACATCCGTGGCTGGG	GGG	GAA	3	AAACC	5	CCGTGTGGTGGACATCCGTGGCT	23	CTGGGAGTGGGGCTCACAGGATGGA	ATGTGGAGACAGGCCGGAGTGTGGC	5.16667
2111	NM_001170686	MIB2	E3 ubiquitin-protein ligase MIB2 isoform 2	chr1	3326	2538	2559	21	GGGGCCGGGGGGGACCCAGGG	GGG	GCC	3	G	1	ACCCA	5	TCAGCTGCTGCCCCTGGTGGCTGAT	CCCTTGCAGCTGCTGTCCAGGCTAC	2.35088
2115	NM_001170689	MIB2	E3 ubiquitin-protein ligase MIB2 isoform 5	chr1	2936	2330	2351	21	GGGGCCGGGGGGGACCCAGGG	GGG	GCC	3	G	1	ACCCA	5	TCAGCTGCTGCCCCTGGTGGCTGAT	CCCTTGCAGCTGCTGTCCAGGCTAC	2.35088
2119	NM_080875	MIB2	E3 ubiquitin-protein ligase MIB2 isoform 1	chr1	3338	64	95	31	GGGGGCGGGCCCTGGGCTCCCGCCCTTCGGG	GGG	GGC	3	CCCT	4	CTCCCGCCCTTC	12	gtggccATGGCGGGGGCGCTCCGGC	TCCCACAGTTTCCAGCCGCCGCTCT	1.7
2120	NM_080875	MIB2	E3 ubiquitin-protein ligase MIB2 isoform 1	chr1	3338	918	961	43	GGGGAAGGGAAACCGGGCCGTGTGGTGGACATCCGTGGCTGGG	GGG	GAA	3	AAACC	5	CCGTGTGGTGGACATCCGTGGCT	23	CTGGGAGTGGGGCTCACAGGATGGA	ATGTGGAGACAGGCCGGAGTGTGGC	5.16667
2121	NM_080875	MIB2	E3 ubiquitin-protein ligase MIB2 isoform 1	chr1	3338	2550	2571	21	GGGGCCGGGGGGGACCCAGGG	GGG	GCC	3	G	1	ACCCA	5	TCAGCTGCTGCCCCTGGTGGCTGAT	CCCTTGCAGCTGCTGTCCAGGCTAC	2.35088
2124	NM_001170688	MIB2	E3 ubiquitin-protein ligase MIB2 isoform 4	chr1	3143	64	95	31	GGGGGCGGGCCCTGGGCTCCCGCCCTTCGGG	GGG	GGC	3	CCCT	4	CTCCCGCCCTTC	12	gtggccATGGCGGGGGCGCTCCGGC	TCCCACAGTTTCCAGCCGCCGCTCT	1.7
2125	NM_001170688	MIB2	E3 ubiquitin-protein ligase MIB2 isoform 4	chr1	3143	2355	2376	21	GGGGCCGGGGGGGACCCAGGG	GGG	GCC	3	G	1	ACCCA	5	TCAGCTGCTGCCCCTGGTGGCTGAT	CCCTTGCAGCTGCTGTCCAGGCTAC	2.35088
2127	NM_001290264	SLC35E2B	solute carrier family 35 member E2B	chr1	6443	2601	2625	24	gggccgaagggaggggacagaggg	ggg	ccgaa	5	a	1	gacaga	6	gccctgggcatgaggccacagagca	ccctggaaggaagggtctcctgctg	2.36842
2131	NM_023018	NADK	NAD kinase isoform 1	chr1	3235	43	80	37	ggggtccgggcggccatggggcaacaggcggccaggg	ggg	gtcc	4	cggccat	7	gcaacaggcggcca	14	attgctgctcggcggcgccggcgcc	cgccaagggccaggtagcgacggct	2.59524
2135	NM_001198994	NADK	NAD kinase isoform 2	chr1	3653	525	582	57	GGGCCAGGGCGGGGTCACCGGACAGGTGCATGTTCTGCCTCAGCCCTCAGACCAGGG	GGG	CCA	3	CG	2	TCACCGGACAGGTGCATGTTCTGCCTCAGCCCTCAGACCA	40	TGCCTTCACCAGCCGTCAGTCACTC	CGTACTCAGTGGTCCCCGAGCTGCC	0.974359
2136	NM_001198994	NADK	NAD kinase isoform 2	chr1	3653	916	942	26	GGGGCAGGGGGGAAGGGGGCCTGGGG	GGGG	CA	2	GGAA	4	GCCT	4	CTGCACGCACCTCATGGAGGCACGC	TGCACATGGAGTTGGGGGGGCCTCC	8.59259
2139	NM_001198993	NADK	NAD kinase isoform 1	chr1	3166	23	43	20	gggcgggacgccgggctggg	ggg	c	1	acgcc	5	ct	2	cgcccgcggtggcggtgagttgg	atcacaatgtcgggggcgcctaggc	4.24138
2143	NM_001256945	C1orf86	Fanconi anemia-associated protein of 20 kDa isoform 3	chr1	1414	1071	1096	25	gggtgggactcaagggcaggctggg	ggg	t	1	actcaa	6	caggct	6	gcccactggagagatgacaccaggc	tcaccagctgcccaaggtgccggcc	1.48889
2145	NM_001282671	C1orf86	Fanconi anemia-associated protein of 20 kDa isoform 7	chr1	2365	2022	2047	25	gggtgggactcaagggcaggctggg	ggg	t	1	actcaa	6	caggct	6	gcccactggagagatgacaccaggc	tcaccagctgcccaaggtgccggcc	1.48889
2147	NM_001282670	C1orf86	Fanconi anemia-associated protein of 20 kDa isoform 6	chr1	3575	2132	2150	18	gggctgggctgggctggg	ggg	ct	2	ct	2	ct	2	ggcagtggggtggagagagaagcct	ctgggctggggaagcttctccgggc	6.70588
2149	NM_001282673	C1orf86	Fanconi anemia-associated protein of 20 kDa isoform 8	chr1	1550	1207	1232	25	gggtgggactcaagggcaggctggg	ggg	t	1	actcaa	6	caggct	6	gcccactggagagatgacaccaggc	tcaccagctgcccaaggtgccggcc	1.48889
2151	NM_001282672	C1orf86	Fanconi anemia-associated protein of 20 kDa isoform 7	chr1	2234	1891	1916	25	gggtgggactcaagggcaggctggg	ggg	t	1	actcaa	6	caggct	6	gcccactggagagatgacaccaggc	tcaccagctgcccaaggtgccggcc	1.48889
2153	NM_001146310	C1orf86	Fanconi anemia-associated protein of 20 kDa isoform 1	chr1	2284	1941	1966	25	gggtgggactcaagggcaggctggg	ggg	t	1	actcaa	6	caggct	6	gcccactggagagatgacaccaggc	tcaccagctgcccaaggtgccggcc	1.48889
2158	NR_024489	LOC100129534		chr1	2247	1432	1472	40	ggggagtgtgggagacgggctctgacccggccaccctggg	ggg	gagtgt	6	agac	4	ctctgacccggccaccct	18	agcccagtgctgggggtgagcgtgt	cagctgtgctcacgcagcacccccg	1.30864
2160	NM_003036	SKI	ski oncogene	chr1	5707	23	46	23	gggcccgggcgcgcgggagcggg	ggg	ccc	3	cgcgc	5	agc	3	cggggcggcggcgggggccgggg	agcggccgggggagccggagcgcac	6.67647
2162	NM_153818	PEX10	peroxisome biogenesis factor 10 isoform 1	chr1	2074	452	489	37	GGGGAGCCTGGGGCCAGGTGGGCGTGGCTGCTCAGGG	GGG	GAGCCT	6	GCCAGGT	7	CGTGGCTGCTCA	12	ACCCCGACAGTGGGCGACCCTTGCA	GCGCGGCGCTGGATGCGTCACCACA	1.91071
2163	NM_153818	PEX10	peroxisome biogenesis factor 10 isoform 1	chr1	2074	1528	1557	29	gggtggggtggggcacggaggctggcggg	ggg	t	1	gt	2	gcacggaggctggc	14	gcaatggactgaatgagtgcgtgct	ttgcttcagccagtgcagtgagaac	5.625
2164	NM_153818	PEX10	peroxisome biogenesis factor 10 isoform 1	chr1	2074	1841	1885	44	gggggtatgggggctgccaggggcgcccgagccctctcctgggg	gggg	gtat	4	gctgcca	7	cgcccgagccctctcct	17	cagacgcactcacgagccaggtcct	ggcctgctgggcaggcgacctgctg	3.08772
2166	NM_002617	PEX10	peroxisome biogenesis factor 10 isoform 2	chr1	2014	452	489	37	GGGGAGCCTGGGGCCAGGTGGGCGTGGCTGCTCAGGG	GGG	GAGCCT	6	GCCAGGT	7	CGTGGCTGCTCA	12	ACCCCGACAGTGGGCGACCCTTGCA	GCGCGGCGCTGGATGCGTCACCACA	1.91071
2167	NM_002617	PEX10	peroxisome biogenesis factor 10 isoform 2	chr1	2014	1468	1497	29	gggtggggtggggcacggaggctggcggg	ggg	t	1	gt	2	gcacggaggctggc	14	gcaatggactgaatgagtgcgtgct	ttgcttcagccagtgcagtgagaac	5.625
2168	NM_002617	PEX10	peroxisome biogenesis factor 10 isoform 2	chr1	2014	1781	1825	44	gggggtatgggggctgccaggggcgcccgagccctctcctgggg	gggg	gtat	4	gctgcca	7	cgcccgagccctctcct	17	cagacgcactcacgagccaggtcct	ggcctgctgggcaggcgacctgctg	3.08772
2177	NM_001195737	FAM213B	prostamide/prostaglandin F synthase isoform c	chr1	2763	23	56	33	gggcggggcttggggctggatctATGAGCCggg	ggg	c	1	gctt	4	gctggatctATGAGCC	16	aaaggcgggaccggggcatctcg	AGCGGGGATCCAGGAGCGAGGAGCC	5.46154
2178	NM_001195737	FAM213B	prostamide/prostaglandin F synthase isoform c	chr1	2763	95	121	26	GGGAGTCGGGGAGCCGGGAACCAGGG	GGG	AGTC	4	GAGCC	5	AACCA	5	GGGAGCGGGGAACA	CTGGCAGCGGCCGCCATGAGCACGG	4.125
2179	NM_001195737	FAM213B	prostamide/prostaglandin F synthase isoform c	chr1	2763	944	965	21	gggccctcagggcgggcaggg	ggg	ccctca	6	c	1	ca	2	cacagcccccgccttgctcactgtt	tggctgtgagtcccaggtgtcatct	0.8
2180	NM_001195737	FAM213B	prostamide/prostaglandin F synthase isoform c	chr1	2763	1180	1221	41	gggttttcagggcagagatgggcttgattccacctggtggg	ggg	ttttca	6	cagagat	7	cttgattccacctggt	16	ctggtgggggccactcaggagagtt	gtgggtggaccctggagactctcag	3.93548
2181	NM_001195737	FAM213B	prostamide/prostaglandin F synthase isoform c	chr1	2763	2246	2277	31	gggtgggcgtgggccgcacagcgcggcaggg	ggg	t	1	cgt	3	ccgcacagcgcggca	15	cttcgcacagatgcctccgagcagc	ccttggctaccacacgcggcatcgc	1.64103
2188	NM_001195736	FAM213B	prostamide/prostaglandin F synthase isoform a	chr1	2829	23	56	33	gggcggggcttggggctggatctATGAGCCggg	ggg	c	1	gctt	4	gctggatctATGAGCC	16	aaaggcgggaccggggcatctcg	AGCGGGGATCCAGGAGCGAGGAGCC	5.46154
2189	NM_001195736	FAM213B	prostamide/prostaglandin F synthase isoform a	chr1	2829	95	121	26	GGGAGTCGGGGAGCCGGGAACCAGGG	GGG	AGTC	4	GAGCC	5	AACCA	5	GGGAGCGGGGAACA	CTGGCAGCGGCCGCCATGAGCACGG	4.125
2190	NM_001195736	FAM213B	prostamide/prostaglandin F synthase isoform a	chr1	2829	1010	1031	21	gggccctcagggcgggcaggg	ggg	ccctca	6	c	1	ca	2	cacagcccccgccttgctcactgtt	tggctgtgagtcccaggtgtcatct	0.8
2191	NM_001195736	FAM213B	prostamide/prostaglandin F synthase isoform a	chr1	2829	1246	1287	41	gggttttcagggcagagatgggcttgattccacctggtggg	ggg	ttttca	6	cagagat	7	cttgattccacctggt	16	ctggtgggggccactcaggagagtt	gtgggtggaccctggagactctcag	3.93548
2192	NM_001195736	FAM213B	prostamide/prostaglandin F synthase isoform a	chr1	2829	2312	2343	31	gggtgggcgtgggccgcacagcgcggcaggg	ggg	t	1	cgt	3	ccgcacagcgcggca	15	cttcgcacagatgcctccgagcagc	ccttggctaccacacgcggcatcgc	1.64103
2199	NM_152371	FAM213B	prostamide/prostaglandin F synthase isoform b	chr1	2775	23	56	33	gggcggggcttggggctggatctATGAGCCggg	ggg	c	1	gctt	4	gctggatctATGAGCC	16	aaaggcgggaccggggcatctcg	AGCGGGGATCCAGGAGCGAGGAGCC	5.46154
2200	NM_152371	FAM213B	prostamide/prostaglandin F synthase isoform b	chr1	2775	95	121	26	GGGAGTCGGGGAGCCGGGAACCAGGG	GGG	AGTC	4	GAGCC	5	AACCA	5	GGGAGCGGGGAACA	CTGGCAGCGGCCGCCATGAGCACGG	4.125
2201	NM_152371	FAM213B	prostamide/prostaglandin F synthase isoform b	chr1	2775	956	977	21	gggccctcagggcgggcaggg	ggg	ccctca	6	c	1	ca	2	cacagcccccgccttgctcactgtt	tggctgtgagtcccaggtgtcatct	0.8
2202	NM_152371	FAM213B	prostamide/prostaglandin F synthase isoform b	chr1	2775	1192	1233	41	gggttttcagggcagagatgggcttgattccacctggtggg	ggg	ttttca	6	cagagat	7	cttgattccacctggt	16	ctggtgggggccactcaggagagtt	gtgggtggaccctggagactctcag	3.93548
2203	NM_152371	FAM213B	prostamide/prostaglandin F synthase isoform b	chr1	2775	2258	2289	31	gggtgggcgtgggccgcacagcgcggcaggg	ggg	t	1	cgt	3	ccgcacagcgcggca	15	cttcgcacagatgcctccgagcagc	ccttggctaccacacgcggcatcgc	1.64103
2208	NR_036637	FAM213B		chr1	2708	8	35	27	gggctaggggcgggaccaggacgcggg	ggg	cta	3	gc	2	accaggacgc	10	gagaggcg	acagcaactgtcccgcaaggcccgg	2.48485
2209	NR_036637	FAM213B		chr1	2708	889	910	21	gggccctcagggcgggcaggg	ggg	ccctca	6	c	1	ca	2	cacagcccccgccttgctcactgtt	tggctgtgagtcccaggtgtcatct	0.8
2210	NR_036637	FAM213B		chr1	2708	1125	1166	41	gggttttcagggcagagatgggcttgattccacctggtggg	ggg	ttttca	6	cagagat	7	cttgattccacctggt	16	ctggtgggggccactcaggagagtt	gtgggtggaccctggagactctcag	3.93548
2211	NR_036637	FAM213B		chr1	2708	2191	2222	31	gggtgggcgtgggccgcacagcgcggcaggg	ggg	t	1	cgt	3	ccgcacagcgcggca	15	cttcgcacagatgcctccgagcagc	ccttggctaccacacgcggcatcgc	1.64103
2216	NR_036638	FAM213B		chr1	2676	8	35	27	gggctaggggcgggaccaggacgcggg	ggg	cta	3	gc	2	accaggacgc	10	gagaggcg	acagcaactgtcccgcaaggcccgg	2.48485
2217	NR_036638	FAM213B		chr1	2676	857	878	21	gggccctcagggcgggcaggg	ggg	ccctca	6	c	1	ca	2	cacagcccccgccttgctcactgtt	tggctgtgagtcccaggtgtcatct	0.8
2218	NR_036638	FAM213B		chr1	2676	1093	1134	41	gggttttcagggcagagatgggcttgattccacctggtggg	ggg	ttttca	6	cagagat	7	cttgattccacctggt	16	ctggtgggggccactcaggagagtt	gtgggtggaccctggagactctcag	3.93548
2219	NR_036638	FAM213B		chr1	2676	2159	2190	31	gggtgggcgtgggccgcacagcgcggcaggg	ggg	t	1	cgt	3	ccgcacagcgcggca	15	cttcgcacagatgcctccgagcagc	ccttggctaccacacgcggcatcgc	1.64103
2226	NM_001195741	FAM213B	prostamide/prostaglandin F synthase isoform f	chr1	2664	23	56	33	gggcggggcttggggctggatctATGAGCCggg	ggg	c	1	gctt	4	gctggatctATGAGCC	16	aaaggcgggaccggggcatctcg	AGCGGGGATCCAGGAGCGAGGAGCC	5.46154
2227	NM_001195741	FAM213B	prostamide/prostaglandin F synthase isoform f	chr1	2664	95	121	26	GGGAGTCGGGGAGCCGGGAACCAGGG	GGG	AGTC	4	GAGCC	5	AACCA	5	GGGAGCGGGGAACA	CTGGCAGCGGCCGCCATGAGCACGG	4.125
2228	NM_001195741	FAM213B	prostamide/prostaglandin F synthase isoform f	chr1	2664	845	866	21	gggccctcagggcgggcaggg	ggg	ccctca	6	c	1	ca	2	cacagcccccgccttgctcactgtt	tggctgtgagtcccaggtgtcatct	0.8
2229	NM_001195741	FAM213B	prostamide/prostaglandin F synthase isoform f	chr1	2664	1081	1122	41	gggttttcagggcagagatgggcttgattccacctggtggg	ggg	ttttca	6	cagagat	7	cttgattccacctggt	16	ctggtgggggccactcaggagagtt	gtgggtggaccctggagactctcag	3.93548
2230	NM_001195741	FAM213B	prostamide/prostaglandin F synthase isoform f	chr1	2664	2147	2178	31	gggtgggcgtgggccgcacagcgcggcaggg	ggg	t	1	cgt	3	ccgcacagcgcggca	15	cttcgcacagatgcctccgagcagc	ccttggctaccacacgcggcatcgc	1.64103
2237	NM_001195740	FAM213B	prostamide/prostaglandin F synthase isoform e	chr1	2667	23	56	33	gggcggggcttggggctggatctATGAGCCggg	ggg	c	1	gctt	4	gctggatctATGAGCC	16	aaaggcgggaccggggcatctcg	AGCGGGGATCCAGGAGCGAGGAGCC	5.46154
2238	NM_001195740	FAM213B	prostamide/prostaglandin F synthase isoform e	chr1	2667	95	121	26	GGGAGTCGGGGAGCCGGGAACCAGGG	GGG	AGTC	4	GAGCC	5	AACCA	5	GGGAGCGGGGAACA	CTGGCAGCGGCCGCCATGAGCACGG	4.125
2239	NM_001195740	FAM213B	prostamide/prostaglandin F synthase isoform e	chr1	2667	848	869	21	gggccctcagggcgggcaggg	ggg	ccctca	6	c	1	ca	2	cacagcccccgccttgctcactgtt	tggctgtgagtcccaggtgtcatct	0.8
2240	NM_001195740	FAM213B	prostamide/prostaglandin F synthase isoform e	chr1	2667	1084	1125	41	gggttttcagggcagagatgggcttgattccacctggtggg	ggg	ttttca	6	cagagat	7	cttgattccacctggt	16	ctggtgggggccactcaggagagtt	gtgggtggaccctggagactctcag	3.93548
2241	NM_001195740	FAM213B	prostamide/prostaglandin F synthase isoform e	chr1	2667	2150	2181	31	gggtgggcgtgggccgcacagcgcggcaggg	ggg	t	1	cgt	3	ccgcacagcgcggca	15	cttcgcacagatgcctccgagcagc	ccttggctaccacacgcggcatcgc	1.64103
2248	NM_001195738	FAM213B	prostamide/prostaglandin F synthase isoform d	chr1	2743	23	56	33	gggcggggcttggggctggatctATGAGCCggg	ggg	c	1	gctt	4	gctggatctATGAGCC	16	aaaggcgggaccggggcatctcg	AGCGGGGATCCAGGAGCGAGGAGCC	5.46154
2249	NM_001195738	FAM213B	prostamide/prostaglandin F synthase isoform d	chr1	2743	95	121	26	GGGAGTCGGGGAGCCGGGAACCAGGG	GGG	AGTC	4	GAGCC	5	AACCA	5	GGGAGCGGGGAACA	CTGGCAGCGGCCGCCATGAGCACGG	4.125
2250	NM_001195738	FAM213B	prostamide/prostaglandin F synthase isoform d	chr1	2743	924	945	21	gggccctcagggcgggcaggg	ggg	ccctca	6	c	1	ca	2	cacagcccccgccttgctcactgtt	tggctgtgagtcccaggtgtcatct	0.8
2251	NM_001195738	FAM213B	prostamide/prostaglandin F synthase isoform d	chr1	2743	1160	1201	41	gggttttcagggcagagatgggcttgattccacctggtggg	ggg	ttttca	6	cagagat	7	cttgattccacctggt	16	ctggtgggggccactcaggagagtt	gtgggtggaccctggagactctcag	3.93548
2252	NM_001195738	FAM213B	prostamide/prostaglandin F synthase isoform d	chr1	2743	2226	2257	31	gggtgggcgtgggccgcacagcgcggcaggg	ggg	t	1	cgt	3	ccgcacagcgcggca	15	cttcgcacagatgcctccgagcagc	ccttggctaccacacgcggcatcgc	1.64103
2254	NM_001010926	HES5	transcription factor HES-5	chr1	1306	1136	1157	21	gggctgtctggggagggtggg	ggg	ctgtct	6	ga	2	t	1	tggtggtctggctggggctcacggt	tgcctccactatgatccttaaagga	4.65
2259	NR_037844	LOC115110		chr1	4619	708	764	56	gggaggggtggaagggcagctcttgctccccctgcagagacgctgcgcggactggg	ggg	a	1	gtggaa	6	cagctcttgctccccctgcagagacgctgcgcggact	37	cccagagtgcccctacccgtcccct	aaggctgccagcctcgcccggtctc	0.637795
2260	NR_037844	LOC115110		chr1	4619	1800	1826	26	gggcatgggggctccagggtgcaggg	ggg	cat	3	ggctcca	7	tgca	4	tcctccactcccgggggccccagga	acagcacgttccctcaccaactccc	1.42667
2261	NR_037844	LOC115110		chr1	4619	2189	2216	27	gggagagggaggcagagggaagctggg	ggg	aga	3	aggcaga	7	aagct	5	atcccggggcccaccattaccagca	gtccaccgctggtgagcggggaggg	2.80488
2262	NR_037844	LOC115110		chr1	4619	2514	2549	35	ggggagctgcgggggcctctgggctccgagctggg	ggg	gagctgc	7	ggcctct	7	ctccgagct	9	tcaggtcactgcaccatgaagttgt	caggcacagcgtggggaccacgtgc	3.70968
2267	NM_001297605	TNFRSF14	tumor necrosis factor receptor superfamily member 14 isoform 2 precursor	chr1	3358	2476	2514	38	gggggcaggtgggagcatggggccatggagtgagcggg	ggg	ggcaggt	7	agcat	5	gccatggagtgagc	14	agcctgcccttctgcccacagtccc	caggggtggcagagggctccctggt	2.32143
2268	NM_001297605	TNFRSF14	tumor necrosis factor receptor superfamily member 14 isoform 2 precursor	chr1	3358	2984	3014	30	gggctctgggaggtgagggcaggtcccggg	ggg	ctct	4	aggtga	6	caggtccc	8	ccccagggagtgtccctggctccca	ggaggctgggttagtggcagctccg	1.81967
2273	NM_003820	TNFRSF14	tumor necrosis factor receptor superfamily member 14 isoform 1 precursor	chr1	3501	2619	2657	38	gggggcaggtgggagcatggggccatggagtgagcggg	ggg	ggcaggt	7	agcat	5	gccatggagtgagc	14	agcctgcccttctgcccacagtccc	caggggtggcagagggctccctggt	2.32143
2274	NM_003820	TNFRSF14	tumor necrosis factor receptor superfamily member 14 isoform 1 precursor	chr1	3501	3127	3157	30	gggctctgggaggtgagggcaggtcccggg	ggg	ctct	4	aggtga	6	caggtccc	8	ccccagggagtgtccctggctccca	ggaggctgggttagtggcagctccg	1.81967
2278	NR_015440	LINC00982		chr1	3708	126	180	54	ggggaggggcgcggggccggcgccaccccagaggaaaagcccagcggagccggg	ggg	ga	2	gcgc	4	gccggcgccaccccagaggaaaagcccagcggagcc	36	gtgtcctagcagaggcgccccggat	ttgggcaggagctggcggcggcggt	1.71429
2279	NR_015440	LINC00982		chr1	3708	1377	1417	40	gggtggaggaggggcgagggccgactccgccgcccctggg	ggg	tggagga	7	gcga	4	ccgactccgccgcccct	17	cttcccggaactctcctcgcccgct	gtctccctcctcccacccccaccgc	0.617188
2280	NR_015440	LINC00982		chr1	3708	1611	1637	26	gggggtgggggacagggcctgccggg	ggg	ggt	3	ggaca	5	cctgcc	6	gggctgcccgggcgctctggctgct	gaagcgggtcgggggaggactggag	6.53571
2281	NR_015440	LINC00982		chr1	3708	1860	1912	52	ggggtgtgggaagcagggggccatggtctgagcagaccttctcacctctggg	ggg	gtgt	4	aagca	5	ggccatggtctgagcagaccttctcacctct	31	cattctaggtgtagacggaggaggt	cctcccacctcctggggcaggactt	2.8
2282	NR_024371	LINC00982		chr1	620	126	180	54	ggggaggggcgcggggccggcgccaccccagaggaaaagcccagcggagccggg	ggg	ga	2	gcgc	4	gccggcgccaccccagaggaaaagcccagcggagcc	36	gtgtcctagcagaggcgccccggat	ttgggcaggagctggcggcggcggt	1.71429
2284	NM_017818	WRAP73	WD repeat-containing protein WRAP73	chr1	1699	56	84	28	ggggtcccgcgggttttcgggcgcaggg	ggg	gtcccgc	7	ttttc	5	cgca	4	gctgttgcagcctgctgcgcgccca	tggcgcccgcggcaggcggcggccA	1.57692
2287	NM_182752	TPRG1L	tumor protein p63-regulated gene 1-like protein	chr1	2427	54	97	43	gggtcggggtcggtaaggggtgcggcaATGCTGCAACTGCggg	ggg	tcg	3	tcggtaa	7	gtgcggcaATGCTGCAACTGC	21	ggcgacggcggtcgcgtcggcgtca	ACTCGGTGGACTCGGCCGGTACGAG	4.4
2288	NM_182752	TPRG1L	tumor protein p63-regulated gene 1-like protein	chr1	2427	173	197	24	GGGCGGGGGGCGGCCGGGGGCGGG	GGG	CG	2	GGCGGCC	7	GGC	3	AGGAGGTGGGGGCAGGCGGCGGCCC	GACGCCGCTGCGCCAGACACTCTGG	5.55882
2289	NM_182752	TPRG1L	tumor protein p63-regulated gene 1-like protein	chr1	2427	961	986	25	gggatgtgggggctgggggactggg	ggg	atgt	4	ggct	4	ggact	5	ctcctccccctccccagaaggccaa	aggcctggcagtcttcatgctgccc	1.27381
2291	NM_020710	LRRC47	leucine-rich repeat-containing protein 47	chr1	2648	823	849	26	GGGAAGGGCAAGGGCCGTGCCGAGGG	GGG	AA	2	CAA	3	CCGTGCCGA	9	CCTGCGCGTCGGAGGCCGTGGTGGC	CTCGGAGAAGGAAGAGAGCCGGAGG	3.07407
2293	NM_001204191	TP73	tumor protein p73 isoform g	chr1	4832	4008	4025	17	gggaagggctggggggg	ggg	aa	2	ct	2	g	1	ccaagagcccctgtagtgtgctcct	ctgggggggctgggagaggcccagg	5.07143
2295	NM_001204189	TP73	tumor protein p73 isoform e	chr1	4738	3914	3931	17	gggaagggctggggggg	ggg	aa	2	ct	2	g	1	ccaagagcccctgtagtgtgctcct	ctgggggggctgggagaggcccagg	5.07143
2297	NM_001204190	TP73	tumor protein p73 isoform f	chr1	4877	4053	4070	17	gggaagggctggggggg	ggg	aa	2	ct	2	g	1	ccaagagcccctgtagtgtgctcct	ctgggggggctgggagaggcccagg	5.07143
2300	NR_033712	TP73-AS1		chr1	3324	870	895	25	gggcatctttggggtgggcttcggg	ggg	catcttt	7	gt	2	cttc	4	ccggggtggctggccaccttggcct	agcccggcactgctgcagagtgtgg	2.74286
2301	NR_033712	TP73-AS1		chr1	3324	2393	2411	18	gggaaaggggtgggcggg	ggg	aaa	3	gt	2	c	1	ggacgtggggacaggtaggagccta	ctctggtgtgacggcgtgagcgcta	7.53846
2307	NR_033711	TP73-AS1		chr1	6409	65	86	21	gggagccggggatgggccggg	ggg	agcc	4	gat	3	cc	2	ggcgcccgggtgtggatccctagat	tgcctggtgggtggcagtcggggct	3.11111
2308	NR_033711	TP73-AS1		chr1	6409	1577	1602	25	gggcatctttggggtgggcttcggg	ggg	catcttt	7	gt	2	cttc	4	ccggggtggctggccaccttggcct	agcccggcactgctgcagagtgtgg	2.74286
2309	NR_033711	TP73-AS1		chr1	6409	5478	5496	18	gggaaaggggtgggcggg	ggg	aaa	3	gt	2	c	1	ggacgtggggacaggtaggagccta	ctctggtgtgacggcgtgagcgcta	7.53846
2315	NR_033710	TP73-AS1		chr1	5945	65	86	21	gggagccggggatgggccggg	ggg	agcc	4	gat	3	cc	2	ggcgcccgggtgtggatccctagat	tgcctggtgggtggcagtcggggct	3.11111
2316	NR_033710	TP73-AS1		chr1	5945	1577	1602	25	gggcatctttggggtgggcttcggg	ggg	catcttt	7	gt	2	cttc	4	ccggggtggctggccaccttggcct	agcccggcactgctgcagagtgtgg	2.74286
2317	NR_033710	TP73-AS1		chr1	5945	5014	5032	18	gggaaaggggtgggcggg	ggg	aaa	3	gt	2	c	1	ggacgtggggacaggtaggagccta	ctctggtgtgacggcgtgagcgcta	7.53846
2320	NM_001204192	TP73	tumor protein p73 isoform m	chr1	4953	4129	4146	17	gggaagggctggggggg	ggg	aa	2	ct	2	g	1	ccaagagcccctgtagtgtgctcct	ctgggggggctgggagaggcccagg	5.07143
2322	NM_001126242	TP73	tumor protein p73 isoform d	chr1	4971	4147	4164	17	gggaagggctggggggg	ggg	aa	2	ct	2	g	1	ccaagagcccctgtagtgtgctcct	ctgggggggctgggagaggcccagg	5.07143
2325	NM_001126241	TP73	tumor protein p73 isoform c	chr1	5026	4202	4219	17	gggaagggctggggggg	ggg	aa	2	ct	2	g	1	ccaagagcccctgtagtgtgctcct	ctgggggggctgggagaggcccagg	5.07143
2328	NM_001126240	TP73	tumor protein p73 isoform b	chr1	5120	4296	4313	17	gggaagggctggggggg	ggg	aa	2	ct	2	g	1	ccaagagcccctgtagtgtgctcct	ctgggggggctgggagaggcccagg	5.07143
2333	NR_033709	TP73-AS1		chr1	4690	65	86	21	gggagccggggatgggccggg	ggg	agcc	4	gat	3	cc	2	ggcgcccgggtgtggatccctagat	tgcctggtgggtggcagtcggggct	3.11111
2334	NR_033709	TP73-AS1		chr1	4690	1577	1602	25	gggcatctttggggtgggcttcggg	ggg	catcttt	7	gt	2	cttc	4	ccggggtggctggccaccttggcct	agcccggcactgctgcagagtgtgg	2.74286
2335	NR_033709	TP73-AS1		chr1	4690	3759	3777	18	gggaaaggggtgggcggg	ggg	aaa	3	gt	2	c	1	ggacgtggggacaggtaggagccta	ctctggtgtgacggcgtgagcgcta	7.53846
2339	NR_033708	TP73-AS1		chr1	4077	65	86	21	gggagccggggatgggccggg	ggg	agcc	4	gat	3	cc	2	ggcgcccgggtgtggatccctagat	tgcctggtgggtggcagtcggggct	3.11111
2340	NR_033708	TP73-AS1		chr1	4077	1577	1602	25	gggcatctttggggtgggcttcggg	ggg	catcttt	7	gt	2	cttc	4	ccggggtggctggccaccttggcct	agcccggcactgctgcagagtgtgg	2.74286
2341	NR_033708	TP73-AS1		chr1	4077	3146	3164	18	gggaaaggggtgggcggg	ggg	aaa	3	gt	2	c	1	ggacgtggggacaggtaggagccta	ctctggtgtgacggcgtgagcgcta	7.53846
2342	NR_024455	LINC01134		chr1	1952	1598	1645	47	gggatgggggttggggtggcagaggctgaacgcgtgtgaggtttggg	ggg	at	2	ggtt	4	gtggcagaggctgaacgcgtgtgaggttt	29	cacatgtcccagaacctaccttgct	ggaggacaagcggagcggggatgtg	5.46429
2343	NM_004402	DFFB	DNA fragmentation factor subunit beta isoform 2	chr1	3042	2843	2877	34	gggggatacgggggttgggctagattacagaggg	ggg	ggatac	6	ggtt	4	ctagattacaga	12	cgcggatctgaacagcagtaatcct	ctcattttctacgtcatgtatttta	6
2344	NR_104222	DFFB		chr1	3179	2980	3014	34	gggggatacgggggttgggctagattacagaggg	ggg	ggatac	6	ggtt	4	ctagattacaga	12	cgcggatctgaacagcagtaatcct	ctcattttctacgtcatgtatttta	6
2345	NM_001282669	DFFB	DNA fragmentation factor subunit beta isoform 1	chr1	3114	2915	2949	34	gggggatacgggggttgggctagattacagaggg	ggg	ggatac	6	ggtt	4	ctagattacaga	12	cgcggatctgaacagcagtaatcct	ctcattttctacgtcatgtatttta	6
2349	NM_001199862	KCNAB2	voltage-gated potassium channel subunit beta-2 isoform 3	chr1	4156	1911	1932	21	gggtccttggggcgggcaggg	ggg	tcctt	5	gc	2	ca	2	gtcaaggccaggccaaggcctggtt	ccagcctctcctctgctgagaatcc	1.86842
2350	NM_001199862	KCNAB2	voltage-gated potassium channel subunit beta-2 isoform 3	chr1	4156	1971	2004	33	gggagaggggaaaggggtctggcccatcgaggg	ggg	aga	3	gaaa	4	gtctggcccatcga	14	ccacttggtgtagg	gccccttctgccagggccttggttg	2.65217
2351	NM_001199862	KCNAB2	voltage-gated potassium channel subunit beta-2 isoform 3	chr1	4156	2223	2262	39	ggggcagggaccccagggggattgactctgcagtttggg	ggg	gca	3	acccca	6	ggattgactctgcagttt	18	ccacccacccccacccttgctggca	agccacaaaaagcgtagcggtgtga	1.01087
2352	NM_001199862	KCNAB2	voltage-gated potassium channel subunit beta-2 isoform 3	chr1	4156	2773	2802	29	gggacaggctgggcagaggggagagaggg	ggg	acaggct	7	caga	4	gagaga	6	tagcccctcccactgcctgacacct	caggacaggccagagtgacgccccc	0.847059
2353	NM_001199862	KCNAB2	voltage-gated potassium channel subunit beta-2 isoform 3	chr1	4156	2836	2878	42	gggccggagggcaagggatgccagtaagtctgcaggtgcggg	ggg	ccgga	5	caa	3	atgccagtaagtctgcaggtgc	22	gtgcagctt	gtgccacctacaggcccaggcctgt	2.05405
2354	NM_001199862	KCNAB2	voltage-gated potassium channel subunit beta-2 isoform 3	chr1	4156	3165	3195	30	ggggagaggctggggcgaggggaggagggg	gggg	agaggct	7	cga	3	agga	4	aactgtgaaagtcagaaaggccagc	gatcagcttctgctattaccgaccc	4.33333
2358	NM_001199863	KCNAB2	voltage-gated potassium channel subunit beta-2 isoform 4	chr1	3674	1429	1450	21	gggtccttggggcgggcaggg	ggg	tcctt	5	gc	2	ca	2	gtcaaggccaggccaaggcctggtt	ccagcctctcctctgctgagaatcc	1.86842
2359	NM_001199863	KCNAB2	voltage-gated potassium channel subunit beta-2 isoform 4	chr1	3674	1489	1522	33	gggagaggggaaaggggtctggcccatcgaggg	ggg	aga	3	gaaa	4	gtctggcccatcga	14	ccacttggtgtagg	gccccttctgccagggccttggttg	2.65217
2360	NM_001199863	KCNAB2	voltage-gated potassium channel subunit beta-2 isoform 4	chr1	3674	1741	1780	39	ggggcagggaccccagggggattgactctgcagtttggg	ggg	gca	3	acccca	6	ggattgactctgcagttt	18	ccacccacccccacccttgctggca	agccacaaaaagcgtagcggtgtga	1.01087
2361	NM_001199863	KCNAB2	voltage-gated potassium channel subunit beta-2 isoform 4	chr1	3674	2291	2320	29	gggacaggctgggcagaggggagagaggg	ggg	acaggct	7	caga	4	gagaga	6	tagcccctcccactgcctgacacct	caggacaggccagagtgacgccccc	0.847059
2362	NM_001199863	KCNAB2	voltage-gated potassium channel subunit beta-2 isoform 4	chr1	3674	2354	2396	42	gggccggagggcaagggatgccagtaagtctgcaggtgcggg	ggg	ccgga	5	caa	3	atgccagtaagtctgcaggtgc	22	gtgcagctt	gtgccacctacaggcccaggcctgt	2.05405
2363	NM_001199863	KCNAB2	voltage-gated potassium channel subunit beta-2 isoform 4	chr1	3674	2683	2713	30	ggggagaggctggggcgaggggaggagggg	gggg	agaggct	7	cga	3	agga	4	aactgtgaaagtcagaaaggccagc	gatcagcttctgctattaccgaccc	4.33333
2369	NM_001199860	KCNAB2	voltage-gated potassium channel subunit beta-2 isoform 1	chr1	4282	241	274	33	ggggttgggagtgggacaggtggcctcccaggg	ggg	gtt	3	agt	3	acaggtggcctccca	15	gggtcaacacttctcggagtccaga	acgcctccctgagtggccagtggtg	2.04651
2370	NM_001199860	KCNAB2	voltage-gated potassium channel subunit beta-2 isoform 1	chr1	4282	2037	2058	21	gggtccttggggcgggcaggg	ggg	tcctt	5	gc	2	ca	2	gtcaaggccaggccaaggcctggtt	ccagcctctcctctgctgagaatcc	1.86842
2371	NM_001199860	KCNAB2	voltage-gated potassium channel subunit beta-2 isoform 1	chr1	4282	2097	2130	33	gggagaggggaaaggggtctggcccatcgaggg	ggg	aga	3	gaaa	4	gtctggcccatcga	14	ccacttggtgtagg	gccccttctgccagggccttggttg	2.65217
2372	NM_001199860	KCNAB2	voltage-gated potassium channel subunit beta-2 isoform 1	chr1	4282	2349	2388	39	ggggcagggaccccagggggattgactctgcagtttggg	ggg	gca	3	acccca	6	ggattgactctgcagttt	18	ccacccacccccacccttgctggca	agccacaaaaagcgtagcggtgtga	1.01087
2373	NM_001199860	KCNAB2	voltage-gated potassium channel subunit beta-2 isoform 1	chr1	4282	2899	2928	29	gggacaggctgggcagaggggagagaggg	ggg	acaggct	7	caga	4	gagaga	6	tagcccctcccactgcctgacacct	caggacaggccagagtgacgccccc	0.847059
2374	NM_001199860	KCNAB2	voltage-gated potassium channel subunit beta-2 isoform 1	chr1	4282	2962	3004	42	gggccggagggcaagggatgccagtaagtctgcaggtgcggg	ggg	ccgga	5	caa	3	atgccagtaagtctgcaggtgc	22	gtgcagctt	gtgccacctacaggcccaggcctgt	2.05405
2375	NM_001199860	KCNAB2	voltage-gated potassium channel subunit beta-2 isoform 1	chr1	4282	3291	3321	30	ggggagaggctggggcgaggggaggagggg	gggg	agaggct	7	cga	3	agga	4	aactgtgaaagtcagaaaggccagc	gatcagcttctgctattaccgaccc	4.33333
2379	NM_207370	GPR153	probable G-protein coupled receptor 153	chr1	4082	2554	2577	23	ggggggggggagggtacagaggg	ggg	g	1	ggga	4	tacaga	6	ctgcaccataaccgccacacccttc	tctctaagcacaggggtgttcagag	8.34375
2380	NM_207370	GPR153	probable G-protein coupled receptor 153	chr1	4082	3951	3999	48	gggctcactggggagggagttgtcttcatagcacacccagagccaggg	ggg	ctcact	6	ga	2	agttgtcttcatagcacacccagagcca	28	ttgtccagcatccagcctgttccct	atccctttgtagttttttgacaacg	1.125
2382	NM_019089	HES2	transcription factor HES-2	chr1	4260	2995	3018	23	gggagggggcaagcctgggtggg	ggg	agg	3	caagcct	7	t	1	gtcaggaggtcagtgggccctggaa	taaggttctgggccccaggcaagaa	2.79487
2386	NM_001265592	PLEKHG5	pleckstrin homology domain-containing family G member 5 isoform d	chr1	4794	3883	3913	30	gggaagcactgggaagtaatggggtgtggg	ggg	aagcact	7	aagtaat	7	gtgt	4	atgggccacggatggagcttgccat	gtgccaccagaccaacacccccaga	1.43333
2387	NM_001265592	PLEKHG5	pleckstrin homology domain-containing family G member 5 isoform d	chr1	4794	4686	4709	23	ggggcgggccctgcgggcgcggg	ggg	gc	2	ccctgc	6	cgc	3	ccaggcgggcccttctcgacggcgc	gctgaaggcggaaccacgacgggca	2.37209
2391	NM_001265594	PLEKHG5	pleckstrin homology domain-containing family G member 5 isoform f	chr1	4529	3618	3648	30	gggaagcactgggaagtaatggggtgtggg	ggg	aagcact	7	aagtaat	7	gtgt	4	atgggccacggatggagcttgccat	gtgccaccagaccaacacccccaga	1.43333
2392	NM_001265594	PLEKHG5	pleckstrin homology domain-containing family G member 5 isoform f	chr1	4529	4421	4444	23	ggggcgggccctgcgggcgcggg	ggg	gc	2	ccctgc	6	cgc	3	ccaggcgggcccttctcgacggcgc	gctgaaggcggaaccacgacgggca	2.37209
2394	NM_148970	TNFRSF25	tumor necrosis factor receptor superfamily member 25 isoform 7 precursor	chr1	1073	1	42	41	gggccctgcgggcgcggggctgaaggcggaaccacgacggg	ggg	ccctgc	6	cgc	3	gctgaaggcggaaccacgac	20	c	cagagagcacggagccgggaagccc	2.07692
2396	NM_148967	TNFRSF25	tumor necrosis factor receptor superfamily member 25 isoform 4 precursor	chr1	1487	1	42	41	gggccctgcgggcgcggggctgaaggcggaaccacgacggg	ggg	ccctgc	6	cgc	3	gctgaaggcggaaccacgac	20	c	cagagagcacggagccgggaagccc	2.07692
2398	NM_148966	TNFRSF25	tumor necrosis factor receptor superfamily member 25 isoform 3 precursor	chr1	1511	1	42	41	gggccctgcgggcgcggggctgaaggcggaaccacgacggg	ggg	ccctgc	6	cgc	3	gctgaaggcggaaccacgac	20	c	cagagagcacggagccgggaagccc	2.07692
2402	NM_001265593	PLEKHG5	pleckstrin homology domain-containing family G member 5 isoform e	chr1	4725	3814	3844	30	gggaagcactgggaagtaatggggtgtggg	ggg	aagcact	7	aagtaat	7	gtgt	4	atgggccacggatggagcttgccat	gtgccaccagaccaacacccccaga	1.43333
2403	NM_001265593	PLEKHG5	pleckstrin homology domain-containing family G member 5 isoform e	chr1	4725	4617	4640	23	ggggcgggccctgcgggcgcggg	ggg	gc	2	ccctgc	6	cgc	3	ccaggcgggcccttctcgacggcgc	gctgaaggcggaaccacgacgggca	2.37209
2405	NM_148965	TNFRSF25	tumor necrosis factor receptor superfamily member 25 isoform 1 precursor	chr1	1649	1	42	41	gggccctgcgggcgcggggctgaaggcggaaccacgacggg	ggg	ccctgc	6	cgc	3	gctgaaggcggaaccacgac	20	c	cagagagcacggagccgggaagccc	2.07692
2409	NM_020631	PLEKHG5	pleckstrin homology domain-containing family G member 5 isoform a	chr1	4644	3733	3763	30	gggaagcactgggaagtaatggggtgtggg	ggg	aagcact	7	aagtaat	7	gtgt	4	atgggccacggatggagcttgccat	gtgccaccagaccaacacccccaga	1.43333
2410	NM_020631	PLEKHG5	pleckstrin homology domain-containing family G member 5 isoform a	chr1	4644	4536	4559	23	ggggcgggccctgcgggcgcggg	ggg	gc	2	ccctgc	6	cgc	3	ccaggcgggcccttctcgacggcgc	gctgaaggcggaaccacgacgggca	2.37209
2412	NM_003790	TNFRSF25	tumor necrosis factor receptor superfamily member 25 isoform 2 precursor	chr1	1622	1	42	41	gggccctgcgggcgcggggctgaaggcggaaccacgacggg	ggg	ccctgc	6	cgc	3	gctgaaggcggaaccacgac	20	c	cagagagcacggagccgggaagccc	2.07692
2415	NM_001039664	TNFRSF25	tumor necrosis factor receptor superfamily member 25 isoform 12 precursor	chr1	894	1	42	41	gggccctgcgggcgcggggctgaaggcggaaccacgacggg	ggg	ccctgc	6	cgc	3	gctgaaggcggaaccacgac	20	c	cagagagcacggagccgggaagccc	2.07692
2416	NM_001039664	TNFRSF25	tumor necrosis factor receptor superfamily member 25 isoform 12 precursor	chr1	894	648	672	24	gggatggagggaagggcggctggg	ggg	atgga	5	aa	2	cggct	5	GCCCCACGTAAttcctagctgtcgt	agcagagcaggggcctggggtgggg	3.31429
2417	NM_001039664	TNFRSF25	tumor necrosis factor receptor superfamily member 25 isoform 12 precursor	chr1	894	726	763	37	ggggatagggaggagggagccttggccctgtgatggg	ggg	gata	4	agga	4	agccttggccctgtgat	17	tgctgctggttcaggaataggaaga	tgggccccacttcaggcaaacttag	2.21951
2421	NM_001042665	PLEKHG5	pleckstrin homology domain-containing family G member 5 isoform a	chr1	4698	3787	3817	30	gggaagcactgggaagtaatggggtgtggg	ggg	aagcact	7	aagtaat	7	gtgt	4	atgggccacggatggagcttgccat	gtgccaccagaccaacacccccaga	1.43333
2422	NM_001042665	PLEKHG5	pleckstrin homology domain-containing family G member 5 isoform a	chr1	4698	4590	4613	23	ggggcgggccctgcgggcgcggg	ggg	gc	2	ccctgc	6	cgc	3	ccaggcgggcccttctcgacggcgc	gctgaaggcggaaccacgacgggca	2.37209
2426	NM_001042664	PLEKHG5	pleckstrin homology domain-containing family G member 5 isoform a	chr1	4715	3804	3834	30	gggaagcactgggaagtaatggggtgtggg	ggg	aagcact	7	aagtaat	7	gtgt	4	atgggccacggatggagcttgccat	gtgccaccagaccaacacccccaga	1.43333
2427	NM_001042664	PLEKHG5	pleckstrin homology domain-containing family G member 5 isoform a	chr1	4715	4607	4630	23	ggggcgggccctgcgggcgcggg	ggg	gc	2	ccctgc	6	cgc	3	ccaggcgggcccttctcgacggcgc	gctgaaggcggaaccacgacgggca	2.37209
2431	NM_001042663	PLEKHG5	pleckstrin homology domain-containing family G member 5 isoform c	chr1	4761	3850	3880	30	gggaagcactgggaagtaatggggtgtggg	ggg	aagcact	7	aagtaat	7	gtgt	4	atgggccacggatggagcttgccat	gtgccaccagaccaacacccccaga	1.43333
2432	NM_001042663	PLEKHG5	pleckstrin homology domain-containing family G member 5 isoform c	chr1	4761	4653	4676	23	ggggcgggccctgcgggcgcggg	ggg	gc	2	ccctgc	6	cgc	3	ccaggcgggcccttctcgacggcgc	gctgaaggcggaaccacgacgggca	2.37209
2436	NM_198681	PLEKHG5	pleckstrin homology domain-containing family G member 5 isoform b	chr1	5273	4362	4392	30	gggaagcactgggaagtaatggggtgtggg	ggg	aagcact	7	aagtaat	7	gtgt	4	atgggccacggatggagcttgccat	gtgccaccagaccaacacccccaga	1.43333
2437	NM_198681	PLEKHG5	pleckstrin homology domain-containing family G member 5 isoform b	chr1	5273	5165	5188	23	ggggcgggccctgcgggcgcggg	ggg	gc	2	ccctgc	6	cgc	3	ccaggcgggcccttctcgacggcgc	gctgaaggcggaaccacgacgggca	2.37209
2439	NM_138350	THAP3	THAP domain-containing protein 3 isoform 2	chr1	2095	1298	1321	23	gggtaccacgggccgggcctggg	ggg	taccac	6	cc	2	cct	3	gcggggagctgcagtgccacctgct	gtccacgcctttgggttgggtgtgt	2.91176
2443	NM_153812	PHF13	PHD finger protein 13	chr1	3670	761	784	23	GGGAAAGAGGGGTACAGGGGGGG	GGG	AAAGA	5	GTACA	5	G	1	GAAGCGCAGGGACAGTGATGCGCCT	CTTGCTGAAGCTGGAAGCCGCTGAC	7.88889
2444	NM_153812	PHF13	PHD finger protein 13	chr1	3670	1847	1907	60	gggcgctgggctggcgggtcagctggtggttcttaggtttccttctgtttgttaaaaggg	ggg	cgct	4	ctggc	5	tcagctggtggttcttaggtttccttctgtttgttaaaa	39	cgggaggcctcgggctcccctggaa	acaatgtggccacttctctgtggaa	2.08511
2445	NM_153812	PHF13	PHD finger protein 13	chr1	3670	2539	2558	19	ggggctgggagggagaggg	ggg	gct	3	a	1	aga	3	ggtgccctggaacactggtagttct	gctccggctttctctgaaatgaaca	3.52174
2448	NM_014851	KLHL21	kelch-like protein 21	chr1	4487	2429	2479	50	ggggtgtgggcttggagggtgaagaggatgtggtcctatcagatgctggg	ggg	gtgt	4	cttgga	6	tgaagaggatgtggtcctatcagatgct	28	cacccagaacagtgggacatgagca	cctcctcagccatagccccctgctc	1.19718
2450	NM_018948	ERRFI1	ERBB receptor feedback inhibitor 1	chr1	3129	140	176	36	gggagggcgccgcggggcagccgccgctcctccggg	ggg	a	1	cgccgc	6	gcagccgccgctcctcc	17	tgagccagccgggacggacatgcgc	ggaatgaaagctactggttgatttt	2.78947
2452	NM_001080397	SLC45A1	proton-associated sugar transporter A	chr1	2527	883	907	24	GGGATAAAACGGGCTTCGGGAGGG	GGG	ATAAAAC	7	CTTC	4	A	1	GGATACGTGGTCGGCGGAATCCACT	CCCTGGGGGGACAGCTCCGAGTCAT	4.14286
2455	NM_001428	ENO1	alpha-enolase isoform 1	chr1	2187	172	224	52	gggccgctggggagtcggggccccccagatctgcccgcctcaagtccgcggg	ggg	ccgct	5	gagtc	5	gccccccagatctgcccgcctcaagtccgc	30	ccagagtttcgcccgcaccactaca	acgtcacccccctttccacgctact	0.429412
2456	NM_001428	ENO1	alpha-enolase isoform 1	chr1	2187	349	396	47	gggaagtgggtggggctcgccttagctaggcaggaagtcggcgcggg	ggg	aagt	4	t	1	gctcgccttagctaggcaggaagtcggcgc	30	agctgagggggcgtgccccggaggc	cggcgcggacagtatctgtgggtac	3.375
2458	NM_001201483	ENO1	c-myc promoter-binding protein-1 isoform MBP-1	chr1	2550	919	970	51	ggggggaaaggggagagggggaagaggtcccacagaaggtcccttggtggg	ggg	gggaaa	6	gaga	4	ggaagaggtcccacagaaggtcccttggt	29	ctgggccggaaagtcctccgattct	cttccgcgtcggcctcaacagtggt	3.39583
2460	NM_001270500	CA6	carbonic anhydrase 6 isoform 2 precursor	chr1	995	895	923	28	GGGCAAGGGCCACGGGGGGCATCGTGGG	GGG	CAA	3	CCAC	4	GGGCATCGT	9	TGGTGGAATCCAACTTCCCGAATCA	AGAAGCCAAAATCCAAGAGTACAGC	2.97059
2462	NM_024980	GPR157	probable G-protein coupled receptor 157	chr1	1153	22	55	33	gggcggggcgggcgcctggacgcgagcctaggg	ggg	c	1	gc	2	cgcctggacgcgagccta	18	gggcgggggagcggccggacgc	cgcctcggtgcccagacggcggcgg	3.3
2466	NM_004285	H6PD	GDH/6PGL endoplasmic bifunctional protein isoform 2 precursor	chr1	9115	171	198	27	gggcgcaggggagccctcgggagcggg	ggg	cgcag	5	agccctc	7	agc	3	cctgcggaagaggaggtgcggccca	cccggccctcagcgccgccccggcc	1.0375
2467	NM_004285	H6PD	GDH/6PGL endoplasmic bifunctional protein isoform 2 precursor	chr1	9115	5379	5402	23	gggtgtgggagtgtgggtgaggg	ggg	tgt	3	agtgt	5	tga	3	gatgcaccaccgatctgtgcagagt	tcgaaatgccaaaggtctactttcc	2.59091
2468	NM_004285	H6PD	GDH/6PGL endoplasmic bifunctional protein isoform 2 precursor	chr1	9115	8520	8576	56	gggactcagggtctgggcttctgccaggtgaggagcagagagactgttcccttggg	ggg	actca	5	tct	3	cttctgccaggtgaggagcagagagactgttccctt	36	tgtttctgtgctctgccccgcgcta	tggagaggtgtgggcatgagagcca	1.64706
2471	NM_001282587	H6PD	GDH/6PGL endoplasmic bifunctional protein isoform 1 precursor	chr1	9027	5291	5314	23	gggtgtgggagtgtgggtgaggg	ggg	tgt	3	agtgt	5	tga	3	gatgcaccaccgatctgtgcagagt	tcgaaatgccaaaggtctactttcc	2.59091
2472	NM_001282587	H6PD	GDH/6PGL endoplasmic bifunctional protein isoform 1 precursor	chr1	9027	8432	8488	56	gggactcagggtctgggcttctgccaggtgaggagcagagagactgttcccttggg	ggg	actca	5	tct	3	cttctgccaggtgaggagcagagagactgttccctt	36	tgtttctgtgctctgccccgcgcta	tggagaggtgtgggcatgagagcca	1.64706
2474	NR_104623	LOC100506022		chr1	2363	1813	1851	38	gggggatgttgggagaaggggctggagccatcccaggg	ggg	ggatgtt	7	agaa	4	gctggagccatccca	15	caagggtacttggtgctcttcgttg	tctccaggctctggaagggagcacc	4.3125
2476	NR_104622	LOC100506022		chr1	2363	1813	1851	38	gggggatgttgggagaaggggctggagccatcccaggg	ggg	ggatgtt	7	agaa	4	gctggagccatccca	15	caagggtacttggtgctcttcgttg	tctccaggctctggaagggagcacc	4.3125
2479	NM_001130924	TMEM201	transmembrane protein 201 isoform 1	chr1	3852	3102	3124	22	gggcctgggacacgggcctggg	ggg	cct	3	acac	4	cct	3	cagagcccctccgctgtcccaccct	gcagtgtgtgtctgctggtcatgtg	1.08333
2480	NM_001130924	TMEM201	transmembrane protein 201 isoform 1	chr1	3852	3203	3240	37	ggggcgggaagaagggtcttcactctgccattcaggg	ggg	gc	2	aagaa	5	tcttcactctgccattca	18	ctcggtggattctgagactcactgt	ataaagtttaattttatttttctac	3.55556
2483	NM_001010866	TMEM201	transmembrane protein 201 isoform 2	chr1	3907	2586	2608	22	gggtctgccgggatgggttggg	ggg	tctgcc	6	at	2	tt	2	tgcatgagggttacacccgtcacct	ggggcaggtgccaggcctcactgct	4.05882
2485	NM_020248	CTNNBIP1	beta-catenin-interacting protein 1	chr1	2995	148	199	51	gggtcgggcggcccagggaccgacagacttgacaacggtgacagcactggg	ggg	tc	2	cggccca	7	accgacagacttgacaacggtgacagcact	30	acccgctgcccctgccggcccggcc	gcggcaccttcctacttctgcccag	0.851064
2486	NM_020248	CTNNBIP1	beta-catenin-interacting protein 1	chr1	2995	2294	2319	25	ggggcttggggctcgggccgtaggg	ggg	gctt	4	gctc	4	ccgta	5	cagaaccaaatctttcccctttctc	gctcctgagtgtcatgaagtgcaca	1.81395
2488	NM_001012329	CTNNBIP1	beta-catenin-interacting protein 1	chr1	2961	2260	2285	25	ggggcttggggctcgggccgtaggg	ggg	gctt	4	gctc	4	ccgta	5	cagaaccaaatctttcccctttctc	gctcctgagtgtcatgaagtgcaca	1.81395
2492	NM_002631	PGD	6-phosphogluconate dehydrogenase, decarboxylating isoform 1	chr1	1937	607	657	50	GGGTGGGAGATGAGGGAGCAGGCCACTTCGTGAAGATGGTGCACAACGGG	GGG	T	1	AGATGA	6	AGCAGGCCACTTCGTGAAGATGGTGCACAAC	31	GGAACTGGAGAACCCTGCTGTGACT	ATAGAGTATGGGGACATGCAGCTGA	3.53846
2493	NM_002631	PGD	6-phosphogluconate dehydrogenase, decarboxylating isoform 1	chr1	1937	853	882	29	GGGACAGCGCGGGGCAGAAGGGCACAGGG	GGG	ACAGCGC	7	GCAGAA	6	CACA	4	GGCAAACACCTGCTGCCAAAGATCA	AAGTGGACCGCCATCTCCGCCCTGG	1.73171
2501	NM_012168	FBXO2	F-box only protein 2	chr1	1715	310	336	26	gggactgcggggcggccgggcgcggg	ggg	actgc	5	gcggcc	6	cgc	3	agccccgggcctcgagcagactgct	gccagaggcggggcggggcgggtcg	3.04444
2502	NM_012168	FBXO2	F-box only protein 2	chr1	1715	1330	1371	41	GGGCTGGTTCGGGGCCCGGGTGACCAACAGCAGCGTGTGGG	GGG	CTGGTTC	7	GCCC	4	TGACCAACAGCAGCGTGT	18	GGGGGCAGGACTCCGTCTACTGGAA	TAGAACCCTGAgcgaccctgcctcc	1.92857
2506	NM_183413	FBXO44	F-box only protein 44 isoform 2	chr1	2823	826	845	19	gggctgggcttgggaaggg	ggg	ct	2	ctt	3	aa	2	ctggtaaacaactgctgtcagaaaa	gaggtggaggccaggtgtccccaga	2.41935
2507	NM_183413	FBXO44	F-box only protein 44 isoform 2	chr1	2823	1234	1259	25	gggaagtggagggtgggctcatggg	ggg	aagtgga	7	t	1	ctcat	5	gtgaccatgtaactctgaccaatct	ccgtgctctgcccctgtctgctgct	1.30952
2508	NM_183413	FBXO44	F-box only protein 44 isoform 2	chr1	2823	1367	1391	24	gggtggggtggggtccaggtcggg	ggg	t	1	gt	2	gtccaggtc	9	gccgggactgagatggacagaccca	tgtggactgtcctcactgtcagtgg	3.24138
2512	NM_183412	FBXO44	F-box only protein 44 isoform 2	chr1	2934	937	956	19	gggctgggcttgggaaggg	ggg	ct	2	ctt	3	aa	2	ctggtaaacaactgctgtcagaaaa	gaggtggaggccaggtgtccccaga	2.41935
2513	NM_183412	FBXO44	F-box only protein 44 isoform 2	chr1	2934	1345	1370	25	gggaagtggagggtgggctcatggg	ggg	aagtgga	7	t	1	ctcat	5	gtgaccatgtaactctgaccaatct	ccgtgctctgcccctgtctgctgct	1.30952
2514	NM_183412	FBXO44	F-box only protein 44 isoform 2	chr1	2934	1478	1502	24	gggtggggtggggtccaggtcggg	ggg	t	1	gt	2	gtccaggtc	9	gccgggactgagatggacagaccca	tgtggactgtcctcactgtcagtgg	3.24138
2515	NR_104624	LOC101929181		chr1	1284	1045	1080	35	gggagggaccccatgggaggtaattgactcatggg	ggg	a	1	accccat	7	aggtaattgactcat	15	agctcctgtaattcccacatgtcat	gctgagtctttcccatgctgttctc	1.14815
2519	NM_033182	FBXO44	F-box only protein 44 isoform 1	chr1	2948	951	970	19	gggctgggcttgggaaggg	ggg	ct	2	ctt	3	aa	2	ctggtaaacaactgctgtcagaaaa	gaggtggaggccaggtgtccccaga	2.41935
2520	NM_033182	FBXO44	F-box only protein 44 isoform 1	chr1	2948	1359	1384	25	gggaagtggagggtgggctcatggg	ggg	aagtgga	7	t	1	ctcat	5	gtgaccatgtaactctgaccaatct	ccgtgctctgcccctgtctgctgct	1.30952
2521	NM_033182	FBXO44	F-box only protein 44 isoform 1	chr1	2948	1492	1516	24	gggtggggtggggtccaggtcggg	ggg	t	1	gt	2	gtccaggtc	9	gccgggactgagatggacagaccca	tgtggactgtcctcactgtcagtgg	3.24138
2525	NM_001014765	FBXO44	F-box only protein 44 isoform 1	chr1	3320	1323	1342	19	gggctgggcttgggaaggg	ggg	ct	2	ctt	3	aa	2	ctggtaaacaactgctgtcagaaaa	gaggtggaggccaggtgtccccaga	2.41935
2526	NM_001014765	FBXO44	F-box only protein 44 isoform 1	chr1	3320	1731	1756	25	gggaagtggagggtgggctcatggg	ggg	aagtgga	7	t	1	ctcat	5	gtgaccatgtaactctgaccaatct	ccgtgctctgcccctgtctgctgct	1.30952
2527	NM_001014765	FBXO44	F-box only protein 44 isoform 1	chr1	3320	1864	1888	24	gggtggggtggggtccaggtcggg	ggg	t	1	gt	2	gtccaggtc	9	gccgggactgagatggacagaccca	tgtggactgtcctcactgtcagtgg	3.24138
2529	NM_020350	AGTRAP	type-1 angiotensin II receptor-associated protein isoform a	chr1	1183	27	44	17	gggcggggcggggcggg	ggg	c	1	gc	2	gc	2	gcgctggggttggagtggccgcaac	gccgggcaagtttgttccccgagtt	3.22222
2532	NM_001040197	AGTRAP	type-1 angiotensin II receptor-associated protein isoform e	chr1	1280	27	44	17	gggcggggcggggcggg	ggg	c	1	gc	2	gc	2	gcgctggggttggagtggccgcaac	gccgggcaagtttgttccccgagtt	3.22222
2534	NM_001040196	AGTRAP	type-1 angiotensin II receptor-associated protein isoform d	chr1	1259	27	44	17	gggcggggcggggcggg	ggg	c	1	gc	2	gc	2	gcgctggggttggagtggccgcaac	gccgggcaagtttgttccccgagtt	3.22222
2536	NM_001040195	AGTRAP	type-1 angiotensin II receptor-associated protein isoform c	chr1	1127	27	44	17	gggcggggcggggcggg	ggg	c	1	gc	2	gc	2	gcgctggggttggagtggccgcaac	gccgggcaagtttgttccccgagtt	3.22222
2538	NM_001040194	AGTRAP	type-1 angiotensin II receptor-associated protein isoform b	chr1	1162	27	44	17	gggcggggcggggcggg	ggg	c	1	gc	2	gc	2	gcgctggggttggagtggccgcaac	gccgggcaagtttgttccccgagtt	3.22222
2542	NM_001010881	C1orf167	uncharacterized protein C1orf167	chr1	4672	1308	1366	58	GGGGTGGGAAGCAGGGGGACCGACCCCTGTTCCTCAGCCTTCTCCAACACAGCCTGGG	GGG	GT	2	AAGCA	5	GGACCGACCCCTGTTCCTCAGCCTTCTCCAACACAGCCT	39	GAGGGGTGACCCCAGTCTCCCTCGA	GAGTCTCACCCAAGCAGAAAGGAGA	1.35556
2543	NM_001010881	C1orf167	uncharacterized protein C1orf167	chr1	4672	1396	1423	27	GGGCCCCGAGGGAGCGGGTCCACAGGG	GGG	CCCCGA	6	AGC	3	TCCACA	6	GGAGG	AGGAGGAGAGGACAGCTTTCCATCT	2.57576
2544	NM_001010881	C1orf167	uncharacterized protein C1orf167	chr1	4672	4486	4516	30	GGGGTTGGGGGCTTGGGGCAGAGCATGGGG	GGGG	TT	2	GCTT	4	CAGAGCAT	8	GGACAGGAAGCCGCCAGAGCACCGC	CCCAGCTGCAGCTGTGActtgttct	3.51515
2547	NM_006172	NPPA	natriuretic peptides A preproprotein	chr1	854	390	448	58	GGGCGGGGCCCCTGGGACTCCTCTGATCGATCTGCCCTCCTAAAAAGCAAGCTGAGGG	GGG	C	1	GCCCCT	6	ACTCCTCTGATCGATCTGCCCTCCTAAAAAGCAAGCTGA	39	AGCCCAGAGAGATGGAGGTGCCCTC	CGCTGCTCACTGCCCCTCGGAGCCT	0.802083
2548	NM_006172	NPPA	natriuretic peptides A preproprotein	chr1	854	580	625	45	gggctgggcctagggacagactgcaagaggctcctgtcccctggg	ggg	ct	2	ccta	4	acagactgcaagaggctcctgtcccct	27	agataacagccagggaggacaagca	gtctctgctgcatttgtgtcatctt	1.71739
2551	NR_046428	CLCN6		chr1	5682	5221	5259	38	gggagtggggccaatgggcccccggccctggctttggg	ggg	agt	3	gccaat	6	cccccggccctggcttt	17	ccatggcccctaggcgaggtgatca	accttgtgctgagggatgatttgct	1.07317
2554	NM_001286	CLCN6	chloride transport protein 6 isoform 1	chr1	5698	5237	5275	38	gggagtggggccaatgggcccccggccctggctttggg	ggg	agt	3	gccaat	6	cccccggccctggcttt	17	ccatggcccctaggcgaggtgatca	accttgtgctgagggatgatttgct	1.07317
2557	NM_138346	KIAA2013	uncharacterized protein KIAA2013 precursor	chr1	2823	72	101	29	gggggccggggtgggcgccgcggtccggg	ggg	ggcc	4	gt	2	cgccgcggtcc	11	tggcggctgctgcggcggttgcggc	ccgggcagtgaggcgcgggcggccg	4.12121
2558	NM_138346	KIAA2013	uncharacterized protein KIAA2013 precursor	chr1	2823	2593	2638	45	gggccggggccccccagggtggctgtgctgctgcctgtaggaggg	ggg	ccg	3	cccccca	7	tggctgtgctgctgcctgtagga	23	tcggaggccccacggtcccgaggct	tgcgggttgtgctgtcatcctcggg	0.962963
2561	NM_001256959	CLCN6	chloride transport protein 6 isoform 2	chr1	5632	5171	5209	38	gggagtggggccaatgggcccccggccctggctttggg	ggg	agt	3	gccaat	6	cccccggccctggcttt	17	ccatggcccctaggcgaggtgatca	accttgtgctgagggatgatttgct	1.07317
2566	NM_001243	TNFRSF8	tumor necrosis factor receptor superfamily member 8 isoform 1 precursor	chr1	3686	2015	2038	23	gggctgggctggggctaggaggg	ggg	ct	2	ct	2	gctagga	7	CAGCTGCCTCTGGAAAGTGAggcct	cagcagggtggcctctgggaggcca	3.8
2570	NM_001281430	TNFRSF8	tumor necrosis factor receptor superfamily member 8 isoform 3	chr1	3595	1924	1947	23	gggctgggctggggctaggaggg	ggg	ct	2	ct	2	gctagga	7	CAGCTGCCTCTGGAAAGTGAggcct	cagcagggtggcctctgggaggcca	3.8
2575	NM_006474	PDPN	podoplanin isoform a	chr1	2812	104	139	35	GGGTCTGGGAAGCTCGGGCACCCTCCCTCTCCGGG	GGG	TCT	3	AAGCTC	6	CACCCTCCCTCTCC	14	GCAAAGTTTGCTGTCCGGCTGCCTA	GCTCCTGCTCCCACCCCTCCGGCCC	0.722222
2576	NM_198389	PDPN	podoplanin isoform b	chr1	2806	104	139	35	GGGTCTGGGAAGCTCGGGCACCCTCCCTCTCCGGG	GGG	TCT	3	AAGCTC	6	CACCCTCCCTCTCC	14	GCAAAGTTTGCTGTCCGGCTGCCTA	GCTCCTGCTCCCACCCCTCCGGCCC	0.722222
2578	NM_001017999	KAZN	kazrin isoform C	chr1	3653	2165	2184	19	ggggtgggcgggaggtggg	ggg	gt	2	c	1	aggt	4	aatattggaatgtctatttttccat	tgtctctgttgacttgtctgttctg	5.90909
2581	NR_027136	TMEM51-AS1		chr1	6979	1046	1073	27	gggctctgatgggaagagggaggtggg	ggg	ctctgat	7	aaga	4	aggt	4	ggaagtggtggtgcccaggacgcat	cctgagcatgggccttcttctcccc	1.71111
2582	NR_027136	TMEM51-AS1		chr1	6979	3724	3747	23	gggcgctggggtgtggggttggg	ggg	cgct	4	gtgt	4	gtt	3	ctgcacccggctctgccaatgcact	gtcccccctgctcccgccggaaggg	1.02151
2585	NM_024329	EFHD2	EF-hand domain-containing protein D2	chr1	2419	1374	1411	37	gggagagggggtggggagcttctgttctggtgaaggg	ggg	aga	3	ggt	3	gagcttctgttctggtgaa	19	ctctgcgtcttccatctactgaaat	acccgggcaggcccccagcacccca	1.2625
2586	NM_024329	EFHD2	EF-hand domain-containing protein D2	chr1	2419	1539	1566	27	gggatcatgggcagggaaggctctggg	ggg	atcat	5	ca	2	aaggctct	8	gcccaccccctgccgggcatgccgt	ggtcggagacaccgctgcttagcac	1.33824
2587	NM_024758	AGMAT	agmatinase, mitochondrial precursor	chr1	3154	164	196	32	GGGTGCGCCCGGGGCCCGGGGCCCGGCGTGGG	GGG	TGCGCCC	7	GCCC	4	GCCCGGCGT	9	ggcaATGCTGAGGCTGCTGGCGTCC	CGCGCGTCCTGCCGCAGGGCTCTTT	1.78182
2589	NM_001278054	CASP9	caspase-9 isoform beta	chr1	2588	156	177	21	ggggcgggggcgggtcctggg	ggg	gc	2	ggc	3	tcct	4	gggccgtgacgcgggggcaggccct	gactggggcgggcggccgaggcccg	4.425
2591	NM_001229	CASP9	caspase-9 isoform alpha precursor	chr1	3038	156	177	21	ggggcgggggcgggtcctggg	ggg	gc	2	ggc	3	tcct	4	gggccgtgacgcgggggcaggccct	gactggggcgggcggccgaggcccg	4.425
2593	NR_102733	CASP9		chr1	2898	156	177	21	ggggcgggggcgggtcctggg	ggg	gc	2	ggc	3	tcct	4	gggccgtgacgcgggggcaggccct	gactggggcgggcggccgaggcccg	4.425
2596	NR_102732	CASP9		chr1	3096	156	177	21	ggggcgggggcgggtcctggg	ggg	gc	2	ggc	3	tcct	4	gggccgtgacgcgggggcaggccct	gactggggcgggcggccgaggcccg	4.425
2597	NR_102732	CASP9		chr1	3096	709	741	32	gggagcgtggggagagcccgggtttacgtggg	ggg	agcgtg	6	agagccc	7	tttacgt	7	gaaatgcagatttgactgtcctcta	tccctgtgctggcaggcttacatcc	1.89189
2599	NM_032341	DDI2	protein DDI1 homolog 2	chr1	2680	44	81	37	gggcgggagggagtgactcactgagcgtgtgtgaggg	ggg	c	1	a	1	agtgactcactgagcgtgtgtga	23	tggcggcggccgtgcttgctagtga	agggagcgagcgagcgaacgagcag	4.66667
2600	NM_032341	DDI2	protein DDI1 homolog 2	chr1	2680	197	244	47	gggtcgggcccgggccATGCTGCTCACCGTGTACTGTGTGCGGAggg	ggg	tc	2	ccc	3	ccATGCTGCTCACCGTGTACTGTGTGCGGA	30	aggccgggccgagccgagccgagcc	ACCTCTCCGAGGTGACCTTTTCCCT	1.14925
2602	NM_017556	FBLIM1	filamin-binding LIM protein 1 isoform a	chr1	3349	4	38	34	gggcggaggggacgggaggcccagcggctccggg	ggg	cgga	4	gac	3	aggcccagcggctcc	15	ggac	ctccgctggctcgggcgtcggatcg	2.93333
2603	NM_017556	FBLIM1	filamin-binding LIM protein 1 isoform a	chr1	3349	2709	2758	49	gggaacagggtgcaggggccaagcgttcctccttcagccttgacttggg	ggg	aaca	4	tgca	4	gccaagcgttcctccttcagccttgactt	29	atggggtgagagcctggtatatgct	ccatgcaccccctctcccccaaaca	0.815534
2607	NR_024279	FLJ37453		chr1	2732	1823	1849	26	gggcggggcggcgtgggaagaccggg	ggg	c	1	gcggcgt	7	aagacc	6	gcgggctccggaccctgttgcccct	gcgcctgggcggggagaacgacgtt	2.29412
2608	NR_024279	FLJ37453		chr1	2732	1889	1912	23	gggcagggggagggagtcacggg	ggg	ca	2	gga	3	agtcac	6	ggcgctagcggggca	atttagcaggtgcttctccgcgacc	5.26316
2609	NR_024279	FLJ37453		chr1	2732	1985	2012	27	ggggcggggtgtgggcggagcggcggg	ggg	gc	2	gtgt	4	cggagcggc	9	ggccgccgccatttcgcgcggccga	cgcgcccgggctgtccctcggggcg	2.4375
2610	NM_207348	SLC25A34	solute carrier family 25 member 34	chr1	3070	1169	1209	40	ggggcgggccatgggcccaggccctgccagaggtcccggg	ggg	gc	2	ccat	4	cccaggccctgccagaggtccc	22	ctgctccaggacaactggctgtccc	agagtgtggacagctctggtccatc	1.24242
2613	NM_001024216	FBLIM1	filamin-binding LIM protein 1 isoform c	chr1	2779	2139	2188	49	gggaacagggtgcaggggccaagcgttcctccttcagccttgacttggg	ggg	aaca	4	tgca	4	gccaagcgttcctccttcagccttgactt	29	atggggtgagagcctggtatatgct	ccatgcaccccctctcccccaaaca	0.815534
2615	NM_001024215	FBLIM1	filamin-binding LIM protein 1 isoform b	chr1	1521	1119	1140	21	GGGTGGGGTGCAGGGACAGGG	GGG	T	1	GTGCA	5	ACA	3	CAGGTACGAGAAGGGTTTGTGCACT	CGAGACCCAAGCAGGGTGAAGGAGC	4.63158
2616	NM_001024215	FBLIM1	filamin-binding LIM protein 1 isoform b	chr1	1521	1231	1280	49	GGGCTGGGCTGGGCGCGGTGGCTCACGCCTGTAATCCCAGCACTTTGGG	GGG	CT	2	CT	2	CGCGGTGGCTCACGCCTGTAATCCCAGCACTTT	33	CTGGTTTATTATAAAGAATATTACA	AGGCCGAGGCGGGTGGATCACGAGG	2.65625
2617	NM_000085	CLCNKB	chloride channel protein ClC-Kb isoform 1	chr1	2626	25	89	64	gggcccaggcgggaaaggggggaggatgttgattgttggaacacacacctgtccaggtgcaggg	ggg	cccaggc	7	aaagg	5	gaggatgttgattgttggaacacacacctgtccaggtgca	40	attctaagtgttcgccataaaccct	gagctggaggctctgtgagaggagg	3.33333
2619	NM_182623	FAM131C	protein FAM131C	chr1	1701	1110	1145	35	ggggtccagggcagggcatcccttgacccctcggg	ggg	gtcca	5	ca	2	catcccttgacccctc	16	ggcagcccaggcatatctggacccc	taggcacagggtaggtgcggcaggg	1.31081
2622	NM_001165945	CLCNKB	chloride channel protein ClC-Kb isoform 2	chr1	2174	172	207	35	gggtctctgggcagcgggctcctccccgcccaggg	ggg	tctct	5	cagc	4	ctcctccccgccca	14	cgcacacccgcattccaggctggac	cgcATGCCCTGCCCTCCCCTCCTGT	0.533333
2628	NM_014424	HSPB7	heat shock protein beta-7	chr1	2892	1585	1629	44	ggggctggggtcagggaaggaagatctaaagaacccactgtggg	ggg	gct	3	gtca	4	aaggaagatctaaagaacccactgt	25	cctccgtcacttaatccagagtaca	tcaggggaatgggaccagcaggaca	2.91667
2629	NM_014424	HSPB7	heat shock protein beta-7	chr1	2892	1715	1756	41	gggcaaggggaccagggacctggaaccctcttggccaaggg	ggg	caa	3	gacca	5	acctggaaccctcttggccaa	21	ccctctgatctatgaagtctctgca	gagtgggagggacagagggaaggtc	2.63415
2630	NM_014424	HSPB7	heat shock protein beta-7	chr1	2892	2063	2117	54	ggggttgggggtggggctggtccttctccctcccacaggcctgtgttcttgggg	gggg	tt	2	gt	2	ctggtccttctccctcccacaggcctgtgttctt	34	ctggggcctccaggcaaggccaagt	ctgctcccatgcagacaggatcacc	2.16923
2631	NM_014424	HSPB7	heat shock protein beta-7	chr1	2892	2557	2604	47	gggggatgggggggagtcataggaaaagcccccatctcccatctggg	ggg	ggat	4	g	1	agtcataggaaaagcccccatctcccatct	30	gcaaccctccccacgtcttccagct	atagggaccttccatcagccttaac	1.49
2632	NM_014424	HSPB7	heat shock protein beta-7	chr1	2892	2688	2708	20	gggtggaggggaagggtggg	ggg	tgga	4	gaa	3	t	1	gtttcgtctcccacatacagaagca	tctcagttagcaggggtccccaggg	2.36842
2633	NM_014424	HSPB7	heat shock protein beta-7	chr1	2892	2804	2832	28	gggccccttgggggaggactggggaggg	ggg	ccccttg	7	gaggact	7	ga	2	ggtggcctctcactcccaccactct	ggccgtgggagagccctgacgctgg	2.18333
2635	NM_153213	ARHGEF19	rho guanine nucleotide exchange factor 19	chr1	3029	1114	1164	50	GGGGCCGGGGCCGCCGCGGGCCAACCTCTCCCCCAGCAGCTCCTTCCGGG	GGG	GCCG	4	CCGCCGC	7	CCAACCTCTCCCCCAGCAGCTCCTTCC	27	GGGACGAGGCCGAGGGCGCAGAGGA	CGCAGCGCTCGGCGCGAGGCTCCAC	1.25287
2639	NM_004431	EPHA2	ephrin type-A receptor 2 precursor	chr1	3964	102	126	24	gggtgtgcgggagccgggctcggg	ggg	tgtgc	5	agcc	4	ctc	3	caccgaggccggcgtgcaggcgtgc	gggatcggaccgagagcgagaagcg	4.33333
2640	NM_004431	EPHA2	ephrin type-A receptor 2 precursor	chr1	3964	3714	3753	39	gggctggggacagagggtgtcaaacattcgtgagctggg	ggg	ct	2	gacaga	6	tgtcaaacattcgtgagct	19	gtgtgtgtggcagggggccccgcca	gactcagggaccggtgctgcaggag	3.33333
2643	NM_030907	RSG1	REM2- and Rab-like small GTPase 1	chr1	1560	25	50	25	gggcccggcgggctggggcggcggg	ggg	cccggc	6	ct	2	gcggc	5	aggcggacgcaggcggggcggaagt	agtgcgggtgggcgtttaaaggggc	6.31818
2645	NR_023386	CROCCP3		chr1	5368	249	275	26	gggtctcagggccctgggatataggg	ggg	tctca	5	ccct	4	atata	5	caatgggaggttgtgggtgacctct	actgtgccttttttttttttttttt	2.95652
2646	NM_017940	NBPF1	neuroblastoma breakpoint family member 1	chr1	5947	154	194	40	gggaacgcgggacgggcgatctgcggcgccaggagctggg	ggg	aacgc	5	ac	2	cgatctgcggcgccaggagct	21	gcttctgagcgagcgcggtgctttt	ccgaggcgcggcggcgcggctgccg	2.65625
2650	NM_001271733	MST1L	putative macrophage stimulating 1-like protein	chr1	4668	765	787	22	GGGAAGGGTGAGGGCTACCGGG	GGG	AA	2	TGA	3	CTACC	5	GGCCACAAGTGTCAGCTGCTTCCGC	GCACAGCCAATACCACCACCGCGGC	1.73684
2651	NM_001271733	MST1L	putative macrophage stimulating 1-like protein	chr1	4668	890	905	15	GGGCGGGGGGGCGGG	GGG	C	1	G	1	C	1	AGAAAAATACGCGTGCAAGTGAGGT	CGTTGGGACGTGCTGCTGCGGAGAC	12.1818
2652	NM_001271733	MST1L	putative macrophage stimulating 1-like protein	chr1	4668	1897	1954	57	GGGCCTGTGAGGGTGACTACGGGGGCCCACTTGCCTGCTTTACCCACAACTGCTGGG	GGG	CCTGTGA	7	TGACTAC	7	GGCCCACTTGCCTGCTTTACCCACAACTGCT	31	ACTGAGGGACTGTTGGCCCCTGTGG	TCCTGAAAGGAATTAGAATCCCCAA	1.46914
2653	NM_022089	ATP13A2	probable cation-transporting ATPase 13A2 isoform 1	chr1	4040	3	36	33	gggccgggcggggcttgcggcgcgcacggaggg	ggg	cc	2	c	1	gcttgcggcgcgcacgga	18	aga	actgcggcagtgtcggagccgcgcc	3.16667
2656	NM_001141973	ATP13A2	probable cation-transporting ATPase 13A2 isoform 2	chr1	4025	3	36	33	gggccgggcggggcttgcggcgcgcacggaggg	ggg	cc	2	c	1	gcttgcggcgcgcacgga	18	aga	actgcggcagtgtcggagccgcgcc	3.16667
2657	NM_001141974	ATP13A2	probable cation-transporting ATPase 13A2 isoform 3	chr1	3738	3	36	33	gggccgggcggggcttgcggcgcgcacggaggg	ggg	cc	2	c	1	gcttgcggcgcgcacgga	18	aga	actgcggcagtgtcggagccgcgcc	3.16667
2664	NM_016233	PADI3	protein-arginine deiminase type-3	chr1	3188	2767	2796	29	ggggattgttgggtactagggagactggg	ggg	gattgtt	7	tacta	5	agact	5	aatttcttggagacgaaagtatctg	tacaagggtgaaaagtagttcccat	5.4375
2665	NM_016233	PADI3	protein-arginine deiminase type-3	chr1	3188	3079	3098	19	ggggatgggggtggggggg	ggg	gat	3	ggt	3	g	1	ctctgggaatgaaccactgaattca	cggttctcgaggtgtgtgccagcta	10.25
2669	NM_013358	PADI1	protein-arginine deiminase type-1	chr1	3847	41	78	37	gggagctggggagccagggctgatctaggaggctggg	ggg	agct	4	gagcca	6	ctgatctaggaggct	15	ttcctggcaaagaagtgcccaggac	agccaggtgacaggATGGCCCCAAA	1.7551
2670	NM_013358	PADI1	protein-arginine deiminase type-1	chr1	3847	513	561	48	GGGGCCCTGAGGGCTATGGGGCTATCTTGCTGGTGAACTGTGACCGGG	GGG	GCCCTGA	7	CTAT	4	GCTATCTTGCTGGTGAACTGTGACC	25	CAAGGGGACAAGAAAACCTGGCGCT	ACAATCACAGGTCCGCAGAGCCTGA	2.64103
2671	NM_013358	PADI1	protein-arginine deiminase type-1	chr1	3847	3700	3732	32	gggctgggggtcggggccacactgagtgtggg	ggg	ct	2	ggtc	4	gccacactgagtgt	14	gaagggagtgagcattgcagagata	aagctctggagttgctgctgggcca	6.27778
2673	NM_013945	PAX7	paired box protein Pax-7 isoform 2	chr1	2254	436	474	38	ggggtggggggtgggggtagggagtgtgtgtggagggg	gggg	t	1	ggt	3	gtagggagtgtgtgtgga	18	ttctggacgcgtttgactgcagcca	agggagaagaggttaaaaaaaagaa	19.4444
2675	NM_002584	PAX7	paired box protein Pax-7 isoform 1	chr1	2260	436	474	38	ggggtggggggtgggggtagggagtgtgtgtggagggg	gggg	t	1	ggt	3	gtagggagtgtgtgtgga	18	ttctggacgcgtttgactgcagcca	agggagaagaggttaaaaaaaagaa	19.4444
2685	NM_001136265	IFFO2	intermediate filament family orphan 2	chr1	5835	99	142	43	GGGGCAGGGCCGGGTCCGTCGCCGGTGACGGCGGCGCTGCGGG	GGG	GCA	3	CC	2	TCCGTCGCCGGTGACGGCGGCGCTGC	26	CCCTGGCGGGGGCGGCGGCGGCGGC	ACGACCTGGGCTCCAACATCCACCT	2.46296
2686	NM_001136265	IFFO2	intermediate filament family orphan 2	chr1	5835	2489	2512	23	gggttcagggcgggggcggaggg	ggg	ttca	4	c	1	ggcgga	6	accgcttgcttccttccggacctct	atccttgatttccctgataacttga	2.10811
2687	NM_001136265	IFFO2	intermediate filament family orphan 2	chr1	5835	3069	3107	38	gggggctctgggtttgactgggattgtggtccccaggg	ggg	ggctct	6	tttgact	7	attgtggtcccca	13	tctgccttgcctggaggcagaagga	gtccgtggcctttaaggctcttctc	2.33333
2688	NM_001136265	IFFO2	intermediate filament family orphan 2	chr1	5835	3965	4006	41	ggggcaggtgggtaggagagggaaagccagagtgtgatggg	ggg	gcaggt	6	taggaga	7	aaagccagagtgtgat	16	gctctcctcttgggagtgaggactt	cctgcctcctgggctggttcctggg	3.53333
2689	NM_001136265	IFFO2	intermediate filament family orphan 2	chr1	5835	4601	4624	23	gggaggagagggggtggggtggg	ggg	aggaga	6	ggt	3	gt	2	gaattaaaccacttaagcttggagt	ggagaatataagatgtaacttaagc	14.5
2690	NM_001136265	IFFO2	intermediate filament family orphan 2	chr1	5835	4927	4987	60	ggggtggggatctgagggggtgggtgggctgcaggaaattcagaaatgtggtgggtgggg	gggg	t	1	atctga	6	gtgggtgggctgcaggaaattcagaaatgtggtgggt	37	gacccctcagctccttggaagtctt	gaagggacaaggcgcattagggagg	5.52941
2691	NM_001136265	IFFO2	intermediate filament family orphan 2	chr1	5835	5099	5130	31	gggagagggttgggaggcagcagagcatggg	ggg	aga	3	tt	2	aggcagcagagcat	14	gatccatttccaacccagttgcgtt	tgacagtgggagcacacgacttcct	2.12903
2692	NM_001136265	IFFO2	intermediate filament family orphan 2	chr1	5835	5295	5319	24	gggccctggggggagggatcaggg	ggg	ccct	4	ggga	4	atca	4	tgcagtccttgctatgttcccccca	tgctgggggtttcctaggacagggg	1.89873
2693	NM_001136265	IFFO2	intermediate filament family orphan 2	chr1	5835	5409	5454	45	ggggactgggtgggtgcaggtaaagccagattctctctggaaggg	ggg	gact	4	t	1	tgcaggtaaagccagattctctctggaa	28	tctctcctggagtggggagtctgga	aattttctatgaatggatgatttcc	4.61905
2695	NM_016183	MRTO4	mRNA turnover protein 4 homolog	chr1	2273	37	75	38	gggacgctcgggattcagggactgcctcggcacacggg	ggg	acgctc	6	attca	5	actgcctcggcacac	15	tagcgcgcgaggccctcggtcggac	aagttgccctacaggcgcgggagaa	1.90476
2697	NR_109848	PQLC2		chr1	2719	2089	2117	28	ggggccgggtggggaagagtgagatggg	ggg	gcc	3	t	1	gaagagtgagat	12	tgagccccaagtgtggtcctgaact	ataacatagcccctgcttggaggcc	1.50909
2699	NM_003689	AKR7A2	aflatoxin B1 aldehyde reductase member 2	chr1	2619	279	303	24	GGGCGGCCTGGGGCTCGGGCTGGG	GGG	CGGCCT	6	GCTC	4	CT	2	GCGACGGCCAGTCCGAGACCATCCT	CGGTGGCGACTGCAGAGTGAAAATT	2.53333
2702	NM_001040125	PQLC2	lysosomal amino acid transporter 1 homolog isoform 1	chr1	2255	266	291	25	gggccgggactgggtggccctcggg	ggg	cc	2	act	3	tggccctc	8	gcgcgatatcgtgggacgaggctcc	aatccgcagccagtggccccccacc	0.744681
2704	NM_001032363	MINOS1	MICOS complex subunit MIC10 isoform a	chr1	3726	1624	1657	33	gggtgtgtaggggcaggggaaaggcatggaggg	ggg	tgtgta	6	gca	3	gaaaggcatgga	12	aatcgcaagtagttcagcatagcca	ggaggctgggcaatagggtacaact	8.85714
2710	NM_005380	NBL1	neuroblastoma suppressor of tumorigenicity 1 isoform 2 precursor	chr1	2166	1510	1570	60	gggggaaggggaggaggggaagaaggaaagggaagagtcttccaaggccagaaggagggg	gggg	gaa	3	agga	4	aagaaggaaagggaagagtcttccaaggccagaagga	37	ctctggcttccttggcttgcctggt	gacaaccccccaagaccatccctga	1.68478
2711	NM_005380	NBL1	neuroblastoma suppressor of tumorigenicity 1 isoform 2 precursor	chr1	2166	1732	1790	58	gggtgtgggagtgaggggttacctccctcgccccaaggttccagaggccctaggcggg	ggg	tgt	3	agtga	5	gttacctccctcgccccaaggttccagaggccctaggc	38	gggatgctctttgtaaatatcggat	atgggctcgctgaacctcgaggaac	1.6129
2712	NM_005380	NBL1	neuroblastoma suppressor of tumorigenicity 1 isoform 2 precursor	chr1	2166	1931	1955	24	ggggacctggggggagggacaggg	ggg	gacct	5	ggga	4	aca	3	cagctgcactttaaccctagaaggt	caggcgggcccatgaagaaagcccc	2.35294
2718	NM_001278166	NBL1	neuroblastoma suppressor of tumorigenicity 1 isoform 2 precursor	chr1	1953	1297	1357	60	gggggaaggggaggaggggaagaaggaaagggaagagtcttccaaggccagaaggagggg	gggg	gaa	3	agga	4	aagaaggaaagggaagagtcttccaaggccagaagga	37	ctctggcttccttggcttgcctggt	gacaaccccccaagaccatccctga	1.68478
2719	NM_001278166	NBL1	neuroblastoma suppressor of tumorigenicity 1 isoform 2 precursor	chr1	1953	1519	1577	58	gggtgtgggagtgaggggttacctccctcgccccaaggttccagaggccctaggcggg	ggg	tgt	3	agtga	5	gttacctccctcgccccaaggttccagaggccctaggc	38	gggatgctctttgtaaatatcggat	atgggctcgctgaacctcgaggaac	1.6129
2720	NM_001278166	NBL1	neuroblastoma suppressor of tumorigenicity 1 isoform 2 precursor	chr1	1953	1718	1742	24	ggggacctggggggagggacaggg	ggg	gacct	5	ggga	4	aca	3	cagctgcactttaaccctagaaggt	caggcgggcccatgaagaaagcccc	2.35294
2726	NM_001278164	NBL1	neuroblastoma suppressor of tumorigenicity 1 isoform 2 precursor	chr1	2042	1386	1446	60	gggggaaggggaggaggggaagaaggaaagggaagagtcttccaaggccagaaggagggg	gggg	gaa	3	agga	4	aagaaggaaagggaagagtcttccaaggccagaagga	37	ctctggcttccttggcttgcctggt	gacaaccccccaagaccatccctga	1.68478
2727	NM_001278164	NBL1	neuroblastoma suppressor of tumorigenicity 1 isoform 2 precursor	chr1	2042	1608	1666	58	gggtgtgggagtgaggggttacctccctcgccccaaggttccagaggccctaggcggg	ggg	tgt	3	agtga	5	gttacctccctcgccccaaggttccagaggccctaggc	38	gggatgctctttgtaaatatcggat	atgggctcgctgaacctcgaggaac	1.6129
2728	NM_001278164	NBL1	neuroblastoma suppressor of tumorigenicity 1 isoform 2 precursor	chr1	2042	1807	1831	24	ggggacctggggggagggacaggg	ggg	gacct	5	ggga	4	aca	3	cagctgcactttaaccctagaaggt	caggcgggcccatgaagaaagcccc	2.35294
2734	NM_001278165	NBL1	neuroblastoma suppressor of tumorigenicity 1 isoform 2 precursor	chr1	2109	1453	1513	60	gggggaaggggaggaggggaagaaggaaagggaagagtcttccaaggccagaaggagggg	gggg	gaa	3	agga	4	aagaaggaaagggaagagtcttccaaggccagaagga	37	ctctggcttccttggcttgcctggt	gacaaccccccaagaccatccctga	1.68478
2735	NM_001278165	NBL1	neuroblastoma suppressor of tumorigenicity 1 isoform 2 precursor	chr1	2109	1675	1733	58	gggtgtgggagtgaggggttacctccctcgccccaaggttccagaggccctaggcggg	ggg	tgt	3	agtga	5	gttacctccctcgccccaaggttccagaggccctaggc	38	gggatgctctttgtaaatatcggat	atgggctcgctgaacctcgaggaac	1.6129
2736	NM_001278165	NBL1	neuroblastoma suppressor of tumorigenicity 1 isoform 2 precursor	chr1	2109	1874	1898	24	ggggacctggggggagggacaggg	ggg	gacct	5	ggga	4	aca	3	cagctgcactttaaccctagaaggt	caggcgggcccatgaagaaagcccc	2.35294
2742	NM_001204086	NBL1	neuroblastoma suppressor of tumorigenicity 1 isoform 3	chr1	2160	251	286	35	GGGCAGGAGGGTCTGCGGGCTCTGGAGGCCACGGG	GGG	CAGGA	5	TCTGC	5	CTCTGGAGGCCAC	13	GTTTTGGAGACTGTTTTTCGTTTGC	CATGATGCTTCGGGTCCTGGTGGGG	4.9
2743	NM_001204086	NBL1	neuroblastoma suppressor of tumorigenicity 1 isoform 3	chr1	2160	1504	1564	60	gggggaaggggaggaggggaagaaggaaagggaagagtcttccaaggccagaaggagggg	gggg	gaa	3	agga	4	aagaaggaaagggaagagtcttccaaggccagaagga	37	ctctggcttccttggcttgcctggt	gacaaccccccaagaccatccctga	1.68478
2744	NM_001204086	NBL1	neuroblastoma suppressor of tumorigenicity 1 isoform 3	chr1	2160	1726	1784	58	gggtgtgggagtgaggggttacctccctcgccccaaggttccagaggccctaggcggg	ggg	tgt	3	agtga	5	gttacctccctcgccccaaggttccagaggccctaggc	38	gggatgctctttgtaaatatcggat	atgggctcgctgaacctcgaggaac	1.6129
2745	NM_001204086	NBL1	neuroblastoma suppressor of tumorigenicity 1 isoform 3	chr1	2160	1925	1949	24	ggggacctggggggagggacaggg	ggg	gacct	5	ggga	4	aca	3	cagctgcactttaaccctagaaggt	caggcgggcccatgaagaaagcccc	2.35294
2747	NR_033758	MINOS1		chr1	3805	1703	1736	33	gggtgtgtaggggcaggggaaaggcatggaggg	ggg	tgtgta	6	gca	3	gaaaggcatgga	12	aatcgcaagtagttcagcatagcca	ggaggctgggcaatagggtacaact	8.85714
2749	NR_033757	MINOS1		chr1	3911	1809	1842	33	gggtgtgtaggggcaggggaaaggcatggaggg	ggg	tgtgta	6	gca	3	gaaaggcatgga	12	aatcgcaagtagttcagcatagcca	ggaggctgggcaatagggtacaact	8.85714
2755	NM_182744	NBL1	neuroblastoma suppressor of tumorigenicity 1 isoform 1	chr1	2061	1405	1465	60	gggggaaggggaggaggggaagaaggaaagggaagagtcttccaaggccagaaggagggg	gggg	gaa	3	agga	4	aagaaggaaagggaagagtcttccaaggccagaagga	37	ctctggcttccttggcttgcctggt	gacaaccccccaagaccatccctga	1.68478
2756	NM_182744	NBL1	neuroblastoma suppressor of tumorigenicity 1 isoform 1	chr1	2061	1627	1685	58	gggtgtgggagtgaggggttacctccctcgccccaaggttccagaggccctaggcggg	ggg	tgt	3	agtga	5	gttacctccctcgccccaaggttccagaggccctaggc	38	gggatgctctttgtaaatatcggat	atgggctcgctgaacctcgaggaac	1.6129
2757	NM_182744	NBL1	neuroblastoma suppressor of tumorigenicity 1 isoform 1	chr1	2061	1826	1850	24	ggggacctggggggagggacaggg	ggg	gacct	5	ggga	4	aca	3	cagctgcactttaaccctagaaggt	caggcgggcccatgaagaaagcccc	2.35294
2763	NM_001204085	NBL1	neuroblastoma suppressor of tumorigenicity 1 isoform 2 precursor	chr1	2051	1395	1455	60	gggggaaggggaggaggggaagaaggaaagggaagagtcttccaaggccagaaggagggg	gggg	gaa	3	agga	4	aagaaggaaagggaagagtcttccaaggccagaagga	37	ctctggcttccttggcttgcctggt	gacaaccccccaagaccatccctga	1.68478
2764	NM_001204085	NBL1	neuroblastoma suppressor of tumorigenicity 1 isoform 2 precursor	chr1	2051	1617	1675	58	gggtgtgggagtgaggggttacctccctcgccccaaggttccagaggccctaggcggg	ggg	tgt	3	agtga	5	gttacctccctcgccccaaggttccagaggccctaggc	38	gggatgctctttgtaaatatcggat	atgggctcgctgaacctcgaggaac	1.6129
2765	NM_001204085	NBL1	neuroblastoma suppressor of tumorigenicity 1 isoform 2 precursor	chr1	2051	1816	1840	24	ggggacctggggggagggacaggg	ggg	gacct	5	ggga	4	aca	3	cagctgcactttaaccctagaaggt	caggcgggcccatgaagaaagcccc	2.35294
2772	NM_001204084	NBL1	neuroblastoma suppressor of tumorigenicity 1 isoform 2 precursor	chr1	2133	120	154	34	gggacgcggcgggctggggcgccccactctcggg	ggg	acgcggc	7	ct	2	gcgccccactctc	13	cgcagaactggggactcctggtgcc	gcaagtctgcaatgcccggtgccca	1.60318
2773	NM_001204084	NBL1	neuroblastoma suppressor of tumorigenicity 1 isoform 2 precursor	chr1	2133	1477	1537	60	gggggaaggggaggaggggaagaaggaaagggaagagtcttccaaggccagaaggagggg	gggg	gaa	3	agga	4	aagaaggaaagggaagagtcttccaaggccagaagga	37	ctctggcttccttggcttgcctggt	gacaaccccccaagaccatccctga	1.68478
2774	NM_001204084	NBL1	neuroblastoma suppressor of tumorigenicity 1 isoform 2 precursor	chr1	2133	1699	1757	58	gggtgtgggagtgaggggttacctccctcgccccaaggttccagaggccctaggcggg	ggg	tgt	3	agtga	5	gttacctccctcgccccaaggttccagaggccctaggc	38	gggatgctctttgtaaatatcggat	atgggctcgctgaacctcgaggaac	1.6129
2775	NM_001204084	NBL1	neuroblastoma suppressor of tumorigenicity 1 isoform 2 precursor	chr1	2133	1898	1922	24	ggggacctggggggagggacaggg	ggg	gacct	5	ggga	4	aca	3	cagctgcactttaaccctagaaggt	caggcgggcccatgaagaaagcccc	2.35294
2777	NM_001204083	MINOS1	MICOS complex subunit MIC10 isoform c	chr1	3967	1865	1898	33	gggtgtgtaggggcaggggaaaggcatggaggg	ggg	tgtgta	6	gca	3	gaaaggcatgga	12	aatcgcaagtagttcagcatagcca	ggaggctgggcaatagggtacaact	8.85714
2779	NM_001204082	MINOS1	MICOS complex subunit MIC10 isoform b	chr1	3678	1576	1609	33	gggtgtgtaggggcaggggaaaggcatggaggg	ggg	tgtgta	6	gca	3	gaaaggcatgga	12	aatcgcaagtagttcagcatagcca	ggaggctgggcaatagggtacaact	8.85714
2785	NM_001204089	MINOS1-NBL1	C1orf151-NBL1 read-through protein isoform b precursor	chr1	2025	1369	1429	60	gggggaaggggaggaggggaagaaggaaagggaagagtcttccaaggccagaaggagggg	gggg	gaa	3	agga	4	aagaaggaaagggaagagtcttccaaggccagaagga	37	ctctggcttccttggcttgcctggt	gacaaccccccaagaccatccctga	1.68478
2786	NM_001204089	MINOS1-NBL1	C1orf151-NBL1 read-through protein isoform b precursor	chr1	2025	1591	1649	58	gggtgtgggagtgaggggttacctccctcgccccaaggttccagaggccctaggcggg	ggg	tgt	3	agtga	5	gttacctccctcgccccaaggttccagaggccctaggc	38	gggatgctctttgtaaatatcggat	atgggctcgctgaacctcgaggaac	1.6129
2787	NM_001204089	MINOS1-NBL1	C1orf151-NBL1 read-through protein isoform b precursor	chr1	2025	1790	1814	24	ggggacctggggggagggacaggg	ggg	gacct	5	ggga	4	aca	3	cagctgcactttaaccctagaaggt	caggcgggcccatgaagaaagcccc	2.35294
2793	NM_001204088	MINOS1-NBL1	C1orf151-NBL1 read-through protein isoform a	chr1	2210	1554	1614	60	gggggaaggggaggaggggaagaaggaaagggaagagtcttccaaggccagaaggagggg	gggg	gaa	3	agga	4	aagaaggaaagggaagagtcttccaaggccagaagga	37	ctctggcttccttggcttgcctggt	gacaaccccccaagaccatccctga	1.68478
2794	NM_001204088	MINOS1-NBL1	C1orf151-NBL1 read-through protein isoform a	chr1	2210	1776	1834	58	gggtgtgggagtgaggggttacctccctcgccccaaggttccagaggccctaggcggg	ggg	tgt	3	agtga	5	gttacctccctcgccccaaggttccagaggccctaggc	38	gggatgctctttgtaaatatcggat	atgggctcgctgaacctcgaggaac	1.6129
2795	NM_001204088	MINOS1-NBL1	C1orf151-NBL1 read-through protein isoform a	chr1	2210	1975	1999	24	ggggacctggggggagggacaggg	ggg	gacct	5	ggga	4	aca	3	cagctgcactttaaccctagaaggt	caggcgggcccatgaagaaagcccc	2.35294
2798	NM_015207	OTUD3	OTU domain-containing protein 3	chr1	6514	4260	4309	49	gggcttgggaagtgggatctcccttgtggagcagctggagctggctggg	ggg	ctt	3	aagt	4	atctcccttgtggagcagctggagctggct	30	acttccaatgccagtttgattctga	agggagcctctccatgggtaattta	2.34286
2799	NM_015207	OTUD3	OTU domain-containing protein 3	chr1	6514	4391	4412	21	gggggtggggtgggaggaggg	ggg	ggt	3	gt	2	agga	4	ttcagtgtgaaatgatgtgattgtc	ccaccttcagtcggggagttgctca	7.78571
2802	NM_022819	PLA2G2F	group IIF secretory phospholipase A2	chr1	2719	2023	2049	26	gggggccagggccttacggggctggg	ggg	ggcca	5	ccttac	6	gct	3	ggcctccaggcaacacagaggagct	ttcctgtgtggggcgtggagctggg	4.53571
2803	NM_022819	PLA2G2F	group IIF secretory phospholipase A2	chr1	2719	2289	2311	22	ggggagggagagccgggaaggg	ggg	ga	2	agagcc	6	aa	2	gtgcccctggagcaccattgtcgct	tggagaaggaggcagaagggacatg	2.60606
2804	NM_022819	PLA2G2F	group IIF secretory phospholipase A2	chr1	2719	2575	2605	30	gggtctggggatgggattctgctgccaggg	ggg	tct	3	gat	3	attctgctgcca	12	cctgtccctcggaaagactaggcca	gtcctgcctgcccccactcacccca	0.804348
2806	NM_012400	PLA2G2D	group IID secretory phospholipase A2 isoform 1 precursor	chr1	1970	703	740	37	gggtggatgggaatcttgggagaagcccaagcaaggg	ggg	tggat	5	aatctt	6	agaagcccaagcaa	14	ttgaggcagtagctgtgtcctctga	agccctcagaggtggtgtttggacc	2.11765
2808	NM_001271814	PLA2G2D	group IID secretory phospholipase A2 isoform 2 precursor	chr1	1863	596	633	37	gggtggatgggaatcttgggagaagcccaagcaaggg	ggg	tggat	5	aatctt	6	agaagcccaagcaa	14	ttgaggcagtagctgtgtcctctga	agccctcagaggtggtgtttggacc	2.11765
2811	NR_033887	LINC01141		chr1	3783	2261	2319	58	gggagtggggtactgtgggacggaggacccaggagacccagaatcctgaactgtcggg	ggg	agt	3	gtactgt	7	acggaggacccaggagacccagaatcctgaactgtc	36	ggcggggggcaagcagtgccttgga	ctgacttcgtctcctacagagttct	3.08889
2813	NM_207334	FAM43B	protein FAM43B	chr1	2582	17	40	23	gggagaagagggcaaggggaggg	ggg	agaaga	6	caa	3	ga	2	agcctgcgtggggggag	gacaagagagctagcggtcccgccc	4.82759
2814	NM_207334	FAM43B	protein FAM43B	chr1	2582	1990	2020	30	ggggagaattggggccgggccggcggtggg	ggg	gagaatt	7	gcc	3	ccggcggt	8	cttgtaggagaagaatctagcggcc	cagagtccgctgctatacacacagg	3.42308
2818	NM_032409	PINK1	serine/threonine-protein kinase PINK1, mitochondrial precursor	chr1	2660	266	322	56	GGGTCGGGCTCGGGCTCCCTAACCGTCTCCGCTTCTTCCGCCAGTCGGTGGCCGGG	GGG	TC	2	CTC	3	CTCCCTAACCGTCTCCGCTTCTTCCGCCAGTCGGTGGCC	39	GCAGGACCGGGCGCGGAGCCTCGCA	CTGGCGGCGCGGTTGCAGCGGCAGT	1.62069
2819	NM_032409	PINK1	serine/threonine-protein kinase PINK1, mitochondrial precursor	chr1	2660	356	389	33	GGGCCTGGGGCTGCGCGGGCCCTTGCGGCCGGG	GGG	CCT	3	GCTGCGC	7	CCCTTGCGGCC	11	TCGTGGTGC	CAGTCTTTCTGGCCTTCGGGCTAGG	2.48485
2821	NR_106732	MIR6084		chr1	110	42	98	56	gggtcgggctcgggctccctaaccgtctccgcttcttccgccagtcggtggccggg	ggg	tc	2	ctc	3	ctccctaaccgtctccgcttcttccgccagtcggtggcc	39	gcaggaccgggcgcggagcctcgca	ctggcggcgcgg	1.58182
2825	NM_001103161	SH2D5	SH2 domain-containing protein 5 isoform 1	chr1	3834	513	547	34	GGGGGCTGGGGGCCGCAGGGCCTCTGACTGCGGG	GGG	GGCT	4	GGCCGCA	7	CCTCTGACTGC	11	gcaccctgggggccATGCAGAAGGC	CTGGCCCCTCACCGGCCCAGGTGCA	2.20896
2830	NR_038404	LOC100506801		chr1	2574	195	232	37	gggaggcaagggagggaggccggaagccaccccaggg	ggg	aggcaa	6	a	1	aggccggaagccacccca	18	cctctacagatgtttgagcaaaggc	actctgatgtccaccctgcggcagc	1.23214
2831	NR_038404	LOC100506801		chr1	2574	1923	1941	18	gggtgggtgagggctggg	ggg	t	1	tga	3	ct	2	tagtatttgtgttacacaggtgagt	cagagggaggaggaagtgggtgggg	25
2832	NM_001177520	ALPL	alkaline phosphatase, tissue-nonspecific isozyme isoform 3	chr1	2315	1621	1670	49	ggggcagggaggtgggggcctcctcagcctctgcaactgcaagaaaggg	ggg	gca	3	aggt	4	ggcctcctcagcctctgcaactgcaagaaa	30	tcccacacggcagcccccccctcaa	gacccaagaaaccaaagtctgccgc	0.593023
2833	NM_000478	ALPL	alkaline phosphatase, tissue-nonspecific isozyme isoform 1 precursor	chr1	2596	430	481	51	GGGAGATGGGATGGGTGTCTCCACAGTGACGGCTGCCCGCATCCTCAAGGG	GGG	AGAT	4	AT	2	TGTCTCCACAGTGACGGCTGCCCGCATCCTCAA	33	TGGCTAAGAATGTCATCATGTTCCT	TCAGCTCCACCACAACCCTGGGGAG	1.51923
2834	NM_000478	ALPL	alkaline phosphatase, tissue-nonspecific isozyme isoform 1 precursor	chr1	2596	1902	1951	49	ggggcagggaggtgggggcctcctcagcctctgcaactgcaagaaaggg	ggg	gca	3	aggt	4	ggcctcctcagcctctgcaactgcaagaaa	30	tcccacacggcagcccccccctcaa	gacccaagaaaccaaagtctgccgc	0.593023
2835	NM_001127501	ALPL	alkaline phosphatase, tissue-nonspecific isozyme isoform 2	chr1	2431	265	316	51	GGGAGATGGGATGGGTGTCTCCACAGTGACGGCTGCCCGCATCCTCAAGGG	GGG	AGAT	4	AT	2	TGTCTCCACAGTGACGGCTGCCCGCATCCTCAA	33	tggctaagaatgtcatcATGTTCCT	TCAGCTCCACCACAACCCTGGGGAG	1.51923
2836	NM_001127501	ALPL	alkaline phosphatase, tissue-nonspecific isozyme isoform 2	chr1	2431	1737	1786	49	ggggcagggaggtgggggcctcctcagcctctgcaactgcaagaaaggg	ggg	gca	3	aggt	4	ggcctcctcagcctctgcaactgcaagaaa	30	tcccacacggcagcccccccctcaa	gacccaagaaaccaaagtctgccgc	0.593023
2842	NM_001013693	LDLRAD2	low-density lipoprotein receptor class A domain-containing protein 2 precursor	chr1	4012	1347	1369	22	ggggtgggcggggcccggtggg	ggg	gt	2	c	1	gcccggt	7	ttccagatgggtggggatgtggcct	cggggccctatcagtgctgggctct	3.88235
2843	NM_001013693	LDLRAD2	low-density lipoprotein receptor class A domain-containing protein 2 precursor	chr1	4012	1541	1564	23	ggggctgggtggaggtgggtggg	ggg	gct	3	tggaggt	7	t	1	ggggagtctgccagaggaggtgcca	ggtgctgaaaaacgagctggtgggg	11
2844	NM_001013693	LDLRAD2	low-density lipoprotein receptor class A domain-containing protein 2 precursor	chr1	4012	1806	1836	30	gggtagggggacagtgggggcagttctggg	ggg	ta	2	ggacagt	7	ggcagttct	9	agctctatctgggggctccatcggt	cccacccagccactgttcctgaccc	2.64706
2845	NM_001013693	LDLRAD2	low-density lipoprotein receptor class A domain-containing protein 2 precursor	chr1	4012	2162	2187	25	ggggctgtgggggcggggcgccggg	ggg	gctgt	5	ggc	3	gcgcc	5	gcctgggcgcggtgctgcaggtcca	tcgggccgagtgcagcaccaggttc	4.09677
2846	NM_001013693	LDLRAD2	low-density lipoprotein receptor class A domain-containing protein 2 precursor	chr1	4012	3028	3056	28	gggcaggaccggggggtggggtgctggg	ggg	caggacc	7	gggt	4	gtgct	5	atccaggcccaagaagtatgagctg	accagggaagggagaggaagggcca	5.31034
2847	NM_001013693	LDLRAD2	low-density lipoprotein receptor class A domain-containing protein 2 precursor	chr1	4012	3173	3232	59	gggaagcacagggtctctggggtccccagcctggagagcagaggctgccgaggccaggg	ggg	aagcaca	7	tctct	5	gtccccagcctggagagcagaggctgccgaggcca	35	ggccggcctctcccacctcctgcca	ggctctgctttcccctccccccacc	0.684211
2849	NM_001791	CDC42	cell division control protein 42 homolog isoform 1 precursor	chr1	2168	1819	1861	42	gggggtagggtgggggtggggagaacacttaacaacatgggg	gggg	gtagggt	7	gt	2	agaacacttaacaacat	17	tggaggcctgcttcattaagaagct	accagtcaggggaatccccttattt	4.25
2851	NM_001039802	CDC42	cell division control protein 42 homolog isoform 1 precursor	chr1	2294	1945	1987	42	gggggtagggtgggggtggggagaacacttaacaacatgggg	gggg	gtagggt	7	gt	2	agaacacttaacaacat	17	tggaggcctgcttcattaagaagct	accagtcaggggaatccccttattt	4.25
2852	NM_014870	ZBTB40	zinc finger and BTB domain-containing protein 40	chr1	8704	7146	7186	40	ggggcagggaccaggggtctttactcatttattttatggg	ggg	gca	3	acca	4	gtctttactcatttattttat	21	cgcatgagcagaacctggaaccaga	taaagagacatgaagagacagcctc	2.88462
2853	NM_001083621	ZBTB40	zinc finger and BTB domain-containing protein 40	chr1	8992	7434	7474	40	ggggcagggaccaggggtctttactcatttattttatggg	ggg	gca	3	acca	4	gtctttactcatttattttat	21	cgcatgagcagaacctggaaccaga	taaagagacatgaagagacagcctc	2.88462
2855	NM_020526	EPHA8	ephrin type-A receptor 8 isoform 1 precursor	chr1	4996	2078	2106	28	GGGAGGCTGCGGGTGCCAGGGCAGCGGG	GGG	AGGCTGC	7	TGCCA	5	CAGC	4	TGGAGACTCCGGGGAAGTCTGCTAC	ATGTGCCCGTGGCCATCAAGGCCCT	2.07317
2858	NM_001114101	C1QC	complement C1q subcomponent subunit C precursor	chr1	1191	252	290	38	GGGGCACCAGGGAAGGATGGGTACGACGGACTGCCGGG	GGG	GCACCA	6	AAGGAT	6	TACGACGGACTGCC	14	GATCCCAGGGATGCCCGGCCTGCCC	GCCCAAGGGGGAGCCAGGAATCCCA	1.81429
2859	NM_001114101	C1QC	complement C1q subcomponent subunit C precursor	chr1	1191	395	434	39	GGGACCCCCTGGGATGCCAGGGGTGCCCGGCCCCATGGG	GGG	ACCCCCT	7	ATGCCA	6	GTGCCCGGCCCCAT	14	GCCATCCTGGGAAAAATGGCCCCAT	CATCCCTGGAGAGCCAGGTGAGGAG	0.776786
2861	NR_106742	MIR6127		chr1	109	23	43	20	gggagtgggtgggaggtggg	ggg	agt	3	t	1	aggt	4	actttctccatctaccaagatga	aaggctgccccaaatggcctctaac	1.47368
2863	NM_000491	C1QB	complement C1q subcomponent subunit B precursor	chr1	1044	362	410	48	GGGAGACCCAGGGATTCCTGGGAATCCAGGAAAAGTCGGCCCCAAGGG	GGG	AGACCCA	7	ATTCCT	6	AATCCAGGAAAAGTCGGCCCCAA	23	GAGACCATGGTGAGTTCGGAGAGAA	CCCCATGGGCCCTAAAGGTGGCCCA	0.97619
2868	NM_172369	C1QC	complement C1q subcomponent subunit C precursor	chr1	1168	229	267	38	GGGGCACCAGGGAAGGATGGGTACGACGGACTGCCGGG	GGG	GCACCA	6	AAGGAT	6	TACGACGGACTGCC	14	GATCCCAGGGATGCCCGGCCTGCCC	GCCCAAGGGGGAGCCAGGAATCCCA	1.81429
2869	NM_172369	C1QC	complement C1q subcomponent subunit C precursor	chr1	1168	372	411	39	GGGACCCCCTGGGATGCCAGGGGTGCCCGGCCCCATGGG	GGG	ACCCCCT	7	ATGCCA	6	GTGCCCGGCCCCAT	14	GCCATCCTGGGAAAAATGGCCCCAT	CATCCCTGGAGAGCCAGGTGAGGAG	0.776786
2872	NR_033691	ZNF436-AS1		chr1	692	302	341	39	ggggcgggggcggggtggcgcccaggacgactccccggg	ggg	gc	2	ggc	3	gtggcgcccaggacgactcccc	22	ggaggtctcagacccgcaggcctgc	ctcagcttggctgcctgcctccttc	1.67143
2875	NR_033690	ZNF436-AS1		chr1	2867	208	242	34	ggggggggcgggccctccttagcgtcccagaggg	ggg	g	1	gc	2	ccctccttagcgtcccaga	19	aaggaggagatagccaggcccctgc	cttgtctgctacaggggctcccagc	2.70149
2876	NR_033690	ZNF436-AS1		chr1	2867	2174	2213	39	ggggcgggggcggggtggcgcccaggacgactccccggg	ggg	gc	2	ggc	3	gtggcgcccaggacgactcccc	22	tgtttcttttattcctcaggcctgc	ctcagcttggctgcctgcctccttc	1.71429
2877	NR_033690	ZNF436-AS1		chr1	2867	2337	2380	43	ggggggagtggggaagagggagtggaaggacagtggctgaggg	ggg	gggagt	6	gaaga	5	agtggaaggacagtggctga	20	aagcatgactgcatctggagcccct	gcttcctgttgcagccttcagctgg	3.65789
2879	NM_004091	E2F2	transcription factor E2F2	chr1	5193	140	178	38	ggggagcgcggggcgtcccgggtcgcggtgccctcggg	ggg	gagcgc	6	gcgtccc	7	tcgcggtgccctc	13	gccggaccccaggtgccgaggcctt	acgagacagcccctggcagtgccac	1.0814
2880	NM_004091	E2F2	transcription factor E2F2	chr1	5193	2223	2250	27	gggcaggtctgggtttccaagggaggg	ggg	caggtct	7	tttccaa	7	a	1	caggcccatcactgtccatgttcca	gcccaggctacatccttggtttccc	1.28302
2881	NM_004091	E2F2	transcription factor E2F2	chr1	5193	3136	3193	57	gggatgtgggtgctctgggctgaaccaaggctatgacttctggagagaggctcaggg	ggg	atgt	4	tgctct	6	ctgaaccaaggctatgacttctggagagaggctca	35	gctgctcttctcccccacccaccct	gttggtctgagaggcctgccatcca	0.964286
2883	NM_002167	ID3	DNA-binding protein inhibitor ID-3	chr1	1239	198	226	28	gggccggcgggggcagggccgaggcggg	ggg	ccggc	5	ggca	4	ccgaggc	7	aatttaagcgggctgtgaacgccca	ccattttgaataaagaggcgtgcct	2.90909
2886	NM_020362	PITHD1	PITH domain-containing protein 1	chr1	1622	994	1029	35	gggtcttgggctgggtggcatctggcagtcatggg	ggg	tctt	4	ct	2	tggcatctggcagtcat	17	ggttctctagggcgctgtggaaatt	taacacttgcttttccagttaatgt	4.23529
2889	NM_152372	MYOM3	myomesin-3	chr1	5800	454	488	34	GGGCAGAAGCGGGTGGGCTTCGGCAATGACTGGG	GGG	CAGAAGC	7	T	1	CTTCGGCAATGACT	14	CTCTGCCGTGGAGCTGGAGGAGCGA	AGAGGACTGAGATCGCCTTCCTGCA	2.92
2893	NM_170743	IFNLR1	interferon lambda receptor 1 isoform 1 precursor	chr1	4563	1219	1259	40	GGGACAGGGCTGGGTCCTCTGGCTATTTGGCTGAGAAGGG	GGG	ACA	3	CT	2	TCCTCTGGCTATTTGGCTGAGAA	23	TGGGCCAGCACTGTGGACTCCTCCT	GCCAGGCCAAGGGCCGGGTGGGGAT	3.33333
2897	NM_173065	IFNLR1	interferon lambda receptor 1 isoform 3 precursor	chr1	4432	1088	1128	40	gggacagggctgggtcctctggctatttggctgagaaggg	ggg	aca	3	ct	2	tcctctggctatttggctgagaa	23	tgggccagcactgtggactcctcct	gccaggccaagggccgggtggggat	3.33333
2901	NM_173064	IFNLR1	interferon lambda receptor 1 isoform 2	chr1	4476	1132	1172	40	GGGACAGGGCTGGGTCCTCTGGCTATTTGGCTGAGAAGGG	GGG	ACA	3	CT	2	TCCTCTGGCTATTTGGCTGAGAA	23	TGGGCCAGCACTGTGGACTCCTCCT	GCCAGGCCAAGGGCCGGGTGGGGAT	3.33333
2902	NR_109781	LOC100506985		chr1	973	249	301	52	gggggcagggtcaggggtctaatctccttgcgagccacctgatctccccggg	ggg	ggca	4	tca	3	gtctaatctccttgcgagccacctgatctcccc	33	gaggatgagaagacaagagaatgac	cctctgttttctcatctgtgaaatg	1.95833
2904	NM_018202	TMEM57	macoilin isoform a	chr1	3977	3451	3471	20	gggtgggggtggcgggaggg	ggg	t	1	ggtggc	6	a	1	aacttttggaagtgtttaagaatca	accgggtgggggcaatgcaaaattg	13.6667
2906	NM_001282564	TMEM57	macoilin isoform b	chr1	3296	2770	2790	20	gggtgggggtggcgggaggg	ggg	t	1	ggtggc	6	a	1	aacttttggaagtgtttaagaatca	accgggtgggggcaatgcaaaattg	13.6667
2911	NM_020451	SEPN1	selenoprotein N isoform 1 precursor	chr1	4332	57	85	28	GGGCCGGGCCCGGCCGGGCCAACGCGGG	GGG	CC	2	CCCGGCC	7	CCAACGC	7	ggcagccgccgccagccgcagccAT	CCGCCCAGCCCCGGCCCCGCCGCGC	0.603774
2912	NM_020451	SEPN1	selenoprotein N isoform 1 precursor	chr1	4332	1995	2026	31	gggtagacaagggatgcctgggctgactggg	ggg	tagacaa	7	atgcct	6	ctgact	6	accacagccttggctccatggtggc	cagaggaacctctagctctgactgt	2.06452
2913	NM_020451	SEPN1	selenoprotein N isoform 1 precursor	chr1	4332	4238	4258	20	gggtgggagagggccccggg	ggg	t	1	aga	3	cccc	4	gtcccccaccaggcctcgaggctca	ctgccctgtcactcctctaacactt	0.616279
2918	NM_206926	SEPN1	selenoprotein N isoform 2 precursor	chr1	4230	57	85	28	GGGCCGGGCCCGGCCGGGCCAACGCGGG	GGG	CC	2	CCCGGCC	7	CCAACGC	7	ggcagccgccgccagccgcagccAT	CCGCCCAGCCCCGGCCCCGCCGCGC	0.603774
2919	NM_206926	SEPN1	selenoprotein N isoform 2 precursor	chr1	4230	1893	1924	31	gggtagacaagggatgcctgggctgactggg	ggg	tagacaa	7	atgcct	6	ctgact	6	accacagccttggctccatggtggc	cagaggaacctctagctctgactgt	2.06452
2920	NM_206926	SEPN1	selenoprotein N isoform 2 precursor	chr1	4230	4136	4156	20	gggtgggagagggccccggg	ggg	t	1	aga	3	cccc	4	gtcccccaccaggcctcgaggctca	ctgccctgtcactcctctaacactt	0.616279
2923	NM_178422	PAQR7	membrane progestin receptor alpha	chr1	3023	1744	1778	34	gggggacaggggtctgggtttggctccaggtggg	ggg	ggaca	5	gtct	4	tttggctccaggt	13	atctggtagggagggaggtatagtt	aacaaggcctggtaaagttgtttgt	9.46154
2925	NM_001145454	STMN1	stathmin isoform b	chr1	2238	1133	1182	49	gggaaggggtcacagggatcagctagagagtgccaccacccttcctggg	ggg	aa	2	gtcaca	6	atcagctagagagtgccaccacccttcct	29	aatggagagggtggcagaagcctac	gaatgcagggcaaggtccctggtgg	2.47727
2927	NM_004455	EXTL1	exostosin-like 1	chr1	4014	321	356	35	gggcacaggggcagccagggctgctcaggcaaggg	ggg	caca	4	gcagcca	7	ctgctcaggcaa	12	ccacagcccagaagcgtctgccagc	gaggagtgggaagaccagcccagct	1.875
2928	NM_004455	EXTL1	exostosin-like 1	chr1	4014	3727	3761	34	gggcggccgggatgtggagggtgagcgctgtggg	ggg	cggcc	5	atgtgga	7	tgagcgctgt	10	cgcactcttcacccgcatgtccaga	cagctcgggggctgaaagctgggaa	3.28125
2929	NM_000437	PAFAH2	platelet-activating factor acetylhydrolase 2, cytoplasmic	chr1	3581	53	105	52	gggccacgggttcatgggtcgtttctcatttccgtcgagttaaacgtctggg	ggg	ccac	4	ttcat	5	tcgtttctcatttccgtcgagttaaacgtct	31	agccttggaaactacgacgaccaaa	gctgcttctgaggaatcagcttgac	2.12121
2931	NM_032513	SLC30A2	zinc transporter 2 isoform 2	chr1	2326	53	89	36	gggagccgggggagctcaggggccgcaggagccggg	ggg	agccg	5	gagctca	7	gccgcaggagcc	12	ccagagccggagctgcagccgcagc	ccggagtgagcgcacctcgcggggc	2.79546
2932	NM_032513	SLC30A2	zinc transporter 2 isoform 2	chr1	2326	1368	1424	56	gggtggggactcagcgggtataaagctagtgtgaccctgctcttccagctcctggg	ggg	tg	2	actcagc	7	tataaagctagtgtgaccctgctcttccagctcct	35	ccagcctcccatctgactacagcca	ccagctctggaagggctgtatttgg	1.40351
2934	NM_032588	TRIM63	E3 ubiquitin-protein ligase TRIM63	chr1	1770	1247	1288	41	gggtggggaggggcccagcggccttggtgacaggcccaggg	ggg	t	1	ga	2	gcccagcggccttggtgacaggccca	26	cccccagatgcagagagactggaga	tgggaggggtcggggcccctggagg	1.69048
2936	NM_001004434	SLC30A2	zinc transporter 2 isoform 1	chr1	2473	53	89	36	gggagccgggggagctcaggggccgcaggagccggg	ggg	agccg	5	gagctca	7	gccgcaggagcc	12	ccagagccggagctgcagccgcagc	ccggagtgagcgcacctcgcggggc	2.79546
2937	NM_001004434	SLC30A2	zinc transporter 2 isoform 1	chr1	2473	1515	1571	56	gggtggggactcagcgggtataaagctagtgtgaccctgctcttccagctcctggg	ggg	tg	2	actcagc	7	tataaagctagtgtgaccctgctcttccagctcct	35	ccagcctcccatctgactacagcca	ccagctctggaagggctgtatttgg	1.40351
2941	NM_198137	CATSPER4	cation channel sperm-associated protein 4	chr1	1419	56	89	33	GGGGTGGGGCGGGACTCAGGAGGACCGTATGGG	GGG	GT	2	GC	2	ACTCAGGAGGACCGTAT	17	AATGGACCTCCCATACAGGCCTCGA	GTTTGGAGGGGCAGTAGCTGCACTG	3.74193
2943	NM_031286	SH3BGRL3	SH3 domain-binding glutamic acid-rich-like protein 3	chr1	1115	224	255	31	gggggaagggaaggggcctctggcgtgcggg	ggg	ggaa	4	aa	2	gcctctggcgtgc	13	ggtccgttgcgcgcctggtaaccga	gcggtgtcgcgcaggtcccaccccg	2.10909
2948	NR_110698	LOC101928303		chr1	1078	181	201	20	ggggcggggagggaggtggg	ggg	gc	2	ga	2	aggt	4	ggtcttgtggatggtgaactcactt	gctaccctggggtcttgggcaaagt	6.61111
2950	NM_024674	LIN28A	protein lin-28 homolog A	chr1	4014	82	119	37	ggggcccggggccacgggctcagccgacgaccATggg	ggg	gccc	4	gccac	5	ctcagccgacgaccAT	16	tccggggccagcagccgcccgacca	CTCCGTGTCCAACCAGCAGTTTGCA	1.35294
2951	NM_024674	LIN28A	protein lin-28 homolog A	chr1	4014	812	865	53	gggaatagggtgcattggggctagttggcactgccatgtatctcaggcttggg	ggg	aata	4	tgcatt	6	gctagttggcactgccatgtatctcaggctt	31	gaggagcaggcagagtggagaaagt	ttcacaccatcaccctttcttccct	1.95122
2953	NM_002953	RPS6KA1	ribosomal protein S6 kinase alpha-1 isoform a	chr1	3199	53	81	28	ggggctcgggggggcgcggcggttcggg	ggg	gctc	4	g	1	cgcggcggttc	11	ggcggacggcccagccggagcgcga	tcgcagagccagggaccccaggacc	2.96296
2954	NM_002953	RPS6KA1	ribosomal protein S6 kinase alpha-1 isoform a	chr1	3199	2378	2436	58	gggcattcgggccacagggcggtgctagcttgacacagtcagcatgcttcccagaggg	ggg	cattc	5	ccaca	5	cggtgctagcttgacacagtcagcatgcttcccaga	36	CCATCCACCACCCTGTGAggcacca	agcaggccggaaccacagggccaga	1.16667
2955	NM_002953	RPS6KA1	ribosomal protein S6 kinase alpha-1 isoform a	chr1	3199	3096	3118	22	gggcgggccatgagggacaggg	ggg	c	1	ccatga	6	aca	3	aggacagagttcacaggaggccagt	tcttttttcatttcttcctcagctg	2.63636
2957	NM_001006665	RPS6KA1	ribosomal protein S6 kinase alpha-1 isoform b	chr1	3112	2291	2349	58	gggcattcgggccacagggcggtgctagcttgacacagtcagcatgcttcccagaggg	ggg	cattc	5	ccaca	5	cggtgctagcttgacacagtcagcatgcttcccaga	36	CCATCCACCACCCTGTGAggcacca	agcaggccggaaccacagggccaga	1.16667
2958	NM_001006665	RPS6KA1	ribosomal protein S6 kinase alpha-1 isoform b	chr1	3112	3009	3031	22	gggcgggccatgagggacaggg	ggg	c	1	ccatga	6	aca	3	aggacagagttcacaggaggccagt	tcttttttcatttcttcctcagctg	2.63636
2960	NM_032283	ZDHHC18	palmitoyltransferase ZDHHC18	chr1	3139	2570	2600	30	gggcgtggtgggtggggtgatggctctggg	ggg	cgtggt	6	t	1	gtgatggctct	11	ggacctgcccagacaggctgagcct	gagcggctgccatcctacaagccac	2.28205
2962	NM_017837	PIGV	GPI mannosyltransferase 2	chr1	2404	41	63	22	ggggaggtcgggacgggcaggg	ggg	gaggtc	6	ac	2	ca	2	gaggagctgaggttcggtccccgcc	gctgaggaccccgcgccagcttggg	1.75
2965	NM_006600	NUDC	nuclear migration protein nudC	chr1	1813	749	787	38	GGGTGGGGCTCAAGGGGCAGCCAGCGATCATTGATGGG	GGG	T	1	GCTCAA	6	GCAGCCAGCGATCATTGAT	19	GTGGACATCCAGCGGCGGCACCTCC	GAGCTCTACAATGAAGTGAAGGTGG	3.57143
2966	NM_006600	NUDC	nuclear migration protein nudC	chr1	1813	1194	1220	26	gggacttgtgggcctcagggcttggg	ggg	acttgt	6	cctca	5	ctt	3	ccaactttctttcccactcttctct	gcaggcatgggactggcccaggcac	1.73809
2969	NM_022078	GPATCH3	G patch domain-containing protein 3	chr1	2129	1291	1312	21	GGGCTGGGCTGAGGGCCAGGG	GGG	CT	2	CTGA	4	CCA	3	TTGGGCGGAAGGTGATGGAGCGGCA	CCTGGGCTGCAGGTGCTCAGGGGTG	6.23529
2970	NM_022078	GPATCH3	G patch domain-containing protein 3	chr1	2129	1960	2019	59	gggggaaagggacctgggcgaggagaggatttgtggtgcttggaagagccggccttggg	ggg	ggaaa	5	acct	4	cgaggagaggatttgtggtgcttggaagagccggcctt	38	aaggtgtccccacgaaggccagaaa	tgggccctccaccgcctctaccctc	1.54794
2971	NM_152365	KDF1	keratinocyte differentiation factor 1	chr1	1803	15	57	42	gggcgggggaggggctgagccggaggcggctcacctggcggg	ggg	c	1	gga	3	gctgagccggaggcggctcacctggc	26	aggtgagcggcgagg	acaggtgcctggctgctacaaacca	4.96429
2975	NM_052943	FAM46B	protein FAM46B	chr1	2374	152	206	54	ggggcccgggggccgggcggATGATGCCGTCGGAGAGCGGAGCTGAGCGCAggg	ggg	gccc	4	ggcc	4	cggATGATGCCGTCGGAGAGCGGAGCTGAGCGCA	34	aaccacccccacggtttctgccgtc	ACCGGGCGGCTGCTCAGGTGGGGAC	1.78481
2976	NM_052943	FAM46B	protein FAM46B	chr1	2374	1468	1491	23	gggaagggactgggcctcacggg	ggg	aa	2	act	3	cctcac	6	TAACTGActcagaccctggccagaa	gtggggtggggcctccaagagtgtg	3.15625
2977	NM_052943	FAM46B	protein FAM46B	chr1	2374	1933	1966	33	gggcctgatgggccaacttgggtaatcactggg	ggg	cctgat	6	ccaactt	7	taatcact	8	ctttggatcaggctgggccactaca	aggagggaaactgaggcccgaggca	2.59375
2978	NM_052943	FAM46B	protein FAM46B	chr1	2374	1998	2017	19	gggtttggggagggctggg	ggg	ttt	3	ga	2	ct	2	gatacct	tttagcccggttctctgaactacat	3
2981	NM_207397	CD164L2	CD164 sialomucin-like 2 protein precursor	chr1	1563	1229	1253	24	gggtaagcggggggcgggggcggg	ggg	taagc	5	gggc	4	ggc	3	gagggtggcctctgggcacccttgt	aaaaactctggccgccagtttttgg	5.10345
2985	NM_001297609	MAP3K6	mitogen-activated protein kinase kinase kinase 6 isoform 2	chr1	4324	2206	2239	33	GGGCAAGGGCACGTATGGGGTGGTGTACGCGGG	GGG	CAA	3	CACGTAT	7	GTGGTGTACGC	11	CGGAGACGGGCGAGCGGCTGGTGCT	CCGCGATCGCCACACGAGGGTGCGC	3.96
2986	NM_001297609	MAP3K6	mitogen-activated protein kinase kinase kinase 6 isoform 2	chr1	4324	2707	2752	45	GGGCCCACGCGGGTATGGGAAAGCAGCTGACATCTGGTCACTGGG	GGG	CCCACGC	7	TAT	3	AAAGCAGCTGACATCTGGTCACT	23	ATATGGCCCCAGAAATCATTGACCA	CTGCACTGTCATTGAGATGGCCACA	1.19231
2989	NM_004672	MAP3K6	mitogen-activated protein kinase kinase kinase 6 isoform 1	chr1	4348	2230	2263	33	GGGCAAGGGCACGTATGGGGTGGTGTACGCGGG	GGG	CAA	3	CACGTAT	7	GTGGTGTACGC	11	CGGAGACGGGCGAGCGGCTGGTGCT	CCGCGATCGCCACACGAGGGTGCGC	3.96
2990	NM_004672	MAP3K6	mitogen-activated protein kinase kinase kinase 6 isoform 1	chr1	4348	2731	2776	45	GGGCCCACGCGGGTATGGGAAAGCAGCTGACATCTGGTCACTGGG	GGG	CCCACGC	7	TAT	3	AAAGCAGCTGACATCTGGTCACT	23	ATATGGCCCCAGAAATCATTGACCA	CTGCACTGTCATTGAGATGGCCACA	1.19231
2992	NM_006990	WASF2	wiskott-Aldrich syndrome protein family member 2 isoform 1	chr1	5671	4917	4935	18	gggtatggggagggaggg	ggg	tat	3	ga	2	a	1	cactgcggcccctcacctgacttca	agccagtgctccaaggccagggggc	2.22727
2994	NM_001201404	WASF2	wiskott-Aldrich syndrome protein family member 2 isoform 2	chr1	5156	4402	4420	18	gggtatggggagggaggg	ggg	tat	3	ga	2	a	1	cactgcggcccctcacctgacttca	agccagtgctccaaggccagggggc	2.22727
2995	NM_005248	FGR	tyrosine-protein kinase Fgr	chr1	2442	203	233	30	ggggcctaagggcagggaacctggaATggg	ggg	gcctaa	6	ca	2	aacctggaAT	10	ccgcagccccactgacccaggagta	CTGTGTGTTCTGCAAGAAATTGGAG	1.5
2999	NM_001029882	AHDC1	AT-hook DNA-binding motif-containing protein 1	chr1	6358	2961	2993	32	GGGGTCGGGGGCCCGGGCCTTACTGAGTTGGG	GGG	GTC	3	GGCCC	5	CCTTACTGAGTT	12	GAAGGTGGTGGCCGTGGCAGCCGCT	GCACCCACGCAAACGGGGCCGGGGG	3.70454
3000	NM_001029882	AHDC1	AT-hook DNA-binding motif-containing protein 1	chr1	6358	3133	3160	27	GGGCCGGGGATAAGGGTGGTGGCTGGG	GGG	CC	2	GATAA	5	TGGTGGCT	8	GGCTTTGGGGAGGCAGGTGCTGAGT	CCCCTCACCATGGGCACCCAGGCGG	2.46667
3001	NM_001029882	AHDC1	AT-hook DNA-binding motif-containing protein 1	chr1	6358	6165	6194	29	gggggggagggagaagaacctcttgcggg	ggg	g	1	a	1	agaagaacctcttgc	15	cccgtggtgtgcaaattcgcatggt	agctttttttttctttcttattttt	5.45454
3002	NM_001042747	FGR	tyrosine-protein kinase Fgr	chr1	2485	246	276	30	ggggcctaagggcagggaacctggaATggg	ggg	gcctaa	6	ca	2	aacctggaAT	10	ccgcagccccactgacccaggagta	CTGTGTGTTCTGCAAGAAATTGGAG	1.5
3004	NM_001042729	FGR	tyrosine-protein kinase Fgr	chr1	2426	29	56	27	gggtgagaggggcaggtggggctaggg	ggg	tgaga	5	gcaggt	6	gcta	4	cacatgagagatcacttagagcaaa	tggagaccaaagcactgatgtgacg	5.78571
3005	NM_001042729	FGR	tyrosine-protein kinase Fgr	chr1	2426	187	217	30	ggggcctaagggcagggaacctggaATggg	ggg	gcctaa	6	ca	2	aacctggaAT	10	ccgcagccccactgacccaggagta	CTGTGTGTTCTGCAAGAAATTGGAG	1.5
3007	NM_152660	FAM76A	protein FAM76A isoform 3	chr1	3357	61	96	35	gggccgggccggcgggtcggtgagcgcggcccggg	ggg	cc	2	ccggc	5	tcggtgagcgcggccc	16	gcctcagactgtcagataaatcggc	ccggacATGGCGGCGCTCTACGCCT	1.71111
3009	NM_001143915	FAM76A	protein FAM76A isoform 5	chr1	3117	61	96	35	gggccgggccggcgggtcggtgagcgcggcccggg	ggg	cc	2	ccggc	5	tcggtgagcgcggccc	16	gcctcagactgtcagataaatcggc	ccggacATGGCGGCGCTCTACGCCT	1.71111
3011	NM_001143914	FAM76A	protein FAM76A isoform 4	chr1	3270	61	96	35	gggccgggccggcgggtcggtgagcgcggcccggg	ggg	cc	2	ccggc	5	tcggtgagcgcggccc	16	gcctcagactgtcagataaatcggc	ccggacATGGCGGCGCTCTACGCCT	1.71111
3013	NM_001143913	FAM76A	protein FAM76A isoform 2	chr1	3372	61	96	35	gggccgggccggcgggtcggtgagcgcggcccggg	ggg	cc	2	ccggc	5	tcggtgagcgcggccc	16	gcctcagactgtcagataaatcggc	ccggacATGGCGGCGCTCTACGCCT	1.71111
3015	NM_001143912	FAM76A	protein FAM76A isoform 1	chr1	3459	61	96	35	gggccgggccggcgggtcggtgagcgcggcccggg	ggg	cc	2	ccggc	5	tcggtgagcgcggccc	16	gcctcagactgtcagataaatcggc	ccggacATGGCGGCGCTCTACGCCT	1.71111
3017	NM_014110	PPP1R8	nuclear inhibitor of protein phosphatase 1 isoform alpha	chr1	2377	1170	1187	17	gggtgggattgggtggg	ggg	t	1	att	3	t	1	ATTTGAtatttttggtcatggagaa	aatggggtggaagggtgatggggag	106
3019	NM_138558	PPP1R8	nuclear inhibitor of protein phosphatase 1 isoform beta/delta	chr1	2659	1452	1469	17	gggtgggattgggtggg	ggg	t	1	att	3	t	1	ATTTGAtatttttggtcatggagaa	aatggggtggaagggtgatggggag	106
3021	NM_002713	PPP1R8	nuclear inhibitor of protein phosphatase 1 isoform gamma	chr1	2558	1351	1368	17	gggtgggattgggtggg	ggg	t	1	att	3	t	1	ATTTGAtatttttggtcatggagaa	aatggggtggaagggtgatggggag	106
3023	NM_018053	XKR8	XK-related protein 8	chr1	2158	1404	1436	32	gggccgggcaccagggatggtgctgagtcggg	ggg	cc	2	cacca	5	atggtgctgagtc	13	tcagcaagagcgggacgcctgtgct	cagaggcctcctttcaaggagttca	2.35484
3024	NM_018053	XKR8	XK-related protein 8	chr1	2158	1479	1531	52	gggctgggccctggagggtcaagagccccaattatgtacaagacactttggg	ggg	ct	2	ccctgga	7	tcaagagccccaattatgtacaagacacttt	31	cagtgaacaagatgagaa	aggaaagaagactaccttttccccc	0.766234
3026	NM_031459	SESN2	sestrin-2	chr1	3528	3378	3427	49	ggggatctgggttctagagggcatgtgatgactgtaaatgttcactggg	ggg	gatct	5	ttctaga	7	catgtgatgactgtaaatgttcact	25	tgcaggagagaagaggccccggcat	tgggtagggagtggtatccagtgtt	3.09375
3030	NM_001269	RCC1	regulator of chromosome condensation isoform c	chr1	2540	210	237	27	GGGCGACGTGGGCCAGCTGGGGCTGGG	GGG	CGACGT	6	CCAGCT	6	GCT	3	CCGGCTTGGTGCTGACACTAGGCCA	TGAGAATGTGATGGAGAGGAAGAAG	4.1
3031	NM_001269	RCC1	regulator of chromosome condensation isoform c	chr1	2540	372	405	33	GGGTGCCCTGGGAAGGGACACATCAGTGGAGGG	GGG	TGCCCT	6	AA	2	ACACATCAGTGGA	13	TCTATTCCTTCGGCTGCAATGATGA	CTCGGAGATGGTCCCTGGGAAAGTG	2.24242
3032	NM_001269	RCC1	regulator of chromosome condensation isoform c	chr1	2540	2086	2109	23	gggtatggggtggggagagaggg	ggg	tat	3	gt	2	gagaga	6	acaccactctgggcagagcagagca	tggagggttttataaacaaacttaa	7.5
3033	NM_001269	RCC1	regulator of chromosome condensation isoform c	chr1	2540	2156	2187	31	gggattgagggagggacagagtgttggaggg	ggg	attga	5	a	1	acagagtgttgga	13	cagcaatattgaaaggaggtgg	ccagagactagtcctgagatggaaa	7.66667
3037	NR_030726	RCC1		chr1	2854	524	551	27	gggcgacgtgggccagctggggctggg	ggg	cgacgt	6	ccagct	6	gct	3	ccggcttggtgctgacactaggcca	tgagaatgtgatggagaggaagaag	4.1
3038	NR_030726	RCC1		chr1	2854	686	719	33	gggtgccctgggaagggacacatcagtggaggg	ggg	tgccct	6	aa	2	acacatcagtgga	13	tctattccttcggctgcaatgatga	ctcggagatggtccctgggaaagtg	2.24242
3039	NR_030726	RCC1		chr1	2854	2400	2423	23	gggtatggggtggggagagaggg	ggg	tat	3	gt	2	gagaga	6	acaccactctgggcagagcagagca	tggagggttttataaacaaacttaa	7.5
3040	NR_030726	RCC1		chr1	2854	2470	2501	31	gggattgagggagggacagagtgttggaggg	ggg	attga	5	a	1	acagagtgttgga	13	cagcaatattgaaaggaggtgg	ccagagactagtcctgagatggaaa	7.66667
3044	NR_030725	RCC1		chr1	2858	528	555	27	gggcgacgtgggccagctggggctggg	ggg	cgacgt	6	ccagct	6	gct	3	ccggcttggtgctgacactaggcca	tgagaatgtgatggagaggaagaag	4.1
3045	NR_030725	RCC1		chr1	2858	690	723	33	gggtgccctgggaagggacacatcagtggaggg	ggg	tgccct	6	aa	2	acacatcagtgga	13	tctattccttcggctgcaatgatga	ctcggagatggtccctgggaaagtg	2.24242
3046	NR_030725	RCC1		chr1	2858	2404	2427	23	gggtatggggtggggagagaggg	ggg	tat	3	gt	2	gagaga	6	acaccactctgggcagagcagagca	tggagggttttataaacaaacttaa	7.5
3047	NR_030725	RCC1		chr1	2858	2474	2505	31	gggattgagggagggacagagtgttggaggg	ggg	attga	5	a	1	acagagtgttgga	13	cagcaatattgaaaggaggtgg	ccagagactagtcctgagatggaaa	7.66667
3051	NM_001048199	RCC1	regulator of chromosome condensation isoform c	chr1	2715	385	412	27	GGGCGACGTGGGCCAGCTGGGGCTGGG	GGG	CGACGT	6	CCAGCT	6	GCT	3	CCGGCTTGGTGCTGACACTAGGCCA	TGAGAATGTGATGGAGAGGAAGAAG	4.1
3052	NM_001048199	RCC1	regulator of chromosome condensation isoform c	chr1	2715	547	580	33	GGGTGCCCTGGGAAGGGACACATCAGTGGAGGG	GGG	TGCCCT	6	AA	2	ACACATCAGTGGA	13	TCTATTCCTTCGGCTGCAATGATGA	CTCGGAGATGGTCCCTGGGAAAGTG	2.24242
3053	NM_001048199	RCC1	regulator of chromosome condensation isoform c	chr1	2715	2261	2284	23	gggtatggggtggggagagaggg	ggg	tat	3	gt	2	gagaga	6	acaccactctgggcagagcagagca	tggagggttttataaacaaacttaa	7.5
3054	NM_001048199	RCC1	regulator of chromosome condensation isoform c	chr1	2715	2331	2362	31	gggattgagggagggacagagtgttggaggg	ggg	attga	5	a	1	acagagtgttgga	13	cagcaatattgaaaggaggtgg	ccagagactagtcctgagatggaaa	7.66667
3058	NM_001048195	RCC1	regulator of chromosome condensation isoform b	chr1	2591	261	288	27	GGGCGACGTGGGCCAGCTGGGGCTGGG	GGG	CGACGT	6	CCAGCT	6	GCT	3	CCGGCTTGGTGCTGACACTAGGCCA	TGAGAATGTGATGGAGAGGAAGAAG	4.1
3059	NM_001048195	RCC1	regulator of chromosome condensation isoform b	chr1	2591	423	456	33	GGGTGCCCTGGGAAGGGACACATCAGTGGAGGG	GGG	TGCCCT	6	AA	2	ACACATCAGTGGA	13	TCTATTCCTTCGGCTGCAATGATGA	CTCGGAGATGGTCCCTGGGAAAGTG	2.24242
3060	NM_001048195	RCC1	regulator of chromosome condensation isoform b	chr1	2591	2137	2160	23	gggtatggggtggggagagaggg	ggg	tat	3	gt	2	gagaga	6	acaccactctgggcagagcagagca	tggagggttttataaacaaacttaa	7.5
3061	NM_001048195	RCC1	regulator of chromosome condensation isoform b	chr1	2591	2207	2238	31	gggattgagggagggacagagtgttggaggg	ggg	attga	5	a	1	acagagtgttgga	13	cagcaatattgaaaggaggtgg	ccagagactagtcctgagatggaaa	7.66667
3065	NM_001048194	RCC1	regulator of chromosome condensation isoform a	chr1	2633	303	330	27	GGGCGACGTGGGCCAGCTGGGGCTGGG	GGG	CGACGT	6	CCAGCT	6	GCT	3	CCGGCTTGGTGCTGACACTAGGCCA	TGAGAATGTGATGGAGAGGAAGAAG	4.1
3066	NM_001048194	RCC1	regulator of chromosome condensation isoform a	chr1	2633	465	498	33	GGGTGCCCTGGGAAGGGACACATCAGTGGAGGG	GGG	TGCCCT	6	AA	2	ACACATCAGTGGA	13	TCTATTCCTTCGGCTGCAATGATGA	CTCGGAGATGGTCCCTGGGAAAGTG	2.24242
3067	NM_001048194	RCC1	regulator of chromosome condensation isoform a	chr1	2633	2179	2202	23	gggtatggggtggggagagaggg	ggg	tat	3	gt	2	gagaga	6	acaccactctgggcagagcagagca	tggagggttttataaacaaacttaa	7.5
3068	NM_001048194	RCC1	regulator of chromosome condensation isoform a	chr1	2633	2249	2280	31	gggattgagggagggacagagtgttggaggg	ggg	attga	5	a	1	acagagtgttgga	13	cagcaatattgaaaggaggtgg	ccagagactagtcctgagatggaaa	7.66667
3070	NM_001135218	TAF12	transcription initiation factor TFIID subunit 12	chr1	1451	296	343	47	gggacttagggaacggggacggatgcgagttctccggcatctgaggg	ggg	actta	5	aac	3	gacggatgcgagttctccggcatctga	27	gctgtggggacccgggctctaagac	aaagtggtctgagaggagcaggatt	4.11111
3073	NM_001193532	RAB42	putative Ras-related protein Rab-42 isoform 1	chr1	1133	192	225	33	GGGCCGGGCCGCGGGTCAAGCTGCAACTCTGGG	GGG	CC	2	CCGC	4	TCAAGCTGCAACTCT	15	TGCTACCGCCGCGCGCTGCAGCTGC	ACACCGCGGGCCACGAGCGCTTCAG	1.53488
3076	NM_001173128	YTHDF2	YTH domain-containing family protein 2 isoform 1	chr1	2826	72	132	60	ggggcggtgggggcggggaggccgtgagcacggcttccgctcctccaatccgccagaggg	ggg	gcggt	5	ggc	3	gaggccgtgagcacggcttccgctcctccaatccgccaga	40	cccaaaccccctaggccttaatcct	cgcagcggccggcctctcccttccc	1.01739
3077	NM_016258	YTHDF2	YTH domain-containing family protein 2 isoform 1	chr1	3060	69	129	60	ggggcggtgggggcggggaggccgtgagcacggcttccgctcctccaatccgccagaggg	ggg	gcggt	5	ggc	3	gaggccgtgagcacggcttccgctcctccaatccgccaga	40	cccaaaccccctaggccttaatcct	cgcagcggccggcctctcccttccc	1.01739
3079	NM_005626	SRSF4	serine/arginine-rich splicing factor 4	chr1	2530	331	373	42	ggggggctggggccggggccagccatcactgccgttgccggg	ggg	gggct	5	gcc	3	gccagccatcactgccgttgcc	22	tctcgctttgcccgccgccgcctaa	ATGCCGCGGGTGTACATCGGCCGCC	2.11111
3084	NM_001171868	TMEM200B	transmembrane protein 200B	chr1	2562	390	414	24	GGGCCGGGGCCCCAGGGTCCCGGG	GGG	CC	2	GCCCCA	6	TCCC	4	GCAGTGGCCGGCTACTGGCCGCACC	CCGCCAATGCCAGCTCGCCCCAGAT	0.833333
3085	NM_001171868	TMEM200B	transmembrane protein 200B	chr1	2562	457	512	55	GGGTCGCGGCGGGGGCCGGGCTCACGGCCCGCACGAGCGGCTGCGGCTCCTCGGG	GGG	TCGCGGC	7	GGCC	4	CTCACGGCCCGCACGAGCGGCTGCGGCTCCTC	32	GAGCGAGCTGCGACGCGA	CCGGTGATCATGGGCGTCGGCCTGT	2.44681
3086	NM_001171868	TMEM200B	transmembrane protein 200B	chr1	2562	1048	1077	29	GGGAGGAGGAGGGGACTTGGGGGCCCGGG	GGG	AGGAGGA	7	GACTT	5	GGCCC	5	TCAGTCTTGGGGGCTATGCCAAATT	TCTGAagagaggggagacagcctgc	5.84
3087	NM_001171868	TMEM200B	transmembrane protein 200B	chr1	2562	2385	2417	32	ggggggggtggggacggggatgggtcacgggg	gggg	ggggt	5	ac	2	atgggtcac	9	acacactgatgggcccagcggtgga	ccctgacgggtcccgcagttaggct	5.675
3091	NM_001003682	TMEM200B	transmembrane protein 200B	chr1	2478	306	330	24	GGGCCGGGGCCCCAGGGTCCCGGG	GGG	CC	2	GCCCCA	6	TCCC	4	GCAGTGGCCGGCTACTGGCCGCACC	CCGCCAATGCCAGCTCGCCCCAGAT	0.833333
3092	NM_001003682	TMEM200B	transmembrane protein 200B	chr1	2478	373	428	55	GGGTCGCGGCGGGGGCCGGGCTCACGGCCCGCACGAGCGGCTGCGGCTCCTCGGG	GGG	TCGCGGC	7	GGCC	4	CTCACGGCCCGCACGAGCGGCTGCGGCTCCTC	32	GAGCGAGCTGCGACGCGA	CCGGTGATCATGGGCGTCGGCCTGT	2.44681
3093	NM_001003682	TMEM200B	transmembrane protein 200B	chr1	2478	964	993	29	GGGAGGAGGAGGGGACTTGGGGGCCCGGG	GGG	AGGAGGA	7	GACTT	5	GGCCC	5	TCAGTCTTGGGGGCTATGCCAAATT	TCTGAagagaggggagacagcctgc	5.84
3094	NM_001003682	TMEM200B	transmembrane protein 200B	chr1	2478	2301	2333	32	ggggggggtggggacggggatgggtcacgggg	gggg	ggggt	5	ac	2	atgggtcac	9	acacactgatgggcccagcggtgga	ccctgacgggtcccgcagttaggct	5.675
3097	NM_001195001	PTPRU	receptor-type tyrosine-protein phosphatase U isoform 4 precursor	chr1	5583	59	80	21	gggctgggctcgggctccggg	ggg	ct	2	ctc	3	ctcc	4	tccggctcgggctccggctcgcctc	ggcggcgtcccccgcgccgggcccc	1.14773
3098	NM_001195001	PTPRU	receptor-type tyrosine-protein phosphatase U isoform 4 precursor	chr1	5583	5395	5425	30	gggtgggtgggaaggtctctttaaaatggg	ggg	t	1	t	1	aaggtctctttaaaat	16	tttgtttcttttgttatttttggtt	gcaggccacacccccattccgtgcc	1.26923
3101	NM_133178	PTPRU	receptor-type tyrosine-protein phosphatase U isoform 1 precursor	chr1	5592	59	80	21	gggctgggctcgggctccggg	ggg	ct	2	ctc	3	ctcc	4	tccggctcgggctccggctcgcctc	ggcggcgtcccccgcgccgggcccc	1.14773
3102	NM_133178	PTPRU	receptor-type tyrosine-protein phosphatase U isoform 1 precursor	chr1	5592	5404	5434	30	gggtgggtgggaaggtctctttaaaatggg	ggg	t	1	t	1	aaggtctctttaaaat	16	tttgtttcttttgttatttttggtt	gcaggccacacccccattccgtgcc	1.26923
3105	NM_133177	PTPRU	receptor-type tyrosine-protein phosphatase U isoform 2 precursor	chr1	5604	59	80	21	gggctgggctcgggctccggg	ggg	ct	2	ctc	3	ctcc	4	tccggctcgggctccggctcgcctc	ggcggcgtcccccgcgccgggcccc	1.14773
3106	NM_133177	PTPRU	receptor-type tyrosine-protein phosphatase U isoform 2 precursor	chr1	5604	5416	5446	30	gggtgggtgggaaggtctctttaaaatggg	ggg	t	1	t	1	aaggtctctttaaaat	16	tttgtttcttttgttatttttggtt	gcaggccacacccccattccgtgcc	1.26923
3109	NM_005704	PTPRU	receptor-type tyrosine-protein phosphatase U isoform 3 precursor	chr1	5622	59	80	21	gggctgggctcgggctccggg	ggg	ct	2	ctc	3	ctcc	4	tccggctcgggctccggctcgcctc	ggcggcgtcccccgcgccgggcccc	1.14773
3110	NM_005704	PTPRU	receptor-type tyrosine-protein phosphatase U isoform 3 precursor	chr1	5622	5434	5464	30	gggtgggtgggaaggtctctttaaaatggg	ggg	t	1	t	1	aaggtctctttaaaat	16	tttgtttcttttgttatttttggtt	gcaggccacacccccattccgtgcc	1.26923
3112	NR_110758	LOC101928460		chr1	2148	721	753	32	gggcagggttgggagagcagcctggctgaggg	ggg	ca	2	tt	2	agagcagcctggctga	16	ggcacagtggagatgagcccagcta	ttgagagcagcctcaagcagctggt	2.53571
3113	NR_110758	LOC101928460		chr1	2148	1609	1640	31	gggacagtgggtgctggagggccactcaggg	ggg	acagt	5	tgctgga	7	ccactca	7	cacaggatgggccctgaaagacaca	cattcagggagggcatctcaggaag	3.22222
3115	NM_006762	LAPTM5	lysosomal-associated transmembrane protein 5	chr1	2240	2112	2145	33	gggtctctggggactgtcggggggtacagaggg	ggg	tctct	5	gactgtc	7	gggtacaga	9	cccagaggtggaggccacggaggca	agaaggctctgcaagagctccctgg	3.74286
3118	NM_002379	MATN1	cartilage matrix protein precursor	chr1	3830	1609	1634	25	gggggtgggagggggtgtgtctggg	ggg	ggt	3	a	1	ggtgtgtct	9	ccattttagtgagggaagccagccc	tgtgcctattgagagcgtgtaatgg	4.875
3123	NM_014654	SDC3	syndecan-3 precursor	chr1	5121	116	172	56	GGGCCCGGGGCCCGCGGGCTGCTCCTGCCACCGCTGCTGCTGCTGCTGCTGGCGGG	GGG	CCC	3	GCCCGC	6	CTGCTCCTGCCACCGCTGCTGCTGCTGCTGCTGGC	35	CGGCGCCGGGGCCGGGGCCGCGGCC	GCGCGCCGCGGGGGCCCAGCGCTGG	2.0875
3124	NM_014654	SDC3	syndecan-3 precursor	chr1	5121	286	322	36	GGGGTCGGGCTCGGGCTACTTCGAGCAGGAGTCGGG	GGG	GTC	3	CTC	3	CTACTTCGAGCAGGAGTC	18	ATGATGAACTGGATGACCTCTACTC	CATTGAGACAGCCATGCGCTTCAGC	2.69231
3125	NM_014654	SDC3	syndecan-3 precursor	chr1	5121	2801	2827	26	gggcagggagggggcatgtggttggg	ggg	ca	2	a	1	ggcatgtggtt	11	tgggtctcccaggacggaaggccca	ctcctttatctccctgtgtcccctt	1.56667
3126	NM_014654	SDC3	syndecan-3 precursor	chr1	5121	3588	3646	58	gggctgggtcctggggccacagaccacaaggctcagcctccctaccctgctccctggg	ggg	ct	2	tcct	4	gccacagaccacaaggctcagcctccctaccctgctccct	40	ggcctcagtcatctttggagcagaa	gtgctgctgtcttggagagcacagc	1.33333
3127	NM_014654	SDC3	syndecan-3 precursor	chr1	5121	4367	4387	20	gggctgggcagggcttaggg	ggg	ct	2	ca	2	ctta	4	gctggaggcatgtgggtggcaacca	tgtgtgggccaaacccccctggggt	1.37143
3129	NM_178865	SERINC2	serine incorporator 2 isoform 1 precursor	chr1	1999	38	58	20	ggggcggggccggggcgggg	gggg	c	1	cc	2	c	1	aaagcgtcgagcggcttcggtaggt	ccggggccggggaggggccaggccc	4.84849
3132	NM_001199039	SERINC2	serine incorporator 2 isoform 5	chr1	2810	198	253	55	gggatgggagcggagggagccccggactttcttagctgccctcgagtgaggcggg	ggg	at	2	agcgga	6	agccccggactttcttagctgccctcgagtgaggc	35	tcatctgggccccagcgcggagact	tgcgggtcgtcacggaccaccgggc	1.37838
3133	NM_001199039	SERINC2	serine incorporator 2 isoform 5	chr1	2810	308	347	39	gggaggttcgggtgtgcgcggggagtgcccggtcgcggg	ggg	aggttc	6	tgtgcgc	7	gagtgcccggtcgc	14	tctgggttgggagagcaggaatcga	ttcgggacctgtggggaggccaacc	4.06452
3135	NM_018565	SERINC2	serine incorporator 2 isoform 2	chr1	2062	198	253	55	gggATgggAGCGGAgggAGCCCCGGACTTTCTTAGCTGCCCTCGAGTGAGGCggg	ggg	AT	2	AGCGGA	6	AGCCCCGGACTTTCTTAGCTGCCCTCGAGTGAGGC	35	tcatctgggccccagcgcggagact	CGTCCTGCCTCTGCGGCTCTGCCCC	0.893617
3136	NR_034112	LINC01225		chr1	2113	1026	1072	46	gggccacagggctgggcatgatatgagctgcctggacattggaggg	ggg	ccaca	5	ct	2	catgatatgagctgcctggacattgga	27	ctgactgccggtgcatgttggaaat	ggcttccccggaatggagggctccg	2.34783
3140	NM_022164	TINAGL1	tubulointerstitial nephritis antigen-like isoform 1 precursor	chr1	2237	197	227	30	GGGTCGTGGGCGCCGGGAGCTAGCACCGGG	GGG	TCGT	4	CGCC	4	AGCTAGCACC	10	GCCACTTGGCTCTGGGTGCCCAGCA	TCTGCACCTGCGGGGCATCCGGGAC	2.16279
3141	NM_022164	TINAGL1	tubulointerstitial nephritis antigen-like isoform 1 precursor	chr1	2237	1484	1520	36	GGGCGTCTGGGGCCGCGTGGGCATGGAGGACATGGG	GGG	CGTCT	5	GCCGCGT	7	CATGGAGGACAT	12	AGTGCGACATCGAGAGCTTCGTGCT	TCATCACTGAggctgcgggcaccac	3.26923
3142	NM_022164	TINAGL1	tubulointerstitial nephritis antigen-like isoform 1 precursor	chr1	2237	1631	1670	39	gggcgcaggcgggcgccagggcgctaatcccggcgcggg	ggg	cgcaggc	7	cgcca	5	cgctaatcccggcgc	15	ccccagcctcgcccgacagagcccg	ttccgctgacgcagcgccccgcctg	0.74
3143	NM_022164	TINAGL1	tubulointerstitial nephritis antigen-like isoform 1 precursor	chr1	2237	1741	1767	26	ggggacggggcagggcctggcctggg	ggg	gac	3	gca	3	cctggcct	8	tggcggagcccccagacctcccagt	aagagcacagctgcagatcccaggc	1.12
3146	NM_001204415	TINAGL1	tubulointerstitial nephritis antigen-like isoform 3	chr1	1845	1092	1128	36	GGGCGTCTGGGGCCGCGTGGGCATGGAGGACATGGG	GGG	CGTCT	5	GCCGCGT	7	CATGGAGGACAT	12	AGTGCGACATCGAGAGCTTCGTGCT	TCATCACTGAggctgcgggcaccac	3.26923
3147	NM_001204415	TINAGL1	tubulointerstitial nephritis antigen-like isoform 3	chr1	1845	1239	1278	39	gggcgcaggcgggcgccagggcgctaatcccggcgcggg	ggg	cgcaggc	7	cgcca	5	cgctaatcccggcgc	15	ccccagcctcgcccgacagagcccg	ttccgctgacgcagcgccccgcctg	0.74
3148	NM_001204415	TINAGL1	tubulointerstitial nephritis antigen-like isoform 3	chr1	1845	1349	1375	26	ggggacggggcagggcctggcctggg	ggg	gac	3	gca	3	cctggcct	8	tggcggagcccccagacctcccagt	aagagcacagctgcagatcccaggc	1.12
3152	NM_001204414	TINAGL1	tubulointerstitial nephritis antigen-like isoform 2 precursor	chr1	2144	197	227	30	GGGTCGTGGGCGCCGGGAGCTAGCACCGGG	GGG	TCGT	4	CGCC	4	AGCTAGCACC	10	GCCACTTGGCTCTGGGTGCCCAGCA	TCTGCACCTGCGGGGCATCCGGGAC	2.16279
3153	NM_001204414	TINAGL1	tubulointerstitial nephritis antigen-like isoform 2 precursor	chr1	2144	1391	1427	36	GGGCGTCTGGGGCCGCGTGGGCATGGAGGACATGGG	GGG	CGTCT	5	GCCGCGT	7	CATGGAGGACAT	12	AGTGCGACATCGAGAGCTTCGTGCT	TCATCACTGAggctgcgggcaccac	3.26923
3154	NM_001204414	TINAGL1	tubulointerstitial nephritis antigen-like isoform 2 precursor	chr1	2144	1538	1577	39	gggcgcaggcgggcgccagggcgctaatcccggcgcggg	ggg	cgcaggc	7	cgcca	5	cgctaatcccggcgc	15	ccccagcctcgcccgacagagcccg	ttccgctgacgcagcgccccgcctg	0.74
3155	NM_001204414	TINAGL1	tubulointerstitial nephritis antigen-like isoform 2 precursor	chr1	2144	1648	1674	26	ggggacggggcagggcctggcctggg	ggg	gac	3	gca	3	cctggcct	8	tggcggagcccccagacctcccagt	aagagcacagctgcagatcccaggc	1.12
3170	NM_001856	COL16A1	collagen alpha-1(XVI) chain precursor	chr1	5584	362	411	49	gggATGTgggTATCCTgggCTCCTGGCCTGTGGCTGCTCGGTCTTTggg	ggg	ATGT	4	TATCCT	6	CTCCTGGCCTGTGGCTGCTCGGTCTTT	27	tggctgtagctgacctctttggacc	CTACCTTCGGCCATGGGGCAAATAC	2.25
3171	NM_001856	COL16A1	collagen alpha-1(XVI) chain precursor	chr1	5584	1649	1688	39	GGGCCCAAAGGGCAGAAGGGAGACCCTGGCTTTGTTGGG	GGG	CCCAAA	6	CAGAA	5	AGACCCTGGCTTTGTT	16	CCGGCCAGGAGAGATCTGTGTCATT	CCTGAGGGGCTGGCAGGAGAGCCTG	2.16667
3172	NM_001856	COL16A1	collagen alpha-1(XVI) chain precursor	chr1	5584	1792	1841	49	GGGAGACAAGGGCAGCTCGGGGATCCCAGGAAAGGAAGGCCCTGGTGGG	GGG	AGACAA	6	CAGCTC	6	GATCCCAGGAAAGGAAGGCCCTGGT	25	ATCCAGGTGGCCCACCAGGCCCCAA	AAACCTGGGAAGCCAGGTGTGAAGG	1.44286
3173	NM_001856	COL16A1	collagen alpha-1(XVI) chain precursor	chr1	5584	2131	2170	39	GGGTAGAGCTGGGGTTCCAGGGCTGAAAGGAGAGAAGGG	GGG	TAGAGCT	7	GTTCCA	6	CTGAAAGGAGAGAA	14	CTGGCTTTGGTCTGCCTGGCCTTCC	TAACTTCGGGGAGGCAGGGCCAGCT	3.68966
3174	NM_001856	COL16A1	collagen alpha-1(XVI) chain precursor	chr1	5584	2407	2455	48	GGGGCAGAAGGGTGATGCTGGGAATCCTGGAGACCCTGGAACGCCGGG	GGG	GCAGAA	6	TGATGCT	7	AATCCTGGAGACCCTGGAACGCC	23	GCAAGGCTGGAGAGCGTGGACTGAA	CACCACAGGGCGGCCAGGACTGTCA	2.60526
3175	NM_001856	COL16A1	collagen alpha-1(XVI) chain precursor	chr1	5584	2692	2727	35	GGGCGTGCAGGGAGAGCCAGGGCCTCCAGGAAGGG	GGG	CGTGCA	6	AGAGCCA	7	CCTCCAGGAA	10	GAGTTCAAGGGCCCCCAGGACTGAA	GAGTCCAGGGACCCCAGGGGGAGCC	1.5443
3176	NM_001856	COL16A1	collagen alpha-1(XVI) chain precursor	chr1	5584	2779	2827	48	GGGACTTCCGGGACCTCGGGGACCACCTGGCCCCACTGGAGAGAAGGG	GGG	ACTTCC	6	ACCTC	5	GACCACCTGGCCCCACTGGAGAGAA	25	GAGCCCCGGGTTTGCCTGGCATTCA	TGCCCAGGGATCTCCAGGGGTGAAA	1.3625
3177	NM_001856	COL16A1	collagen alpha-1(XVI) chain precursor	chr1	5584	2894	2932	38	GGGCCTCCGGGCCGTGATGGGCAGCAAGGACAGACGGG	GGG	CCTCC	5	CCGTGAT	7	CAGCAAGGACAGAC	14	GGGACCTCCTGGGGCCAGTGTCTCT	ACTCAGAGGAACACCAGGTGAAAAA	2.43243
3178	NM_001856	COL16A1	collagen alpha-1(XVI) chain precursor	chr1	5584	3604	3652	48	GGGGGAGCCGGGTCCTCCAGGGCAACCAGGTTACCCAGGTGCCACGGG	GGG	GGAGCC	6	TCCTCCA	7	CAACCAGGTTACCCAGGTGCCAC	23	GTCTCACGGGCCTGACTGGAGACAA	CCCCCCAGGACTGCCTGGCATCAAG	0.980769
3179	NM_001856	COL16A1	collagen alpha-1(XVI) chain precursor	chr1	5584	3965	3994	29	GGGCCACCGGGACCTCCTGGGATTCAGGG	GGG	CCACC	5	ACCTCCT	7	ATTCA	5	CCCATCAGGCCTGCCTGGCTCCCCT	CCCCGCCGGTCTGGATGGTTTGGAT	0.804878
3180	NM_001856	COL16A1	collagen alpha-1(XVI) chain precursor	chr1	5584	4081	4138	57	GGGACCACCGGGCTTTAAGGGGAAAACAGGACATCCTGGCCTCCCAGGACCTAAGGG	GGG	ACCACC	6	CTTTAA	6	GAAAACAGGACATCCTGGCCTCCCAGGACCTAA	33	GTCCTGCTGGCCCCCCTGGACTCAT	TGACTGTGGCAAACCAGGTCCCCCT	0.59854
3181	NM_001856	COL16A1	collagen alpha-1(XVI) chain precursor	chr1	5584	4234	4283	49	GGGACACGTTGGGCCACCAGGGCCTCCAGGCCAGCCAGGACCAGCTGGG	GGG	ACACGTT	7	CCACCA	6	CCTCCAGGCCAGCCAGGACCAGCT	24	GACCCCAGGGAAGACCCGGTCCCCC	ATCTCTGCAGTGGGTCTGAAAGGAG	0.85
3182	NM_001856	COL16A1	collagen alpha-1(XVI) chain precursor	chr1	5584	4555	4612	57	GGGGCCTGTTGGGCCACCGGGCCCTGCAGGAGAGAGAGGCCACCCTGGAGCTCCGGG	GGG	GCCTGTT	7	CCACC	5	CCCTGCAGGAGAGAGAGGCCACCCTGGAGCTCC	33	GTGGACCTGGCAAGAGTGGTTCCAT	GCCTTCGGGGAGCCCTGGCTTGCCT	1.67606
3183	NM_001856	COL16A1	collagen alpha-1(XVI) chain precursor	chr1	5584	4780	4819	39	GGGACGACCAGGGCCTCCAGGGAAGGATGGTGCTCCGGG	GGG	ACGACCA	7	CCTCCA	6	AAGGATGGTGCTCC	14	TCCCCATGGAGATGGCGGCAGCTCC	CAGGCCAGGTGCTCCAGGGTCACCT	1.38333
3184	NM_001856	COL16A1	collagen alpha-1(XVI) chain precursor	chr1	5584	5422	5472	50	gggcattttgggtacaggggcatatacctgtaatcctagctattcaaggg	ggg	catttt	6	taca	4	gcatatacctgtaatcctagctattcaa	28	cccgtttagtcccaggaacaaaaaa	gctgaggtgggaggatcgcctgagc	2.19512
3188	NM_001294336	ADGRB2	brain-specific angiogenesis inhibitor 2 isoform 2 preproprotein	chr1	5341	5129	5169	40	gggctgggcagggaggcgccgtggactcagccaggctggg	ggg	ct	2	ca	2	aggcgccgtggactcagccaggct	24	gccagcgccctctcccctctcccga	ggagccggacatggcttggcctggg	1.50704
3189	NM_001294336	ADGRB2	brain-specific angiogenesis inhibitor 2 isoform 2 preproprotein	chr1	5341	5276	5296	20	gggctggggaggggggaggg	ggg	ct	2	ga	2	ggga	4	agcccagcctgtccgtccctgtccc	gaactttgttgggaataaacttcac	2.83721
3191	NM_001294335	ADGRB2	brain-specific angiogenesis inhibitor 2 isoform 1 preproprotein	chr1	5440	5228	5268	40	gggctgggcagggaggcgccgtggactcagccaggctggg	ggg	ct	2	ca	2	aggcgccgtggactcagccaggct	24	gccagcgccctctcccctctcccga	ggagccggacatggcttggcctggg	1.50704
3192	NM_001294335	ADGRB2	brain-specific angiogenesis inhibitor 2 isoform 1 preproprotein	chr1	5440	5375	5395	20	gggctggggaggggggaggg	ggg	ct	2	ga	2	ggga	4	agcccagcctgtccgtccctgtccc	gaactttgttgggaataaacttcac	2.83721
3196	NM_080391	PTP4A2	protein tyrosine phosphatase type IVA 2 isoform 1	chr1	3929	242	275	33	gggccgggccgggtgtcgcgcgccgaggctggg	ggg	cc	2	cc	2	tgtcgcgcgccgaggct	17	gagacgcgccgccgccgccgccgcc	ggggagtcgtcgccgccgccgccac	2.26229
3203	NR_026850	MTMR9LP		chr1	2324	316	338	22	ggggtgggggagggtccccggg	ggg	gt	2	gga	3	tcccc	5	ccttcgagaagcagtgagacgtggc	gttggggagcgcgcggcttggcgga	3.9697
3204	NM_001160042	IQCC	IQ domain-containing protein C isoform 1	chr1	2293	93	132	39	GGGGGCGGGCGCGGGGTTCACAGGATTTTTCCTTTAGGG	GGG	GGC	3	CGC	3	GTTCACAGGATTTTTCCTTTA	21	CGGAAGGTGTCTGCATTGCAGGTGC	AAATCATGGGGTCTCGTACCTGGAC	5.5
3206	NM_024296	CCDC28B	coiled-coil domain-containing protein 28B isoform 2	chr1	877	43	69	26	gggaggagagggcggagggcggaggg	ggg	aggaga	6	cgga	4	cgga	4	ttagctttcacccggtggtgttccc	aacttgcaccgaagcatcactcgag	2
3210	NM_005356	LCK	tyrosine-protein kinase Lck	chr1	2119	10	56	46	gggacgtgggcgcggggagacaggtggtggctacgacggcgaaggg	ggg	acgt	4	cgc	3	gagacaggtggtggctacgacggcgaa	27	aagtcagggt	agctgagactgtccaggcagccagg	4.75
3211	NM_005356	LCK	tyrosine-protein kinase Lck	chr1	2119	106	130	24	gggccagagggctcccgggctggg	ggg	ccaga	5	ctccc	5	ct	2	ttaggccaggaggaccatgtgaatg	cagggaccATGGGCTGTGGCTGCAG	2.875
3213	NM_001167676	FAM229A	protein FAM229A	chr1	699	71	108	37	gggcggcagggggcaccgttgggggttctccagtggg	ggg	cggcagg	7	caccgtt	7	ggttctccagt	11	gattctggcccgcgctgagtgccag	aggaacgtgctctgtgaggtcagcg	3.82353
3214	NM_001167676	FAM229A	protein FAM229A	chr1	699	505	564	59	GGGCGGGAGCCCCCGGGCCCGCGCCACGTGAgtgcgcctgctccctgcggctccgcGGG	GGG	C	1	AGCCCCC	7	CCCGCGCCACGTGAgtgcgcctgctccctgcggctccgc	39	TGCCCATCGACGTCTACCTCGCCAT	agctgggcgggaacgaggcccccag	0.637037
3215	NM_004964	HDAC1	histone deacetylase 1	chr1	2091	12	47	35	gggcgggagggcggacggaccgactgacggtaggg	ggg	c	1	a	1	cggacggaccgactgacggta	21	gagcggagccgc	acgggaggcgagcaagATGGCGCAG	4.25
3217	NR_111980	ZBTB8A		chr1	6363	172	194	22	gggcaagggcagggggagtggg	ggg	caa	3	ca	2	ggagt	5	tgtctctggagcgtgcagcgagtgt	cgaagctgctggttggtgcctgaaa	6.5
3219	NM_001040441	ZBTB8A	zinc finger and BTB domain-containing protein 8A isoform 1	chr1	7368	172	194	22	gggcaagggcagggggagtggg	ggg	caa	3	ca	2	ggagt	5	tgtctctggagcgtgcagcgagtgt	cgaagctgctggttggtgcctgaaa	6.5
3221	NM_001291496	ZBTB8A	zinc finger and BTB domain-containing protein 8A isoform 2	chr1	7187	172	194	22	gggcaagggcagggggagtggg	ggg	caa	3	ca	2	ggagt	5	tgtctctggagcgtgcagcgagtgt	cgaagctgctggttggtgcctgaaa	6.5
3223	NM_003680	YARS	tyrosine--tRNA ligase, cytoplasmic	chr1	3117	755	793	38	gggctgagcgggggaagcaggggtagcggagccATggg	ggg	ctgagc	6	ggaagca	7	gtagcggagccAT	13	tgacccaggaaggggctctggtgcc	GGACGCTCCCAGCCCTGAAGAGAAA	3.13043
3225	NM_153756	FNDC5	fibronectin type III domain-containing protein 5 isoform 2 preproprotein	chr1	2732	959	988	29	ggggtagactgggtgccaggggccatggg	ggg	gtagact	7	tgcca	5	gccat	5	gctgcactcagagggatgactgctg	cccaggacccagtcttggccattca	2.46341
3226	NM_153756	FNDC5	fibronectin type III domain-containing protein 5 isoform 2 preproprotein	chr1	2732	1320	1353	33	gggcacagggagagggacaactgcagcagtggg	ggg	caca	4	aga	3	acaactgcagcagt	14	cttctcagctggtccccaggcccac	gaggaggcacagctagctgcacagt	1.59574
3228	NM_022753	S100PBP	S100P-binding protein isoform a	chr1	4359	79	103	24	ggggtaggggaggtcggggagggg	gggg	ta	2	aggtc	5	a	1	cccctggtgttggcccggctgactc	gcgataaaatggcgcagggggcgga	4.15789
3231	NM_001171941	FNDC5	fibronectin type III domain-containing protein 5 isoform 1	chr1	3030	1257	1286	29	ggggtagactgggtgccaggggccatggg	ggg	gtagact	7	tgcca	5	gccat	5	gctgcactcagagggatgactgctg	cccaggacccagtcttggccattca	2.46341
3232	NM_001171941	FNDC5	fibronectin type III domain-containing protein 5 isoform 1	chr1	3030	1618	1651	33	gggcacagggagagggacaactgcagcagtggg	ggg	caca	4	aga	3	acaactgcagcagt	14	cttctcagctggtccccaggcccac	gaggaggcacagctagctgcacagt	1.59574
3233	NM_001171940	FNDC5	fibronectin type III domain-containing protein 5 isoform 3 preproprotein	chr1	2083	671	704	33	gggcacagggagagggacaactgcagcagtggg	ggg	caca	4	aga	3	acaactgcagcagt	14	cttctcagctggtccccaggcccac	gaggaggcacagctagctgcacagt	1.59574
3238	NM_001164825	SMIM12	small integral membrane protein 12	chr1	5904	28	55	27	gggccgcactggggagtgtgggctggg	ggg	ccgcact	7	gagtgt	6	ct	2	ctcccggcgagcgggcggagagcgg	ccgcaggtgagcgcgcggtcccggc	2.85366
3239	NM_001164825	SMIM12	small integral membrane protein 12	chr1	5904	891	928	37	gggaatggctgggatttgggcgttgcctttaggaggg	ggg	aatggct	7	attt	4	cgttgcctttagga	14	gtgggcaggcggtttggcctctagt	atacctgcatgtctagttccagtct	3.25
3241	NM_001164824	SMIM12	small integral membrane protein 12	chr1	6011	998	1035	37	gggaatggctgggatttgggcgttgcctttaggaggg	ggg	aatggct	7	attt	4	cgttgcctttagga	14	gtgggcaggcggtttggcctctagt	atacctgcatgtctagttccagtct	3.25
3244	NM_138428	SMIM12	small integral membrane protein 12	chr1	5761	28	58	30	gggcagggtcacagggcaaggtcccgcggg	ggg	ca	2	tcaca	5	caaggtcccgc	11	cgctccgagagagccggcggccagt	ccgctgggtgcggcgacttccgtgc	1.81395
3245	NM_138428	SMIM12	small integral membrane protein 12	chr1	5761	107	134	27	gggccgcactggggagtgtgggctggg	ggg	ccgcact	7	gagtgt	6	ct	2	tcccggcgagcgggcggagagcgg	ccgcagatgtcATGTGGCCTGTGTT	3.54839
3246	NM_138428	SMIM12	small integral membrane protein 12	chr1	5761	748	785	37	gggaatggctgggatttgggcgttgcctttaggaggg	ggg	aatggct	7	attt	4	cgttgcctttagga	14	gtgggcaggcggtttggcctctagt	atacctgcatgtctagttccagtct	3.25
3248	NM_153212	GJB4	gap junction beta-4 protein	chr1	2840	1307	1346	39	gggccaatgtgggaggttgggggtagtttggtccctggg	ggg	ccaatgt	7	aggtt	5	ggtagtttggtccct	15	gtgggggctcaggaagctcgcccag	tcctgagcctcaggggagggaggtt	4.40541
3250	NM_005268	GJB5	gap junction beta-5 protein	chr1	1355	1252	1296	44	gggttggagggaggagggcgttcatagaagaacacacatgcggg	ggg	ttgga	5	agga	4	cgttcatagaagaacacacatgc	23	tggaaatagtgagggccaatgccca	caccttcatcgtgtgtggcccactg	2.02632
3252	NM_024009	GJB3	gap junction beta-3 protein	chr1	2217	126	146	20	gggagggggggctcccaggg	ggg	a	1	g	1	ctccca	6	gccgaggtcgacggcccgtcgcacc	gtgccccacgcacggtcaaggtccc	2.04478
3253	NM_024009	GJB3	gap junction beta-3 protein	chr1	2217	181	206	25	gggaccgggctgggccggaagcggg	ggg	acc	3	ct	2	ccggaagc	8	gcgccaagcg	cacggtactcgcggcaaactagcgt	2.875
3254	NM_024009	GJB3	gap junction beta-3 protein	chr1	2217	1433	1458	25	gggcaggggtggggcaacatgcggg	ggg	ca	2	gt	2	gcaacatgc	9	CCAACCTGACCCCCATCTGAccaca	ctgccaatgggacatgcagggcggt	1.45902
3256	NM_001005752	GJB3	gap junction beta-3 protein	chr1	1762	976	1001	25	gggcaggggtggggcaacatgcggg	ggg	ca	2	gt	2	gcaacatgc	9	CCAACCTGACCCCCATCTGAccaca	ctgccaatgggacatgcagggcggt	1.45902
3264	NM_001080418	DLGAP3	disks large-associated protein 3	chr1	3587	221	243	22	GGGAGGGCCAGCGGGGGCCGGG	GGG	A	1	CCAGC	5	GGCC	4	GTGAGGGGCCGTCGGTAGGCCCTGA	GTTGGGGGGGGTAGCAGCACCTTCC	6.76471
3265	NM_001080418	DLGAP3	disks large-associated protein 3	chr1	3587	429	453	24	GGGCCAGCAGGGGCAGGGCCCGGG	GGG	CCAGCA	6	GCA	3	CCC	3	CTTCCACACACTACCATACCAGCGA	CCAGCGCCAGGGACGGGCACTGCCC	1.38182
3266	NM_001080418	DLGAP3	disks large-associated protein 3	chr1	3587	869	908	39	GGGTCCAGATGGGTCCTACCGGGACTTGAGCTTCAAGGG	GGG	TCCAGAT	7	TCCTACC	7	ACTTGAGCTTCAA	13	AGCCTGGTGGTCCCTTCTGCCTGGA	GCGCTCGGGCGGGTCGGAAGGCCGC	2.20454
3267	NM_001080418	DLGAP3	disks large-associated protein 3	chr1	3587	3250	3281	31	gggccaggccgggccgggtccctcatctggg	ggg	ccaggcc	7	cc	2	tccctcatct	10	ccatctctgccattctttcccccac	ctctgcgtccccccctcccccaccc	0.231527
3268	NM_001289091	ZMYM1	zinc finger MYM-type protein 1 isoform b	chr1	4300	4	57	53	gggcggggtcggcggggccgtttcgcttcgaagattgtttcagaagcgttggg	ggg	c	1	gtcggc	6	gccgtttcgcttcgaagattgtttcagaagcgtt	34	agag	cggggcgtccctgagagaaattaac	4.28
3269	NM_001289089	ZMYM1	zinc finger MYM-type protein 1 isoform c	chr1	4125	4	57	53	gggcggggtcggcggggccgtttcgcttcgaagattgtttcagaagcgttggg	ggg	c	1	gtcggc	6	gccgtttcgcttcgaagattgtttcagaagcgtt	34	agag	cggggcgtccctgagagaaattaga	4.5
3270	NM_001289090	ZMYM1	zinc finger MYM-type protein 1 isoform a	chr1	4230	4	57	53	gggcggggtcggcggggccgtttcgcttcgaagattgtttcagaagcgttggg	ggg	c	1	gtcggc	6	gccgtttcgcttcgaagattgtttcagaagcgtt	34	agag	cggggcgtccctgagagaaattagt	4.5
3271	NM_024772	ZMYM1	zinc finger MYM-type protein 1 isoform a	chr1	4182	4	57	53	gggcggggtcggcggggccgtttcgcttcgaagattgtttcagaagcgttggg	ggg	c	1	gtcggc	6	gccgtttcgcttcgaagattgtttcagaagcgtt	34	agag	cggggcgtccctgagagaaattaga	4.5
3273	NM_005066	SFPQ	splicing factor, proline- and glutamine-rich	chr1	3073	668	695	27	GGGCCCGGGTCCAGGGCCTAAGCAGGG	GGG	CCC	3	TCCA	4	CCTAAGCA	8	CGCCGCCTCCGCCCGCGGCAGTCCC	CCCAGGTCCGGGTGGTCCCAAAGGC	0.911392
3274	NM_005066	SFPQ	splicing factor, proline- and glutamine-rich	chr1	3073	2094	2120	26	GGGCAGGGAGGTGCGGGGCCTGTGGG	GGG	CA	2	AGGTGC	6	GCCTGT	6	AAGTGACATGCGTACTGAGCGCTTT	TGGACAGGGTCCTAGAGGAATGGGG	6.375
3276	NM_014284	NCDN	neurochondrin isoform 1	chr1	3705	2614	2639	25	ggggcgggcagagagggaaggaggg	ggg	gc	2	cagaga	6	aagga	5	ggggtgtccaccggggacagaccca	aggaggcatcttccctgaagccccc	1.58824
3278	NM_001014841	NCDN	neurochondrin isoform 2	chr1	3365	2274	2299	25	ggggcgggcagagagggaaggaggg	ggg	gc	2	cagaga	6	aagga	5	ggggtgtccaccggggacagaccca	aggaggcatcttccctgaagccccc	1.58824
3280	NM_001014839	NCDN	neurochondrin isoform 1	chr1	3433	2342	2367	25	ggggcgggcagagagggaaggaggg	ggg	gc	2	cagaga	6	aagga	5	ggggtgtccaccggggacagaccca	aggaggcatcttccctgaagccccc	1.58824
3283	NM_152374	C1orf216	UPF0500 protein C1orf216	chr1	2934	331	359	28	gggactggggctgggcgcgctgcccggg	ggg	act	3	gct	3	cgcgctgccc	10	cagacgccgcctgactccgcagtcc	agccccgcacccacgcctggaccgc	0.881579
3286	NM_017629	AGO4	protein argonaute-4	chr1	7060	147	204	57	gggaggcgccggggaccggggcgaggcggcccccgccgccgccATGGAGGCGCTggg	ggg	aggcgcc	7	gacc	4	gcgaggcggcccccgccgccgccATGGAGGCGCT	34	cggcggcggcggcggggcccggagc	ACCCGGACCTCCGGCTAGCCTGTTT	1.38384
3288	NR_073097	TRAPPC3		chr1	1360	1114	1140	26	gggttgtggggtggagggaggaaggg	ggg	ttgt	4	gtgga	5	aggaa	5	aagccatttgcctcaaatggctata	ctgggagggagtggggaggaattgc	9.25
3290	NM_001270895	TRAPPC3	trafficking protein particle complex subunit 3 isoform 3	chr1	1306	1060	1086	26	gggttgtggggtggagggaggaaggg	ggg	ttgt	4	gtgga	5	aggaa	5	aagccatttgcctcaaatggctata	ctgggagggagtggggaggaattgc	9.25
3292	NM_014408	TRAPPC3	trafficking protein particle complex subunit 3 isoform 1	chr1	1313	1067	1093	26	gggttgtggggtggagggaggaaggg	ggg	ttgt	4	gtgga	5	aggaa	5	aagccatttgcctcaaatggctata	ctgggagggagtggggaggaattgc	9.25
3305	NM_005202	COL8A2	collagen alpha-2(VIII) chain isoform 1 precursor	chr1	4534	148	182	34	GGGGTGTGGGCCGCGGGCGTCCTCTGGTGGCGGG	GGG	GTGT	4	CCGC	4	CGTCCTCTGGTGGC	14	TGCTGCTGCTACTGGTGCTGGTGCT	GCCGGTGGGGCGGCGGGCTATGCCC	3.51429
3306	NM_005202	COL8A2	collagen alpha-2(VIII) chain isoform 1 precursor	chr1	4534	335	397	62	GGGAAGCCCGGGCCTCGGGGTCCCCCTGGCCCCCCTGGCTTCCCAGGAAAACCAGGCATGGG	GGG	AAGCCC	6	CCTC	4	GTCCCCCTGGCCCCCCTGGCTTCCCAGGAAAACCAGGCAT	40	CCTGAAGGGAGAGCCCGGCCCCCCT	AAAGCCAGGACTCCATGGGCAGCCT	0.485437
3307	NM_005202	COL8A2	collagen alpha-2(VIII) chain isoform 1 precursor	chr1	4534	491	519	28	GGGCCACCAGGGCAGCCGGGGCTTCGGG	GGG	CCACCA	6	CAGCC	5	GCTTC	5	TCCCCCAGGGCTCCCTGGCAAGGTC	GGGAGCCAGGAATACGAGGGGACCA	1.95833
3308	NM_005202	COL8A2	collagen alpha-2(VIII) chain isoform 1 precursor	chr1	4534	649	680	31	GGGGGAACCAGGGCCCCAGGGGGAGCCTGGG	GGG	GGAACCA	7	CCCCA	5	GGAGCCT	7	GGGTGCCAGGGCCCCCAGGATTCCA	CCCCCAGGTGATCGAGGCCTCAAGG	1.16071
3309	NM_005202	COL8A2	collagen alpha-2(VIII) chain isoform 1 precursor	chr1	4534	728	754	26	GGGCTGCCTGGGGCCCCAGGGCAGGG	GGG	CTGCCT	6	GCCCCA	6	CA	2	GGGATAATGGAGTGGGCCAGCCC	GGGTGCCCCCGGCCCCCCCGGCCTC	0.804878
3310	NM_005202	COL8A2	collagen alpha-2(VIII) chain isoform 1 precursor	chr1	4534	928	967	39	GGGAGTCCCAGGGGCAGCAGGGTTGCCAGGACCACAGGG	GGG	AGTCCCA	7	GCAGCA	6	TTGCCAGGACCACA	14	AAGGACCTCCTGGAGTAGACGGTGT	CCCATCAGGGGCCAAAGGGGAGCCA	2.30612
3311	NM_005202	COL8A2	collagen alpha-2(VIII) chain isoform 1 precursor	chr1	4534	992	1037	45	GGGACCCGGGGCCCCCCTGGGCTGATAGGCCCCACTGGCTATGGG	GGG	ACCCG	5	CCCCCCT	7	CTGATAGGCCCCACTGGCTAT	21		ATGCCAGGACTGCCAGGCCCCAAGG	0.618644
3312	NM_005202	COL8A2	collagen alpha-2(VIII) chain isoform 1 precursor	chr1	4534	1062	1099	37	GGGACAGGGGCCCAGCTGGGGTCCCAGGACTCTTGGG	GGG	ACAG	4	CCCAGCT	7	GTCCCAGGACTCTT	14		GGACAGGGGTGAGCCAGGGGAGGAT	4.68966
3313	NM_005202	COL8A2	collagen alpha-2(VIII) chain isoform 1 precursor	chr1	4534	1141	1181	40	GGGCCCACAGGGTCTTGGGGGTCCCCCTGGACTTCCTGGG	GGG	CCCACA	6	TCTT	4	GGTCCCCCTGGACTTCCT	18	GGGGAGCCAGGGGAGCA	TCTGCAGGGCTTCCTGGCAGACGTG	1.95454
3314	NM_005202	COL8A2	collagen alpha-2(VIII) chain isoform 1 precursor	chr1	4534	1358	1387	29	GGGCCCAAGGGTGAGCCGGGTTTCACGGG	GGG	CCCAA	5	TGAGCC	6	TTTCAC	6	GGCCCATGGACCCCCTGGACCAACT	TCGCCCTGGAGGACCAGGGGTGGCA	1.06098
3315	NM_005202	COL8A2	collagen alpha-2(VIII) chain isoform 1 precursor	chr1	4534	1598	1645	47	GGGCCCACGGGGCCCCCAGGGGTCCCTGGCTCCCCTGGAATCACGGG	GGG	CCCAC	5	GCCCCCA	7	GTCCCTGGCTCCCCTGGAATCAC	23	GAGAGCAGGGGAACCTGGCACGGCT	CCCTCCGGGGCCTCCCGGGCCCCCG	0.866667
3317	NM_001270897	TRAPPC3	trafficking protein particle complex subunit 3 isoform 4	chr1	1115	869	895	26	gggttgtggggtggagggaggaaggg	ggg	ttgt	4	gtgga	5	aggaa	5	aagccatttgcctcaaatggctata	ctgggagggagtggggaggaattgc	9.25
3319	NM_001270896	TRAPPC3	trafficking protein particle complex subunit 3 isoform 3	chr1	1558	1312	1338	26	gggttgtggggtggagggaggaaggg	ggg	ttgt	4	gtgga	5	aggaa	5	aagccatttgcctcaaatggctata	ctgggagggagtggggaggaattgc	9.25
3331	NM_001294347	COL8A2	collagen alpha-2(VIII) chain isoform 2	chr1	4389	190	252	62	GGGAAGCCCGGGCCTCGGGGTCCCCCTGGCCCCCCTGGCTTCCCAGGAAAACCAGGCATGGG	GGG	AAGCCC	6	CCTC	4	GTCCCCCTGGCCCCCCTGGCTTCCCAGGAAAACCAGGCAT	40	CCTGAAGGGAGAGCCCGGCCCCCCT	AAAGCCAGGACTCCATGGGCAGCCT	0.485437
3332	NM_001294347	COL8A2	collagen alpha-2(VIII) chain isoform 2	chr1	4389	346	374	28	GGGCCACCAGGGCAGCCGGGGCTTCGGG	GGG	CCACCA	6	CAGCC	5	GCTTC	5	TCCCCCAGGGCTCCCTGGCAAGGTC	GGGAGCCAGGAATACGAGGGGACCA	1.95833
3333	NM_001294347	COL8A2	collagen alpha-2(VIII) chain isoform 2	chr1	4389	504	535	31	GGGGGAACCAGGGCCCCAGGGGGAGCCTGGG	GGG	GGAACCA	7	CCCCA	5	GGAGCCT	7	GGGTGCCAGGGCCCCCAGGATTCCA	CCCCCAGGTGATCGAGGCCTCAAGG	1.16071
3334	NM_001294347	COL8A2	collagen alpha-2(VIII) chain isoform 2	chr1	4389	583	609	26	GGGCTGCCTGGGGCCCCAGGGCAGGG	GGG	CTGCCT	6	GCCCCA	6	CA	2	GGGATAATGGAGTGGGCCAGCCC	GGGTGCCCCCGGCCCCCCCGGCCTC	0.804878
3335	NM_001294347	COL8A2	collagen alpha-2(VIII) chain isoform 2	chr1	4389	783	822	39	GGGAGTCCCAGGGGCAGCAGGGTTGCCAGGACCACAGGG	GGG	AGTCCCA	7	GCAGCA	6	TTGCCAGGACCACA	14	AAGGACCTCCTGGAGTAGACGGTGT	CCCATCAGGGGCCAAAGGGGAGCCA	2.30612
3336	NM_001294347	COL8A2	collagen alpha-2(VIII) chain isoform 2	chr1	4389	847	892	45	GGGACCCGGGGCCCCCCTGGGCTGATAGGCCCCACTGGCTATGGG	GGG	ACCCG	5	CCCCCCT	7	CTGATAGGCCCCACTGGCTAT	21		ATGCCAGGACTGCCAGGCCCCAAGG	0.618644
3337	NM_001294347	COL8A2	collagen alpha-2(VIII) chain isoform 2	chr1	4389	917	954	37	GGGACAGGGGCCCAGCTGGGGTCCCAGGACTCTTGGG	GGG	ACAG	4	CCCAGCT	7	GTCCCAGGACTCTT	14		GGACAGGGGTGAGCCAGGGGAGGAT	4.68966
3338	NM_001294347	COL8A2	collagen alpha-2(VIII) chain isoform 2	chr1	4389	996	1036	40	GGGCCCACAGGGTCTTGGGGGTCCCCCTGGACTTCCTGGG	GGG	CCCACA	6	TCTT	4	GGTCCCCCTGGACTTCCT	18	GGGGAGCCAGGGGAGCA	TCTGCAGGGCTTCCTGGCAGACGTG	1.95454
3339	NM_001294347	COL8A2	collagen alpha-2(VIII) chain isoform 2	chr1	4389	1213	1242	29	GGGCCCAAGGGTGAGCCGGGTTTCACGGG	GGG	CCCAA	5	TGAGCC	6	TTTCAC	6	GGCCCATGGACCCCCTGGACCAACT	TCGCCCTGGAGGACCAGGGGTGGCA	1.06098
3340	NM_001294347	COL8A2	collagen alpha-2(VIII) chain isoform 2	chr1	4389	1453	1500	47	GGGCCCACGGGGCCCCCAGGGGTCCCTGGCTCCCCTGGAATCACGGG	GGG	CCCAC	5	GCCCCCA	7	GTCCCTGGCTCCCCTGGAATCAC	23	GAGAGCAGGGGAACCTGGCACGGCT	CCCTCCGGGGCCTCCCGGGCCCCCG	0.866667
3342	NR_073098	TRAPPC3		chr1	932	686	712	26	gggttgtggggtggagggaggaaggg	ggg	ttgt	4	gtgga	5	aggaa	5	aagccatttgcctcaaatggctata	ctgggagggagtggggaggaattgc	9.25
3344	NM_001270894	TRAPPC3	trafficking protein particle complex subunit 3 isoform 2	chr1	1337	1091	1117	26	gggttgtggggtggagggaggaaggg	ggg	ttgt	4	gtgga	5	aggaa	5	aagccatttgcctcaaatggctata	ctgggagggagtggggaggaattgc	9.25
3346	NM_014466	TEKT2	tektin-2	chr1	1509	1441	1458	17	gggcagggttgggtggg	ggg	ca	2	tt	2	t	1	CTAGccttggaggactgcaggagga	caatggaaggagggaggagagaaat	9.11111
3348	NM_005119	THRAP3	thyroid hormone receptor-associated protein 3	chr1	4431	2904	2943	39	GGGTGAGCCGGGGCCGGGGCCGAGGAGCCTTTCCTCGGG	GGG	TGAGCC	6	GCC	3	GCCGAGGAGCCTTTCCTC	18	CGTGAAGGCGAAGGCAGTGACAAGT	GTCGGGGCCGGTTCATGTTCCGGAA	3.45714
3349	NM_005119	THRAP3	thyroid hormone receptor-associated protein 3	chr1	4431	3361	3382	21	ggggtgggggcaggggtaggg	ggg	gt	2	ggca	4	gta	3	ctgtttttctcatttgttggtgtgt	cgggagagcgatgcttggatttttg	16
3350	NM_032881	LSM10	U7 snRNA-associated Sm-like protein LSm10	chr1	850	215	253	38	GGGCCTCCAGGGCCGGGTAACCACTGTGGACCTGCGGG	GGG	CCTCCA	6	CC	2	TAACCACTGTGGACCTGC	18	AGAACAGCCTGATCATCCTACTGCA	ATGAGAGCGTGGCCCACGGACGCAT	1.3125
3352	NM_032017	STK40	serine/threonine-protein kinase 40 isoform 2	chr1	3894	1866	1886	20	gggacagggcagggacaggg	ggg	aca	3	ca	2	aca	3	tgctggactctcccgggccacaata	acagcccaggtcacacgtggggtca	2.25
3353	NM_032017	STK40	serine/threonine-protein kinase 40 isoform 2	chr1	3894	2640	2680	40	ggggcccatgggttgggctgcaggcctggccgtgagcggg	ggg	gcccat	6	tt	2	ctgcaggcctggccgtgagc	20	agctcacgtggactcccagtgcgaa	ggctgcctgcacgctcccctagcct	1.47059
3356	NM_024676	SH3D21	SH3 domain-containing protein 21 isoform 2	chr1	2325	2105	2123	18	gggtgggcctgggaaggg	ggg	t	1	cct	3	aa	2	CCACACGCAGACGCAGACCTACTGA	accgcggcctgacctggctggggcc	2.08333
3357	NM_024676	SH3D21	SH3 domain-containing protein 21 isoform 2	chr1	2325	2228	2255	27	gggggcggggcctgcgcgggggcaggg	ggg	ggcg	4	cctgcgc	7	ggca	4	acggcgccacgccggtctggtcgct	cctgggcctccgcattcctgacggt	3.325
3358	NM_018166	EVA1B	protein eva-1 homolog B	chr1	1054	957	1005	48	gggggcggggagggggcagcatgcagggtccccactccctctctgggg	gggg	gc	2	a	1	gcagcatgcagggtccccactccctctct	29	ttccccagtcctgccagaagacccc	tcgatgaagaggtgaagtgaccaaa	1.51111
3360	NM_001282547	STK40	serine/threonine-protein kinase 40 isoform 2	chr1	3657	1629	1649	20	gggacagggcagggacaggg	ggg	aca	3	ca	2	aca	3	tgctggactctcccgggccacaata	acagcccaggtcacacgtggggtca	2.25
3361	NM_001282547	STK40	serine/threonine-protein kinase 40 isoform 2	chr1	3657	2403	2443	40	ggggcccatgggttgggctgcaggcctggccgtgagcggg	ggg	gcccat	6	tt	2	ctgcaggcctggccgtgagc	20	agctcacgtggactcccagtgcgaa	ggctgcctgcacgctcccctagcct	1.47059
3363	NM_001282546	STK40	serine/threonine-protein kinase 40 isoform 1	chr1	3672	1644	1664	20	gggacagggcagggacaggg	ggg	aca	3	ca	2	aca	3	tgctggactctcccgggccacaata	acagcccaggtcacacgtggggtca	2.25
3364	NM_001282546	STK40	serine/threonine-protein kinase 40 isoform 1	chr1	3672	2418	2458	40	ggggcccatgggttgggctgcaggcctggccgtgagcggg	ggg	gcccat	6	tt	2	ctgcaggcctggccgtgagc	20	agctcacgtggactcccagtgcgaa	ggctgcctgcacgctcccctagcct	1.47059
3366	NM_031280	MRPS15	28S ribosomal protein S15, mitochondrial	chr1	965	233	279	46	GGGCTGCCGGGCGGTGGGAGCGCCAAGTTTCCTTTCAACCAGTGGG	GGG	CTGCC	5	CGGT	4	AGCGCCAAGTTTCCTTTCAACCAGT	25	GGCAGTTACCCAGGTCCTAGTACCC	GCCTGCAGCCTCGAAGTCTCCTCCT	1.14062
3369	NM_156039	CSF3R	granulocyte colony-stimulating factor receptor isoform c precursor	chr1	3490	324	374	50	gggagggcaggagggaggctcggaaggtgttgcaatccccagcccccggg	ggg	a	1	cagga	5	aggctcggaaggtgttgcaatccccagccccc	32	gctgcctgtgccctcgaaggcgcaa	cctgtcagaggctgagccattaacg	0.886364
3370	NM_156039	CSF3R	granulocyte colony-stimulating factor receptor isoform c precursor	chr1	3490	3133	3166	33	GGGGATCCGGGTCCATGGGATGGAGGCGCTGGG	GGG	GATCC	5	TCCAT	5	ATGGAGGCGCT	11	CACTGCTCAACTTCCCCCTCCTGCA	GAGCTTCTAGggcttcctggggttc	1.61905
3373	NM_000760	CSF3R	granulocyte colony-stimulating factor receptor isoform a precursor	chr1	3409	324	374	50	gggagggcaggagggaggctcggaaggtgttgcaatccccagcccccggg	ggg	a	1	cagga	5	aggctcggaaggtgttgcaatccccagccccc	32	gctgcctgtgccctcgaaggcgcaa	cctgtcagaggctgagccattaacg	0.886364
3374	NM_000760	CSF3R	granulocyte colony-stimulating factor receptor isoform a precursor	chr1	3409	3052	3085	33	GGGGATCCGGGTCCATGGGATGGAGGCGCTGGG	GGG	GATCC	5	TCCAT	5	ATGGAGGCGCT	11	CACTGCTCAACTTCCCCCTCCTGCA	GAGCTTCTAGggcttcctggggttc	1.61905
3376	NM_172313	CSF3R	granulocyte colony-stimulating factor receptor isoform d precursor	chr1	2989	324	374	50	gggagggcaggagggaggctcggaaggtgttgcaatccccagcccccggg	ggg	a	1	cagga	5	aggctcggaaggtgttgcaatccccagccccc	32	gctgcctgtgccctcgaaggcgcaa	cctgtcagaggctgagccattaacg	0.886364
3378	NM_025079	ZC3H12A	ribonuclease ZC3H12A	chr1	2716	2269	2288	19	gggtggggagggaggtggg	ggg	t	1	ga	2	aggt	4	ggcccaaaccgtcttttctctcaga	ggcagcagaggcctgggctgggtgc	4.30769
3380	NM_024700	SNIP1	smad nuclear-interacting protein 1	chr1	4605	586	606	20	GGGAGTGGGCAGGGTCAGGG	GGG	AGT	3	CA	2	TCA	3	AAGGAGAACGTCTAACGAGAGGCCT	ACGGGATCGAGACACTCAGAACCTG	3.72222
3383	NM_022756	MEAF6	chromatin modification-related protein MEAF6 isoform 1	chr1	4817	2369	2411	42	gggagggaggagtgggatgcctacagtttccttccttttggg	ggg	a	1	aggagt	6	atgcctacagtttccttcctttt	23	tttttgtctgttggtctcctttgct	gaaagcacacagcagaccttaaaat	2.39286
3385	NM_001270876	MEAF6	chromatin modification-related protein MEAF6 isoform 3	chr1	4460	2012	2054	42	gggagggaggagtgggatgcctacagtttccttccttttggg	ggg	a	1	aggagt	6	atgcctacagtttccttcctttt	23	tttttgtctgttggtctcctttgct	gaaagcacacagcagaccttaaaat	2.39286
3387	NM_001270875	MEAF6	chromatin modification-related protein MEAF6 isoform 2	chr1	4787	2339	2381	42	gggagggaggagtgggatgcctacagtttccttccttttggg	ggg	a	1	aggagt	6	atgcctacagtttccttcctttt	23	tttttgtctgttggtctcctttgct	gaaagcacacagcagaccttaaaat	2.39286
3389	NR_073092	MEAF6		chr1	4906	2458	2500	42	gggagggaggagtgggatgcctacagtttccttccttttggg	ggg	a	1	aggagt	6	atgcctacagtttccttcctttt	23	tttttgtctgttggtctcctttgct	gaaagcacacagcagaccttaaaat	2.39286
3391	NR_073091	MEAF6		chr1	4845	2397	2439	42	gggagggaggagtgggatgcctacagtttccttccttttggg	ggg	a	1	aggagt	6	atgcctacagtttccttcctttt	23	tttttgtctgttggtctcctttgct	gaaagcacacagcagaccttaaaat	2.39286
3393	NR_073090	MEAF6		chr1	4875	2427	2469	42	gggagggaggagtgggatgcctacagtttccttccttttggg	ggg	a	1	aggagt	6	atgcctacagtttccttcctttt	23	tttttgtctgttggtctcctttgct	gaaagcacacagcagaccttaaaat	2.39286
3395	NM_001256875	CDCA8	borealin	chr1	2486	2061	2085	24	ggggttcatgggaacaggggtggg	ggg	gttcat	6	aaca	4	gt	2	acttcagagagcacttctctcttat	tgtgacttgcttggtggcctcattc	4.35294
3397	NM_018101	CDCA8	borealin	chr1	2389	1964	1988	24	ggggttcatgggaacaggggtggg	ggg	gttcat	6	aaca	4	gt	2	acttcagagagcacttctctcttat	tgtgacttgcttggtggcctcattc	4.35294
3398	NM_001113482	MANEAL	glycoprotein endo-alpha-1,2-mannosidase-like protein isoform 3 precursor	chr1	2858	1572	1603	31	gggtgtttctgggtgggccgtcaggcatggg	ggg	tgtttct	7	t	1	ccgtcaggcat	11	gttcccaggtcagaggtcagcagat	cctgtgcaacacagagcccgttcct	1.53659
3401	NM_198446	C1orf122	uncharacterized protein C1orf122 isoform 1	chr1	1318	508	557	49	ggggacggggcggggcgcagccttgcgaagccctaacgcagcgctgggg	gggg	ac	2	c	1	cgcagccttgcgaagccctaacgcagcgct	30	cccaggaggattgaaggagaccggt	aggggggcggccgaaaggggggcgg	5.27907
3402	NM_198446	C1orf122	uncharacterized protein C1orf122 isoform 1	chr1	1318	661	688	27	GGGAAGGCGGGGCTGGGGCTCGGCGGG	GGG	AAGGC	5	GCT	3	GCTCGGC	7	GGGGGAGGCTGCCGGCGTGGACCGC	AGGCCACCCCCACAGCCGCCCCGGG	1.675
3403	NM_152496	MANEAL	glycoprotein endo-alpha-1,2-mannosidase-like protein isoform 2	chr1	2399	1113	1144	31	gggtgtttctgggtgggccgtcaggcatggg	ggg	tgtttct	7	t	1	ccgtcaggcat	11	gttcccaggtcagaggtcagcagat	cctgtgcaacacagagcccgttcct	1.53659
3406	NM_005955	MTF1	metal regulatory transcription factor 1	chr1	7972	4834	4864	30	gggatttgggttccctggggcggaagtggg	ggg	attt	4	ttccct	6	gcggaagt	8	ccatatccccatcctgtggtcacct	aaataggagcccagggaaggacatc	1.41071
3407	NM_005955	MTF1	metal regulatory transcription factor 1	chr1	7972	5875	5929	54	gggtgggtgggttttcctgagagactttgtataatgctgaatgtgtccagaggg	ggg	t	1	t	1	ttttcctgagagactttgtataatgctgaatgtgtccaga	40	gctgtggactgatggggatattgga	acaagtttgcagaacctcatattgg	4.57895
3409	NM_001142726	C1orf122	uncharacterized protein C1orf122 isoform 2	chr1	1185	528	555	27	gggaaggcggggctggggctcggcggg	ggg	aaggc	5	gct	3	gctcggc	7	ccgggaggctgccggcgtggaccgc	aggccacccccacagccgccccggg	1.29762
3410	NM_001031740	MANEAL	glycoprotein endo-alpha-1,2-mannosidase-like protein isoform 1 precursor	chr1	2581	1295	1326	31	gggtgtttctgggtgggccgtcaggcatggg	ggg	tgtttct	7	t	1	ccgtcaggcat	11	gttcccaggtcagaggtcagcagat	cctgtgcaacacagagcccgttcct	1.53659
3414	NM_006802	SF3A3	splicing factor 3A subunit 3	chr1	2836	2426	2447	21	ggggggggggggggagttggg	ggg	g	1	g	1	gggagtt	7	aggccccatctcaaaaaaaaaaaaa	ctgtgttggaatgggcctgcagccc	15.6053
3417	NM_002699	POU3F1	POU domain, class 3, transcription factor 1	chr1	2928	208	235	27	GGGCGCGGGCGCGGGCCACCCCGTGGG	GGG	CGC	3	CGC	3	CCACCCCGT	9	AGAAGCTGATGCACCACGAGTGGCT	CCTAGCGCACCCCCAGTGGCTACCC	0.681818
3418	NM_002699	POU3F1	POU domain, class 3, transcription factor 1	chr1	2928	2491	2519	28	gggatgcgggatgccaggggaggccggg	ggg	atgc	4	atgcca	6	gaggcc	6	ccctctgctccctttccagcccgcc	agagaaattccccaagtttggggtg	1.2029
3421	NM_022157	RRAGC	ras-related GTP-binding protein C isoform 1	chr1	2733	32	71	39	gggctccggggggcgggccggactgtggcggctgccggg	ggg	ctcc	4	gggc	4	ccggactgtggcggctgcc	19	cttcggctcggggcctatgagagcc	ggcggtggcggtggtggcggcggcg	5.32353
3422	NM_022157	RRAGC	ras-related GTP-binding protein C isoform 1	chr1	2733	296	318	22	GGGCGGAGGGGTTGGGGCAGGG	GGG	CGGA	4	GTT	3	GCA	3	AGGAGGAAGAGGAGGCGGCGGCGGC	GCAGGCGGTGGCTGTGGTCCGGGGG	11.9231
3425	NM_001271851	RRAGC	ras-related GTP-binding protein C isoform 2	chr1	2631	32	71	39	gggctccggggggcgggccggactgtggcggctgccggg	ggg	ctcc	4	gggc	4	ccggactgtggcggctgcc	19	cttcggctcggggcctatgagagcc	ggcggtggcggtggtggcggcggcg	5.32353
3426	NM_001271851	RRAGC	ras-related GTP-binding protein C isoform 2	chr1	2631	296	318	22	GGGCGGAGGGGTTGGGGCAGGG	GGG	CGGA	4	GTT	3	GCA	3	AGGAGGAAGAGGAGGCGGCGGCGGC	GCAGGCGGTGGCTGTGGTCCGGGGG	11.9231
3429	NM_001135654	PABPC4	polyadenylate-binding protein 4 isoform 3	chr1	3117	870	896	26	ggggctcggggtggtggggggcgggg	gggg	ctc	3	tggt	4	ggc	3	gggcccgataagaagtcctcctggc	agATGAACGCTGCGGCCAGCAGCTA	4.74193
3431	NM_001135653	PABPC4	polyadenylate-binding protein 4 isoform 1	chr1	3204	870	896	26	ggggctcggggtggtggggggcgggg	gggg	ctc	3	tggt	4	ggc	3	gggcccgataagaagtcctcctggc	agATGAACGCTGCGGCCAGCAGCTA	4.74193
3433	NM_181809	BMP8A	bone morphogenetic protein 8A precursor	chr1	5626	3265	3301	36	gggaggggcctggggagagctggtccagcagcaggg	ggg	a	1	gcct	4	gagagctggtccagcagca	19	ctggagttcacgtgctgcaccccca	gtggaggctggggccacactgcggg	2.11864
3435	NM_003819	PABPC4	polyadenylate-binding protein 4 isoform 2	chr1	3156	870	896	26	ggggctcggggtggtggggggcgggg	gggg	ctc	3	tggt	4	ggc	3	gggcccgataagaagtcctcctggc	agATGAACGCTGCGGCCAGCAGCTA	4.74193
3438	NM_016257	HPCAL4	hippocalcin-like protein 4 isoform 1	chr1	4877	53	105	52	gggcaggggtgcagatgggggtgcagccctcccgcttcccggcgactccggg	ggg	cag	3	tgcagat	7	ggtgcagccctcccgcttcccggcgactcc	30	cttgtaagccgggggctgagcctca	aaggtcagcgcgggcaggcggggcg	2.89474
3439	NM_016257	HPCAL4	hippocalcin-like protein 4 isoform 1	chr1	4877	226	266	40	gggatggggcggggcttatgcaaatagtgtcgccttcggg	ggg	at	2	gc	2	gcttatgcaaatagtgtcgccttc	24	gagccaatagccgtgcaacctgccc	aggcacatagtgatacaagagctgg	2.27778
3440	NM_016257	HPCAL4	hippocalcin-like protein 4 isoform 1	chr1	4877	4608	4674	66	gggcaggactgggcctgccagggtgtatagcccttcctgcttggtggaggccagtcaggcccaggg	ggg	caggact	7	cctgcca	7	tgtatagcccttcctgcttggtggaggccagtcaggccca	40	tctttttacctttgccagagtgtgg	ccttctaagcagcagtagaaaggag	1.83929
3441	NM_016257	HPCAL4	hippocalcin-like protein 4 isoform 1	chr1	4877	4704	4731	27	gggaagtggggggtctgggtagcaggg	ggg	aagt	4	gggtct	6	tagca	5	gcttg	gaaggaggccagttccagtgtagcc	8.06667
3443	NM_001282397	HPCAL4	hippocalcin-like protein 4 isoform 2	chr1	4436	1	41	40	gggatggggcggggcttatgcaaatagtgtcgccttcggg	ggg	at	2	gc	2	gcttatgcaaatagtgtcgccttc	24	c	aggcacatagtgatacaagagctgg	5.42857
3444	NM_001282397	HPCAL4	hippocalcin-like protein 4 isoform 2	chr1	4436	4167	4233	66	gggcaggactgggcctgccagggtgtatagcccttcctgcttggtggaggccagtcaggcccaggg	ggg	caggact	7	cctgcca	7	tgtatagcccttcctgcttggtggaggccagtcaggccca	40	tctttttacctttgccagagtgtgg	ccttctaagcagcagtagaaaggag	1.83929
3445	NM_001282397	HPCAL4	hippocalcin-like protein 4 isoform 2	chr1	4436	4263	4290	27	gggaagtggggggtctgggtagcaggg	ggg	aagt	4	gggtct	6	tagca	5	gcttg	gaaggaggccagttccagtgtagcc	8.06667
3447	NM_001282396	HPCAL4	hippocalcin-like protein 4 isoform 1	chr1	4758	1	41	40	gggatggggcggggcttatgcaaatagtgtcgccttcggg	ggg	at	2	gc	2	gcttatgcaaatagtgtcgccttc	24	c	aggcacatagtgatacaagagctgg	5.42857
3448	NM_001282396	HPCAL4	hippocalcin-like protein 4 isoform 1	chr1	4758	4489	4555	66	gggcaggactgggcctgccagggtgtatagcccttcctgcttggtggaggccagtcaggcccaggg	ggg	caggact	7	cctgcca	7	tgtatagcccttcctgcttggtggaggccagtcaggccca	40	tctttttacctttgccagagtgtgg	ccttctaagcagcagtagaaaggag	1.83929
3449	NM_001282396	HPCAL4	hippocalcin-like protein 4 isoform 1	chr1	4758	4585	4612	27	gggaagtggggggtctgggtagcaggg	ggg	aagt	4	gggtct	6	tagca	5	gcttg	gaaggaggccagttccagtgtagcc	8.06667
3450	NM_001720	BMP8B	bone morphogenetic protein 8B preproprotein	chr1	3773	3073	3109	36	gggaggggcctggggaaagctggtccagcagcaggg	ggg	a	1	gcct	4	gaaagctggtccagcagca	19	ctggagttcacgtgctgcaccccca	gtggaggctggggccacactgcggg	2.10169
3455	NM_022120	OXCT2	succinyl-CoA:3-ketoacid coenzyme A transferase 2, mitochondrial precursor	chr1	1824	1543	1592	49	GGGAGCTCTGGGAGGGCCTGACGGTGGACGACATCAAAAAGAGCACGGG	GGG	AGCTCT	6	A	1	CCTGACGGTGGACGACATCAAAAAGAGCAC	30	CACAGGAAGAAAGAGCTGACGCTGA	GTGTGCCTTTGCTGTGTCCCCGAAC	1.83721
3456	NM_022120	OXCT2	succinyl-CoA:3-ketoacid coenzyme A transferase 2, mitochondrial precursor	chr1	1824	1683	1710	27	gggcgggtgccaccgggttccccaggg	ggg	c	1	tgccacc	7	ttcccca	7	tctgggcggggtggtgcgctcctca	gaatacatgtccccagctctgggag	1.63934
3459	NM_001033081	MYCL	protein L-Myc isoform 1	chr1	3624	218	242	24	gggtggccagggcacgggcgcggg	ggg	tggcca	6	cac	3	cgc	3	ggcggctggagcgaggtgaggctgc	tcccgcggtgcgggctggctgcagg	3.35714
3475	NM_001852	COL9A2	collagen alpha-2(IX) chain precursor	chr1	2831	156	186	30	GGGAGAGCGGGGCCCCCCGGGTCCCCCGGG	GGG	AGAGC	5	GCCCCCC	7	TCCCCC	6	CTCTGGCGCAGATTAGAGGTCCACC	ACCGCCGGGAGTGCCTGGATCCGAC	0.669421
3476	NM_001852	COL9A2	collagen alpha-2(IX) chain precursor	chr1	2831	283	313	30	GGGCCAGATGGGCCAGACGGGAAGCCCGGG	GGG	CCAGAT	6	CCAGAC	6	AAGCCC	6	ACCCAAGGGCGAGCCTGGCAAAGCT	ATTGATGGTTTAACTGGAGCCAAGG	1.80488
3477	NM_001852	COL9A2	collagen alpha-2(IX) chain precursor	chr1	2831	628	657	29	GGGCTGCAGGGAGTGAAGGGGCATGCGGG	GGG	CTGCA	5	AGTGAA	6	GCATGC	6	TCCACCCGGAATGAAAGGTCCCCCA	CAAACGCGGGATTCTGGGTGATCCT	1.39344
3478	NM_001852	COL9A2	collagen alpha-2(IX) chain precursor	chr1	2831	699	756	57	GGGTCCCAAGGGAGATGTGGGTGCCTCTGGAGAGCAAGGCATCCCTGGACCACCGGG	GGG	TCCCAA	6	AGATGT	6	TGCCTCTGGAGAGCAAGGCATCCCTGGACCACC	33	GGCCACCAGGGGAAGCC	TCCCCAGGGCATCAGGGGCTACCCA	1.4
3479	NM_001852	COL9A2	collagen alpha-2(IX) chain precursor	chr1	2831	790	837	47	GGGCCCAAGGGAGAGACGGGCCCTCATGGATATAAAGGCATGGTGGG	GGG	CCCAA	5	AGAGAC	6	CCCTCATGGATATAAAGGCATGGT	24	GGCATGGCA	CGCTATCGGTGCCACTGGGCCACCG	1.92683
3480	NM_001852	COL9A2	collagen alpha-2(IX) chain precursor	chr1	2831	898	945	47	GGGGAGAAGGGTGACGAGGGCAGCCCAGGTATTCGTGGACCCCAGGG	GGG	GAGAA	5	TGACGA	6	CAGCCCAGGTATTCGTGGACCCCA	24	TCCTAGGGGACCGCCAGGCCGAGCT	GATCACAGGCCCGAAAGGAGCAACG	1.73438
3481	NM_001852	COL9A2	collagen alpha-2(IX) chain precursor	chr1	2831	1122	1171	49	GGGTGAGCCGGGCCCGCAGGGCCTTCCTGGATTCTCTGGTCCCCCTGGG	GGG	TGAGCC	6	CCCGCA	6	CCTTCCTGGATTCTCTGGTCCCCCT	25	GGACAAAAGGAGGCCCTGGAGACCA	AAAGAGGGAGAGCCAGGGCCTCGAG	1.10714
3482	NM_001852	COL9A2	collagen alpha-2(IX) chain precursor	chr1	2831	1212	1250	38	GGGCATCATGGGACAGAAGGGTGACCAAGGCGAGAGGG	GGG	CATCAT	6	ACAGAA	6	TGACCAAGGCGAGA	14	GAGAAATTGGTCCCCA	GTCCAGTGGGGCAACCAGGCCCTCA	1.85417
3483	NM_001852	COL9A2	collagen alpha-2(IX) chain precursor	chr1	2831	1284	1324	40	GGGCCCTAAGGGGGAGCAGGGCCCCCCCGGAATTCCAGGG	GGG	CCCTAA	6	GGAGCA	6	CCCCCCCGGAATTCCA	16	GGGAAGGCA	CCCCAAGGCTTGCCAGGCGTCAAAG	0.748031
3484	NM_001852	COL9A2	collagen alpha-2(IX) chain precursor	chr1	2831	1356	1395	39	GGGCTCCCCAGGGAAGACCGGGCCCCGCGGCAAAGTGGG	GGG	CTCCCCA	7	AAGACC	6	CCCCGCGGCAAAGT	14	GAGACAA	TGACCCAGGGGTGGCCGGCCTCCCC	0.906977
3485	NM_001852	COL9A2	collagen alpha-2(IX) chain precursor	chr1	2831	1510	1539	29	GGGGATGCGGGCGCCCCAGGGGTTCAGGG	GGG	GATGC	5	CGCCCCA	7	GTTCA	5	AGAACCCGGCTACCCTGGCCCCAGC	CTACCCTGGTCCCCCCGGCCCTCGA	0.566434
3486	NM_001852	COL9A2	collagen alpha-2(IX) chain precursor	chr1	2831	1600	1625	25	GGGAGACAGGGCGTGGAGGGCCGGG	GGG	AGACA	5	CGTGGA	6	CC	2	GAACCGAGGCGTGCCAGGACAGCCC	ATGCCACTGACCAGCACATCGTGGA	1.76316
3487	NM_001852	COL9A2	collagen alpha-2(IX) chain precursor	chr1	2831	1706	1737	31	GGGAAGCCCTGGGTGCGGTGGGCATGATGGG	GGG	AAGCCCT	7	TGCGGT	6	CATGAT	6	GCAGAGGTCGCCGTGAGTGCCAAGC	TCCTCCAGGACCTCCTGGGCCCCCT	0.986486
3488	NM_001852	COL9A2	collagen alpha-2(IX) chain precursor	chr1	2831	1896	1924	28	GGGACGGGGGCACCCCGGGATGCCTGGG	GGG	ACG	3	GCACCCC	7	ATGCCT	6	GAGAGAAGGGTGATCCAGGAGAAGT	CCCCCAGGGATCCCAGGACTCCCTG	1.17442
3489	NM_001852	COL9A2	collagen alpha-2(IX) chain precursor	chr1	2831	2476	2503	27	gggtcagtgggacatgggcacctcggg	ggg	tcagt	5	acat	4	cacctc	6	tttctccactggccatcttgtcctt	aggcccgggccctgcccagctacag	1.14546
3491	NM_005857	ZMPSTE24	CAAX prenyl protease 1 homolog	chr1	3165	83	101	18	gggagggatgggggcggg	ggg	a	1	at	2	ggc	3	tgtgacactgccagcagcgcgcaga	tatcggcgtaggggccctcggaaag	4.29167
3492	NM_005857	ZMPSTE24	CAAX prenyl protease 1 homolog	chr1	3165	214	256	42	gggtggccATgggGATGTgggCATCGCTGGACGCTTTGTggg	ggg	tggccAT	7	GATGT	5	CATCGCTGGACGCTTTGT	18	gcacgctgaaggagccggcggaacc	AGATGCCGGCCGAGAAGCGTATCTT	2.83871
3494	NM_022733	SMAP2	stromal membrane-associated protein 2 isoform 1	chr1	2930	319	361	42	gggcgggggaccgggagtcctcaaccccggactgaggcaggg	ggg	c	1	ggacc	5	agtcctcaaccccggactgaggca	24	ctctccccgctcaggaggtgcccct	gtctctgggggcgaggagggcgcgt	1.81481
3496	NR_024567	NFYC-AS1		chr1	3182	2381	2418	37	gggatcccaggggaagggagtggtcaggaggtttggg	ggg	atccca	6	gaa	3	agtggtcaggaggttt	16	ctggtttgtgaataggaggtcccaa	acagcagctatttaccaggtagtac	2.8
3497	NM_133467	CITED4	cbp/p300-interacting transactivator 4	chr1	1291	55	80	25	gggctgggccggggcaccagtcggg	ggg	ct	2	cc	2	gcaccagtc	9	ctgcggccgcaaggtgcgcagtagt	tttggttttgctccgcccggccgag	1.97436
3500	NM_004700	KCNQ4	potassium voltage-gated channel subfamily KQT member 4 isoform a	chr1	4099	180	228	48	GGGCGAGGCGGGCGGGGGCGGCTCCCCGCGCCGCCTCGGCCTCCTGGG	GGG	CGAGGC	6	C	1	GGCGGCTCCCCGCGCCGCCTCGGCCTCCT	29	CGCTCACGGCCGTGCAGAGCGAACA	CAGCCCCCTGCCGCCGGGCGCGCCC	0.963636
3501	NM_004700	KCNQ4	potassium voltage-gated channel subfamily KQT member 4 isoform a	chr1	4099	1842	1874	32	GGGTCGGGGGCCCGGGGACAGGAAGGCCCGGG	GGG	TC	2	GGCCC	5	GACAGGAAGGCCC	13	TGCAAACTCGGGTGGACCAAATTGT	AGAAGGGCGACAAGGGGCCCTCCGA	2.93333
3502	NM_004700	KCNQ4	potassium voltage-gated channel subfamily KQT member 4 isoform a	chr1	4099	2484	2506	22	gggagtgggagcgggcgctggg	ggg	agt	3	agc	3	cgct	4	gcccacctggcaggggcacagcccc	gccctgggccctgacccagcttcca	1.21333
3505	NM_172163	KCNQ4	potassium voltage-gated channel subfamily KQT member 4 isoform b	chr1	3937	180	228	48	GGGCGAGGCGGGCGGGGGCGGCTCCCCGCGCCGCCTCGGCCTCCTGGG	GGG	CGAGGC	6	C	1	GGCGGCTCCCCGCGCCGCCTCGGCCTCCT	29	CGCTCACGGCCGTGCAGAGCGAACA	CAGCCCCCTGCCGCCGGGCGCGCCC	0.963636
3506	NM_172163	KCNQ4	potassium voltage-gated channel subfamily KQT member 4 isoform b	chr1	3937	1680	1712	32	GGGTCGGGGGCCCGGGGACAGGAAGGCCCGGG	GGG	TC	2	GGCCC	5	GACAGGAAGGCCC	13	TGCAAACTCGGGTGGACCAAATTGT	AGAAGGGCGACAAGGGGCCCTCCGA	2.93333
3507	NM_172163	KCNQ4	potassium voltage-gated channel subfamily KQT member 4 isoform b	chr1	3937	2322	2344	22	gggagtgggagcgggcgctggg	ggg	agt	3	agc	3	cgct	4	gcccacctggcaggggcacagcccc	gccctgggccctgacccagcttcca	1.21333
3509	NM_001168247	SLFNL1	schlafen-like protein 1 isoform 1	chr1	2117	32	60	28	ggggtcgggaggctatgggagctcaggg	ggg	gtc	3	aggctat	7	agctca	6	caagttccctgagagctaccggcca	caggcacctcccatgctcccgcggg	1.51923
3511	NM_144990	SLFNL1	schlafen-like protein 1 isoform 1	chr1	1993	62	90	28	ggggtcgggaggctatgggagctcaggg	ggg	gtc	3	aggctat	7	agctca	6	caagttccctgagagctaccggcca	caggcacctcccatgctcccgcggg	1.51923
3515	NM_001291281	FOXO6	forkhead box protein O6	chr1	2389	125	162	37	GGGCGCAGGGGTGGCCGAGGGCGCCGAGGACTGCGGG	GGG	CGCAG	5	TGGCCGA	7	CGCCGAGGACTGC	13	TGGCCGGCGACGAGGACGGAGCGCT	CCGGAGCGCCGGGCTACGGCCCCGG	2.01887
3516	NM_001291281	FOXO6	forkhead box protein O6	chr1	2389	1465	1500	35	GGGTGCCGGGCTGAGGGccgcctcccgcctccGGG	GGG	TGCC	4	CTGA	4	ccgcctcccgcctcc	15	GGGGCCCCGCCCCCCAACCAGAGCT	cgccccgtcccgtccccagggggcc	0.628743
3517	NM_001291281	FOXO6	forkhead box protein O6	chr1	2389	1625	1650	25	ggggaaggggagggaggggccgggg	gggg	aa	2	aggga	5	cc	2	ggacccctctcggaggccggccgcc	caccccactgctcctgcccacactc	1.39744
3518	NM_001291281	FOXO6	forkhead box protein O6	chr1	2389	1739	1763	24	gggagtagggaggagcggggtggg	ggg	agta	4	aggagc	6	gt	2	gaggaggctgaattccaggctggct	ccgcctggtgtggacggtggtcggg	5.66667
3521	NM_173642	RIMKLA	N-acetylaspartylglutamate synthase A	chr1	10569	7725	7789	64	gggggaaggaggggctgtgtggggaactctgatagtctgacagcaccatctggacttggcaggg	ggg	ggaagga	7	gctgtgt	7	gaactctgatagtctgacagcaccatctggacttggca	38	gagggtgaggggagtgcagaaggct	atgacagccctgagatcagatggaa	5.59259
3527	NM_148960	CLDN19	claudin-19 isoform a	chr1	2859	1600	1638	38	ggggaggggacagcctggggctgcccagagactgtggg	ggg	gag	3	acagcct	7	gctgcccagagactgt	16	aaggtctttgtcctagaatcagagt	tggagctgcctgctgcactcagcag	2.81818
3528	NM_148960	CLDN19	claudin-19 isoform a	chr1	2859	2116	2151	35	gggcagggaggggaggaatgacacaaatggcaggg	ggg	ca	2	a	1	gaggaatgacacaaatggca	20	tgactgccatgtacactgcagtcaa	agctgctgggggactgacccctcgg	2.86486
3531	NM_001185117	CLDN19	claudin-19 isoform c	chr1	3517	815	843	28	GGGCAGGGCCACTGGGGCATAGGATGGG	GGG	CA	2	CCACT	5	GCATAGGAT	9	CATCCAGCCAGCCTCGCAGCACCCT	CATAGgtgctctgagcagcttgtcc	1.59524
3532	NM_001185117	CLDN19	claudin-19 isoform c	chr1	3517	2258	2296	38	ggggaggggacagcctggggctgcccagagactgtggg	ggg	gag	3	acagcct	7	gctgcccagagactgt	16	aaggtctttgtcctagaatcagagt	tggagctgcctgctgcactcagcag	2.81818
3533	NM_001185117	CLDN19	claudin-19 isoform c	chr1	3517	2774	2809	35	gggcagggaggggaggaatgacacaaatggcaggg	ggg	ca	2	a	1	gaggaatgacacaaatggca	20	tgactgccatgtacactgcagtcaa	agctgctgggggactgacccctcgg	2.86486
3536	NM_001123395	CLDN19	claudin-19 isoform b	chr1	3602	900	928	28	gggcagggccactggggcataggatggg	ggg	ca	2	ccact	5	gcataggat	9	catccagccagcctcgcagcaccct	cataggtgctctgagcagcttgtcc	1.59524
3537	NM_001123395	CLDN19	claudin-19 isoform b	chr1	3602	2343	2381	38	ggggaggggacagcctggggctgcccagagactgtggg	ggg	gag	3	acagcct	7	gctgcccagagactgt	16	aaggtctttgtcctagaatcagagt	tggagctgcctgctgcactcagcag	2.81818
3538	NM_001123395	CLDN19	claudin-19 isoform b	chr1	3602	2859	2894	35	gggcagggaggggaggaatgacacaaatggcaggg	ggg	ca	2	a	1	gaggaatgacacaaatggca	20	tgactgccatgtacactgcagtcaa	agctgctgggggactgacccctcgg	2.86486
3540	NM_006516	SLC2A1	solute carrier family 2, facilitated glucose transporter member 1	chr1	3670	2596	2624	28	gggaggagaggggaagggccagtctggg	ggg	aggaga	6	gaa	3	ccagtct	7	gaccagttgggagcactggagtgca	ctgccgggttctagtctcctttgca	3.66667
3542	NM_022821	ELOVL1	elongation of very long chain fatty acids protein 1 isoform 1	chr1	1533	1447	1466	19	gggtgggcgggggcctggg	ggg	t	1	c	1	ggcct	5	gcagtagcttctgggccaaaggtca	aatacagcctgtggaggctgcttac	4.42857
3545	NM_182517	C1orf210	type III endosome membrane protein TEMP	chr1	1475	49	97	48	gggggggccggggagggggtacccaggctctgcacagtacccaagggg	gggg	gggcc	5	a	1	gtacccaggctctgcacagtacccaa	26	aaggtgggaacagaagagaaggccc	cttctggcagcaggaaggaagctac	4.44444
3550	NM_005424	TIE1	tyrosine-protein kinase receptor Tie-1 isoform 1 precursor	chr1	3982	312	335	23	GGGGAGGCCGGGGCGGGGAGGGG	GGGG	AGGCC	5	C	1	A	1	GCGCTTCTTCCTGACTTGCGTGTCT	CTCGGACGCCTGGGGCCCGCCCCTG	2.25
3551	NM_005424	TIE1	tyrosine-protein kinase receptor Tie-1 isoform 1 precursor	chr1	3982	814	838	24	GGGGTTGTGGGGCTGGGCGCTGGG	GGG	GTTGT	5	GCT	3	CGCT	4	AGCGCCTTCTTTCGGCTCATCGTGC	GGCCAGGCTGTACCAAGGAGTGCCC	3.21212
3552	NM_005424	TIE1	tyrosine-protein kinase receptor Tie-1 isoform 1 precursor	chr1	3982	1930	1960	30	GGGACGGGACACGGGGGCAGGAGCGGCGGG	GGG	AC	2	ACAC	4	GGCAGGAGCGGC	12	GGCGACGGTTTCCTGCTGCGCCTGT	AGAACGTCTCATCCCCCCAGGCCCG	1.08046
3553	NM_005424	TIE1	tyrosine-protein kinase receptor Tie-1 isoform 1 precursor	chr1	3982	3726	3747	21	gggatctggggatggggtggg	ggg	atct	4	gat	3	gt	2	ttttttaacttaagggagaaaaaaa	cttaggggaactgggttcccatgct	6.8
3555	NM_001256402	ELOVL1	elongation of very long chain fatty acids protein 1 isoform 3	chr1	1342	1256	1275	19	gggtgggcgggggcctggg	ggg	t	1	c	1	ggcct	5	gcagtagcttctgggccaaaggtca	aatacagcctgtggaggctgcttac	4.42857
3557	NM_001256401	ELOVL1	elongation of very long chain fatty acids protein 1 isoform 2	chr1	1452	1366	1385	19	gggtgggcgggggcctggg	ggg	t	1	c	1	ggcct	5	gcagtagcttctgggccaaaggtca	aatacagcctgtggaggctgcttac	4.42857
3559	NR_046117	ELOVL1		chr1	1460	1374	1393	19	gggtgggcgggggcctggg	ggg	t	1	c	1	ggcct	5	gcagtagcttctgggccaaaggtca	aatacagcctgtggaggctgcttac	4.42857
3561	NM_001256399	ELOVL1	elongation of very long chain fatty acids protein 1 isoform 1	chr1	1626	1540	1559	19	gggtgggcgggggcctggg	ggg	t	1	c	1	ggcct	5	gcagtagcttctgggccaaaggtca	aatacagcctgtggaggctgcttac	4.42857
3566	NM_001253357	TIE1	tyrosine-protein kinase receptor Tie-1 isoform 2	chr1	3899	233	251	18	GGGCCGGGGCGGGGAGGG	GGG	CC	2	GC	2	GA	2	ccatcctcttcttggcttctcATGT	GCTCGGACGCCTGGGGCCCGCCCCT	1.83636
3567	NM_001253357	TIE1	tyrosine-protein kinase receptor Tie-1 isoform 2	chr1	3899	731	755	24	GGGGTTGTGGGGCTGGGCGCTGGG	GGG	GTTGT	5	GCT	3	CGCT	4	AGCGCCTTCTTTCGGCTCATCGTGC	GGCCAGGCTGTACCAAGGAGTGCCC	3.21212
3568	NM_001253357	TIE1	tyrosine-protein kinase receptor Tie-1 isoform 2	chr1	3899	1847	1877	30	GGGACGGGACACGGGGGCAGGAGCGGCGGG	GGG	AC	2	ACAC	4	GGCAGGAGCGGC	12	GGCGACGGTTTCCTGCTGCGCCTGT	AGAACGTCTCATCCCCCCAGGCCCG	1.08046
3569	NM_001253357	TIE1	tyrosine-protein kinase receptor Tie-1 isoform 2	chr1	3899	3643	3664	21	gggatctggggatggggtggg	ggg	atct	4	gat	3	gt	2	ttttttaacttaagggagaaaaaaa	cttaggggaactgggttcccatgct	6.8
3573	NM_031207	HYI	putative hydroxypyruvate isomerase isoform 1	chr1	1247	263	288	25	GGGTGCGGGCCGCGGGCAGCTCGGG	GGG	TGC	3	CCGC	4	CAGCTC	6	CCCGAGCTCTCCGGCCTCCCCGCGC	CTTCGAGGCCGTCGAGGTGGCCTGG	1.12903
3574	NM_031207	HYI	putative hydroxypyruvate isomerase isoform 1	chr1	1247	408	439	31	GGGGGAAATGGGGCTGGGGGCCGTCCCCGGG	GGG	GGAAAT	6	GCT	3	GGCCGTCCCC	10	ACACGCCCCCGGGAGACCAAGAGAA	AGACAGGCGGCCTTCCGAGAGGGAC	1.76623
3577	NM_001190880	HYI	putative hydroxypyruvate isomerase isoform 3	chr1	1265	263	288	25	GGGTGCGGGCCGCGGGCAGCTCGGG	GGG	TGC	3	CCGC	4	CAGCTC	6	CCCGAGCTCTCCGGCCTCCCCGCGC	CTTCGAGGCCGTCGAGGTGGCCTGG	1.12903
3578	NM_001190880	HYI	putative hydroxypyruvate isomerase isoform 3	chr1	1265	408	439	31	GGGGGAAATGGGGCTGGGGGCCGTCCCCGGG	GGG	GGAAAT	6	GCT	3	GGCCGTCCCC	10	ACACGCCCCCGGGAGACCAAGAGAA	AGACAGGCGGCCTTCCGAGAGGGAC	1.76623
3581	NM_001243526	HYI	putative hydroxypyruvate isomerase isoform 4	chr1	1322	263	288	25	GGGTGCGGGCCGCGGGCAGCTCGGG	GGG	TGC	3	CCGC	4	CAGCTC	6	CCCGAGCTCTCCGGCCTCCCCGCGC	CTTCGAGGCCGTCGAGGTGGCCTGG	1.12903
3582	NM_001243526	HYI	putative hydroxypyruvate isomerase isoform 4	chr1	1322	408	439	31	GGGGGAAATGGGGCTGGGGGCCGTCCCCGGG	GGG	GGAAAT	6	GCT	3	GGCCGTCCCC	10	ACACGCCCCCGGGAGACCAAGAGAA	AGACAGGCGGCCTTCCGAGAGGGAC	1.76623
3588	NM_015284	SZT2	protein SZT2	chr1	13979	2211	2267	56	GGGCTAGGGGGTGCTGGTGGGGGCAGCTCTCCCTCCAAGTCACCCCCCGTGCTGGG	GGG	CTAGG	5	TGCTGGT	7	GGCAGCTCTCCCTCCAAGTCACCCCCCGTGCT	32	GCCAACGCCCAAGGTGAAACGAAAA	GCCACAGCAGGCCCTGTCTGACCGG	1.12281
3589	NM_015284	SZT2	protein SZT2	chr1	13979	6773	6831	58	GGGCACTGGGGGCAAAGGGGTTGCCTGCATCACTCTAGCCTTTGTGGATGAAGGAGGG	GGG	CACT	4	GGCAAA	6	GTTGCCTGCATCACTCTAGCCTTTGTGGATGAAGGA	36	ACTTGTATAACAAGCCTGGTGGACA	GCCCCCTTGTCACTGGCGTTGTGGC	1.95082
3590	NM_015284	SZT2	protein SZT2	chr1	13979	11339	11360	21	gggattgaaagggtgggaggg	ggg	attgaaa	7	t	1	a	1	tgccagggcctgaaggacagatgtg	caaaggaaggtcctctcaccaacaa	3.66667
3591	NM_015284	SZT2	protein SZT2	chr1	13979	13074	13097	23	gggtcatgggtcacaggggtggg	ggg	tcat	4	tcaca	5	gt	2	tcctcgactccctgaacctgcatca	ggtggggtggagcggggtacctggg	4.43333
3592	NM_015284	SZT2	protein SZT2	chr1	13979	13529	13559	30	ggggaggccgggccgggcggagtccgcggg	ggg	gaggcc	6	cc	2	cggagtccgc	10	ggagaagcgcagcggcgccatgcct	atccaaaggcggcgggcggcgggcg	3.05714
3593	NM_015284	SZT2	protein SZT2	chr1	13979	13586	13606	20	gggcggcgggcgggggcggg	ggg	cggc	4	c	1	ggc	3	gc	gctctccttgctggccctgcgaacg	3.66667
3597	NM_130440	PTPRF	receptor-type tyrosine-protein phosphatase F isoform 2 precursor	chr1	7706	2381	2412	31	GGGTGTGGGTGCGGGCACACACAGACGTGGG	GGG	TGT	3	TGC	3	CACACACAGACGT	13	GGCCTGGAGAAGTGGACGGAGTACC	CCCCGGCCCCGAGAGCAGCCCGGTG	1.15152
3598	NM_130440	PTPRF	receptor-type tyrosine-protein phosphatase F isoform 2 precursor	chr1	7706	6335	6381	46	ggggtggggttggggcaaagcctcctttttaatacattaagtgggg	gggg	t	1	tt	2	caaagcctcctttttaatacattaagt	27	ccgcatttctcatgcttcttctcat	tagactgagggattttagcctcttc	3.46429
3599	NM_130440	PTPRF	receptor-type tyrosine-protein phosphatase F isoform 2 precursor	chr1	7706	7443	7481	38	gggggcggggaagggtgcatagctgttttagctgaggg	ggg	ggc	3	gaa	3	tgcatagctgttttagctga	20	ggcagcgctatctagataggtaagt	acgtggtgccgacgtccccaaacct	2.63158
3603	NM_002840	PTPRF	receptor-type tyrosine-protein phosphatase F isoform 1 precursor	chr1	7733	2381	2412	31	GGGTGTGGGTGCGGGCACACACAGACGTGGG	GGG	TGT	3	TGC	3	CACACACAGACGT	13	GGCCTGGAGAAGTGGACGGAGTACC	CCCCGGCCCCGAGAGCAGCCCGGTG	1.15152
3604	NM_002840	PTPRF	receptor-type tyrosine-protein phosphatase F isoform 1 precursor	chr1	7733	6362	6408	46	ggggtggggttggggcaaagcctcctttttaatacattaagtgggg	gggg	t	1	tt	2	caaagcctcctttttaatacattaagt	27	ccgcatttctcatgcttcttctcat	tagactgagggattttagcctcttc	3.46429
3605	NM_002840	PTPRF	receptor-type tyrosine-protein phosphatase F isoform 1 precursor	chr1	7733	7470	7508	38	gggggcggggaagggtgcatagctgttttagctgaggg	ggg	ggc	3	gaa	3	tgcatagctgttttagctga	20	ggcagcgctatctagataggtaagt	acgtggtgccgacgtccccaaacct	2.63158
3609	NM_014663	KDM4A	lysine-specific demethylase 4A	chr1	4509	4105	4135	30	gggtgtgggtggggattaccctgaatcggg	ggg	tgt	3	t	1	gattaccctgaatc	14	agagcccctgtggcaaagtattaca	gattttaatgatggaagcaggcaga	2.31429
3610	NM_014663	KDM4A	lysine-specific demethylase 4A	chr1	4509	4202	4234	32	ggggctgggagggttaggatgaaaaaactggg	ggg	gct	3	a	1	ttaggatgaaaaaact	16	gtcaacagaaaattgcaatcatgca	gccattggaggcccactgtaggtgg	3.90909
3611	NM_014663	KDM4A	lysine-specific demethylase 4A	chr1	4509	4282	4311	29	gggtgggactagagggcaatactgaaggg	ggg	t	1	actaga	6	caatactgaa	10	gagggagctgattttggggtggg	gttaaacaggtttttgctcctcaag	12.4545
3615	NM_006934	SLC6A9	sodium- and chloride-dependent glycine transporter 1 isoform 1	chr1	3228	75	97	22	ggggcagggccaggggagcggg	ggg	gca	3	cca	3	gagc	4	ctgggctgcatggggactggccgga	taggcagagcttcgggaggagatga	7.17647
3616	NM_006934	SLC6A9	sodium- and chloride-dependent glycine transporter 1 isoform 1	chr1	3228	2369	2393	24	ggggggaggggtgggagtggaggg	ggg	ggga	4	gt	2	agtgga	6	tcctttggatgccaagatagcagct	ttgctgggaggtccaaagcactttg	7.41176
3617	NM_006934	SLC6A9	sodium- and chloride-dependent glycine transporter 1 isoform 1	chr1	3228	2859	2912	53	gggggatggggtgggggctgctccacaggaggtttgagcccagcaccctgggg	gggg	gat	3	t	1	gctgctccacaggaggtttgagcccagcaccct	33	cagcctgcccaaagcatttgtttct	aaggggaccctgcacgacaccccct	1.5914
3620	NM_057091	ARTN	artemin isoform 1 precursor	chr1	1920	356	409	53	ggggcggggcaggggcgctcccagccccaccccgggatctggtgacgctgggg	gggg	c	1	ca	2	cgctcccagccccaccccgggatctggtgacgct	34	agcagccaggtgagccccgaaaggt	ctggaatttgacaccggacggctgc	1.37363
3621	NM_057091	ARTN	artemin isoform 1 precursor	chr1	1920	1101	1131	30	GGGCTGGGGGCCCGGGCAGCCGCGCTCGGG	GGG	CT	2	GGCCC	5	CAGCCGCGCTC	11	CTTCCCCGCGGGGGCCGCGCGGCGC	CAGCGGGGGCGCGGGGCTGCCGCCT	2.74193
3624	NM_057090	ARTN	artemin isoform 3 precursor	chr1	1944	356	409	53	ggggcggggcaggggcgctcccagccccaccccgggatctggtgacgctgggg	gggg	c	1	ca	2	cgctcccagccccaccccgggatctggtgacgct	34	agcagccaggtgagccccgaaaggt	ctggaatttgacaccggacggctgc	1.37363
3625	NM_057090	ARTN	artemin isoform 3 precursor	chr1	1944	1125	1155	30	GGGCTGGGGGCCCGGGCAGCCGCGCTCGGG	GGG	CT	2	GGCCC	5	CAGCCGCGCTC	11	CTTCCCCGCGGGGGCCGCGCGGCGC	CAGCGGGGGCGCGGGGCTGCCGCCT	2.74193
3626	NM_030587	B4GALT2	beta-1,4-galactosyltransferase 2 isoform a	chr1	2005	17	44	27	gggagggtgggaatgtctgcacgtggg	ggg	a	1	t	1	aatgtctgcacgt	13	agaacccctgcgccgga	tctgggtgtgagctgtctgagagtc	2.09375
3627	NM_030587	B4GALT2	beta-1,4-galactosyltransferase 2 isoform a	chr1	2005	129	163	34	GGGCCCACTGGGCGGGCCAGTGGCCGCCTGCGGG	GGG	CCCACT	6	C	1	CCAGTGGCCGCCTGC	15	CTTGTTTGCCAGCAGCCGGATGCCC	ATGAGCAGACTGCTGGGGGGGACGC	2.9
3628	NM_030587	B4GALT2	beta-1,4-galactosyltransferase 2 isoform a	chr1	2005	1643	1674	31	gggcctggaagggtgggaggtatgtctaggg	ggg	cctggaa	7	t	1	aggtatgtcta	11	cagtttcccccccttgagtccccta	ggcagtgtctcttccagggggaatt	0.974359
3632	NM_001261380	SLC6A9	sodium- and chloride-dependent glycine transporter 1 isoform 4	chr1	3183	75	97	22	ggggcagggccaggggagcggg	ggg	gca	3	cca	3	gagc	4	ctgggctgcatggggactggccgga	taggcagagcttcgggaggagatga	7.17647
3633	NM_001261380	SLC6A9	sodium- and chloride-dependent glycine transporter 1 isoform 4	chr1	3183	2324	2348	24	ggggggaggggtgggagtggaggg	ggg	ggga	4	gt	2	agtgga	6	tcctttggatgccaagatagcagct	ttgctgggaggtccaaagcactttg	7.41176
3634	NM_001261380	SLC6A9	sodium- and chloride-dependent glycine transporter 1 isoform 4	chr1	3183	2814	2867	53	gggggatggggtgggggctgctccacaggaggtttgagcccagcaccctgggg	gggg	gat	3	t	1	gctgctccacaggaggtttgagcccagcaccct	33	cagcctgcccaaagcatttgtttct	aaggggaccctgcacgacaccccct	1.5914
3638	NM_201649	SLC6A9	sodium- and chloride-dependent glycine transporter 1 isoform 2	chr1	3390	75	97	22	ggggcagggccaggggagcggg	ggg	gca	3	cca	3	gagc	4	ctgggctgcatggggactggccgga	taggcagagcttcgggaggagatga	7.17647
3639	NM_201649	SLC6A9	sodium- and chloride-dependent glycine transporter 1 isoform 2	chr1	3390	2531	2555	24	ggggggaggggtgggagtggaggg	ggg	ggga	4	gt	2	agtgga	6	tcctttggatgccaagatagcagct	ttgctgggaggtccaaagcactttg	7.41176
3640	NM_201649	SLC6A9	sodium- and chloride-dependent glycine transporter 1 isoform 2	chr1	3390	3021	3074	53	gggggatggggtgggggctgctccacaggaggtttgagcccagcaccctgggg	gggg	gat	3	t	1	gctgctccacaggaggtttgagcccagcaccct	33	cagcctgcccaaagcatttgtttct	aaggggaccctgcacgacaccccct	1.5914
3643	NM_001136215	ARTN	artemin isoform 3 precursor	chr1	1795	356	409	53	ggggcggggcaggggcgctcccagccccaccccgggatctggtgacgctgggg	gggg	c	1	ca	2	cgctcccagccccaccccgggatctggtgacgct	34	agcagccaggtgagccccgaaaggt	ctggaatttgacaccggacggctgc	1.37363
3644	NM_001136215	ARTN	artemin isoform 3 precursor	chr1	1795	976	1006	30	GGGCTGGGGGCCCGGGCAGCCGCGCTCGGG	GGG	CT	2	GGCCC	5	CAGCCGCGCTC	11	CTTCCCCGCGGGGGCCGCGCGGCGC	CAGCGGGGGCGCGGGGCTGCCGCCT	2.74193
3647	NM_003780	B4GALT2	beta-1,4-galactosyltransferase 2 isoform b	chr1	2204	196	222	26	gggcggcgggaggcggcggggccggg	ggg	cggc	4	aggcggc	7	gcc	3	ccgggggccgcggtggccgctgacc	ccatgggggacggaaccgtccgcag	3.75
3648	NM_003780	B4GALT2	beta-1,4-galactosyltransferase 2 isoform b	chr1	2204	328	362	34	gggcccactgggcgggccagtggccgcctgcggg	ggg	cccact	6	c	1	ccagtggccgcctgc	15	gcgccgggccagcagccggatgccc	ATGAGCAGACTGCTGGGGGGGACGC	2.87037
3649	NM_003780	B4GALT2	beta-1,4-galactosyltransferase 2 isoform b	chr1	2204	1842	1873	31	gggcctggaagggtgggaggtatgtctaggg	ggg	cctggaa	7	t	1	aggtatgtcta	11	cagtttcccccccttgagtccccta	ggcagtgtctcttccagggggaatt	0.974359
3653	NR_048549	SLC6A9		chr1	2947	2088	2112	24	ggggggaggggtgggagtggaggg	ggg	ggga	4	gt	2	agtgga	6	tcctttggatgccaagatagcagct	ttgctgggaggtccaaagcactttg	7.41176
3654	NR_048549	SLC6A9		chr1	2947	2578	2631	53	gggggatggggtgggggctgctccacaggaggtttgagcccagcaccctgggg	gggg	gat	3	t	1	gctgctccacaggaggtttgagcccagcaccct	33	cagcctgcccaaagcatttgtttct	aaggggaccctgcacgacaccccct	1.5914
3658	NR_048548	SLC6A9		chr1	3224	75	97	22	ggggcagggccaggggagcggg	ggg	gca	3	cca	3	gagc	4	ctgggctgcatggggactggccgga	taggcagagcttcgggaggagatga	7.17647
3659	NR_048548	SLC6A9		chr1	3224	2365	2389	24	ggggggaggggtgggagtggaggg	ggg	ggga	4	gt	2	agtgga	6	tcctttggatgccaagatagcagct	ttgctgggaggtccaaagcactttg	7.41176
3660	NR_048548	SLC6A9		chr1	3224	2855	2908	53	gggggatggggtgggggctgctccacaggaggtttgagcccagcaccctgggg	gggg	gat	3	t	1	gctgctccacaggaggtttgagcccagcaccct	33	cagcctgcccaaagcatttgtttct	aaggggaccctgcacgacaccccct	1.5914
3663	NM_001024845	SLC6A9	sodium- and chloride-dependent glycine transporter 1 isoform 3	chr1	3236	2377	2401	24	ggggggaggggtgggagtggaggg	ggg	ggga	4	gt	2	agtgga	6	tcctttggatgccaagatagcagct	ttgctgggaggtccaaagcactttg	7.41176
3664	NM_001024845	SLC6A9	sodium- and chloride-dependent glycine transporter 1 isoform 3	chr1	3236	2867	2920	53	gggggatggggtgggggctgctccacaggaggtttgagcccagcaccctgggg	gggg	gat	3	t	1	gctgctccacaggaggtttgagcccagcaccct	33	cagcctgcccaaagcatttgtttct	aaggggaccctgcacgacaccccct	1.5914
3665	NM_001005417	B4GALT2	beta-1,4-galactosyltransferase 2 isoform b	chr1	2004	128	162	34	gggcccactgggcgggccagtggccgcctgcggg	ggg	cccact	6	c	1	ccagtggccgcctgc	15	ctgcatggccagcagccggatgccc	ATGAGCAGACTGCTGGGGGGGACGC	2.90196
3666	NM_001005417	B4GALT2	beta-1,4-galactosyltransferase 2 isoform b	chr1	2004	1642	1673	31	gggcctggaagggtgggaggtatgtctaggg	ggg	cctggaa	7	t	1	aggtatgtcta	11	cagtttcccccccttgagtccccta	ggcagtgtctcttccagggggaatt	0.974359
3669	NM_006845	KIF2C	kinesin-like protein KIF2C isoform 1	chr1	2880	2421	2449	28	gggggcatctgggcccagggcagctggg	ggg	ggcatct	7	ccca	4	cagct	5	acaggttctggtaaatgccaagtat	gagggggtcagagtgacatgggaca	5.82609
3671	NM_001136537	BTBD19	BTB/POZ domain-containing protein 19	chr1	1572	1394	1417	23	gggcgaggtggggtcgggccggg	ggg	cgaggt	6	gtc	3	cc	2	cccttgtgcgggatcaagcccgtgt	cagggcttgggctgggcctccctga	2.24444
3674	NM_024602	HECTD3	E3 ubiquitin-protein ligase HECTD3	chr1	3628	7	60	53	gggaagggcgtggtgggaagctctgtccgcggtcgcgccagctgttccccggg	ggg	aa	2	cgtggt	6	aagctctgtccgcggtcgcgccagctgttcccc	33	aaaggcg	cagggtcgcctctaggtgctcacct	1.7551
3675	NM_024602	HECTD3	E3 ubiquitin-protein ligase HECTD3	chr1	3628	294	325	31	GGGAGGCAGAGGGCCTGGGGCTGCGTGTGGG	GGG	AGGCAGA	7	CCT	3	GCTGCGTGT	9	CCGTCGCGCGTGCTTCTGCCGGTGT	CGCCGCAGGCCCAGCCCCCGGTACC	1.06667
3676	NM_024602	HECTD3	E3 ubiquitin-protein ligase HECTD3	chr1	3628	3127	3148	21	gggagcctgggatgggcaggg	ggg	agcct	5	at	2	ca	2	gttagtggaggcccctccccaagca	agtgatagccaaactccttggtcac	1.03509
3679	NM_032756	HPDL	4-hydroxyphenylpyruvate dioxygenase-like protein	chr1	1802	891	941	50	GGGTTTGGGCTTGGGGGACTGAGGCTTACAGCCCTGCAGGCCCAGCCGGG	GGG	TTT	3	CTT	3	GGACTGAGGCTTACAGCCCTGCAGGCCCAGCC	32	CGAGCTGGGCCTCGAAATGACAGCA	CAGCATTGTCCCCACTCTTGTTCTG	1.52381
3682	NM_021639	GPBP1L1	vasculin-like protein 1	chr1	3738	12	35	23	gggtcggacgggggatgggaggg	ggg	tcggac	6	ggat	4	a	1	gtgtgtaaggcg	ccgtgctgctggtcgctcctcctcc	4.08696
3683	NM_001114938	CCDC17	coiled-coil domain-containing protein 17 isoform 1	chr1	2250	1099	1142	43	GGGGTCGGGCACCCTTGGGGCCCCAGGATCTGCGACTCCTGGG	GGG	GTC	3	CACCCTT	7	GCCCCAGGATCTGCGACTCCT	21	GAAATCTTGGCCTTGCAAATGCAGA	GGATGCCAGCCTACAACCGAAGGGG	2.0678
3684	NM_001114938	CCDC17	coiled-coil domain-containing protein 17 isoform 1	chr1	2250	1590	1630	40	GGGCTAGCATGGGCTAGGGCACCACAGCCAAAGGCTTGGG	GGG	CTAGCAT	7	CTA	3	CACCACAGCCAAAGGCTT	18	GGTCTGTGAGCTGCAGGTCTGGCAG	TCTCACTTGGACTATTTGACCAAGA	2.88889
3685	NM_001190182	CCDC17	coiled-coil domain-containing protein 17 isoform 2	chr1	2223	1072	1115	43	GGGGTCGGGCACCCTTGGGGCCCCAGGATCTGCGACTCCTGGG	GGG	GTC	3	CACCCTT	7	GCCCCAGGATCTGCGACTCCT	21	GAAATCTTGGCCTTGCAAATGCAGA	GGATGCCAGCCTACAACCGAAGGGG	2.0678
3686	NM_001190182	CCDC17	coiled-coil domain-containing protein 17 isoform 2	chr1	2223	1563	1603	40	GGGCTAGCATGGGCTAGGGCACCACAGCCAAAGGCTTGGG	GGG	CTAGCAT	7	CTA	3	CACCACAGCCAAAGGCTT	18	GGTCTGTGAGCTGCAGGTCTGGCAG	TCTCACTTGGACTATTTGACCAAGA	2.88889
3688	NM_003629	PIK3R3	phosphatidylinositol 3-kinase regulatory subunit gamma	chr1	5675	12	34	22	gggcagcatggggcggggaggg	ggg	cagcat	6	gc	2	ga	2	gcctcagcgggt	tgtcccctccgcgccgttaaaatga	2.05263
3690	NM_001290130	POMGNT1	protein O-linked-mannose beta-1,2-N-acetylglucosaminyltransferase 1 isoform 4	chr1	2349	411	460	49	gggagcagggccggggcatccatgtcattgtcctcaaccaggccacggg	ggg	agca	4	cc	2	gcatccatgtcattgtcctcaaccaggccac	31	accacggtgctggaggatgaggccc	ccacgtgATGGCAAAACGTGTGTTT	1.75
3691	NM_001290130	POMGNT1	protein O-linked-mannose beta-1,2-N-acetylglucosaminyltransferase 1 isoform 4	chr1	2349	649	679	30	GGGCTGGAGGGACACATGGGCCTTCGTGGG	GGG	CTGGA	5	ACACAT	6	CCTTCGT	7	TGGGCAGCCAGGCTGGCCCTGCCCT	ACGAAAAGGAGGTCCTGTCTTCGGG	2.07317
3693	NM_001290129	POMGNT1	protein O-linked-mannose beta-1,2-N-acetylglucosaminyltransferase 1 isoform 3	chr1	2383	445	494	49	GGGAGCAGGGCCGGGGCATCCATGTCATTGTCCTCAACCAGGCCACGGG	GGG	AGCA	4	CC	2	GCATCCATGTCATTGTCCTCAACCAGGCCAC	31	ACCACGGTGCTGGAGGATGAGGCCC	CCACGTGATGGCAAAACGTGTGTTT	1.75
3694	NM_001290129	POMGNT1	protein O-linked-mannose beta-1,2-N-acetylglucosaminyltransferase 1 isoform 3	chr1	2383	683	713	30	GGGCTGGAGGGACACATGGGCCTTCGTGGG	GGG	CTGGA	5	ACACAT	6	CCTTCGT	7	TGGGCAGCCAGGCTGGCCCTGCCCT	ACGAAAAGGAGGTCCTGTCTTCGGG	2.07317
3696	NM_001243766	POMGNT1	protein O-linked-mannose beta-1,2-N-acetylglucosaminyltransferase 1 isoform 2	chr1	2936	1024	1073	49	GGGAGCAGGGCCGGGGCATCCATGTCATTGTCCTCAACCAGGCCACGGG	GGG	AGCA	4	CC	2	GCATCCATGTCATTGTCCTCAACCAGGCCAC	31	ACCACGGTGCTGGAGGATGAGGCCC	CCACGTGATGGCAAAACGTGTGTTT	1.75
3697	NM_001243766	POMGNT1	protein O-linked-mannose beta-1,2-N-acetylglucosaminyltransferase 1 isoform 2	chr1	2936	1262	1292	30	GGGCTGGAGGGACACATGGGCCTTCGTGGG	GGG	CTGGA	5	ACACAT	6	CCTTCGT	7	TGGGCAGCCAGGCTGGCCCTGCCCT	ACGAAAAGGAGGTCCTGTCTTCGGG	2.07317
3700	NM_017739	POMGNT1	protein O-linked-mannose beta-1,2-N-acetylglucosaminyltransferase 1 isoform 1	chr1	2736	0	61	61	gggccaggccggggcggggccgcaagcggcatggaggaggcggaggccgcggcgagccggg	ggg	ccaggcc	7	gc	2	gccgcaagcggcatggaggaggcggaggccgcggcgagcc	40		ccgagcagtgagggccctagcgggg	3.06977
3701	NM_017739	POMGNT1	protein O-linked-mannose beta-1,2-N-acetylglucosaminyltransferase 1 isoform 1	chr1	2736	537	586	49	GGGAGCAGGGCCGGGGCATCCATGTCATTGTCCTCAACCAGGCCACGGG	GGG	AGCA	4	CC	2	GCATCCATGTCATTGTCCTCAACCAGGCCAC	31	ACCACGGTGCTGGAGGATGAGGCCC	CCACGTGATGGCAAAACGTGTGTTT	1.75
3702	NM_017739	POMGNT1	protein O-linked-mannose beta-1,2-N-acetylglucosaminyltransferase 1 isoform 1	chr1	2736	775	805	30	GGGCTGGAGGGACACATGGGCCTTCGTGGG	GGG	CTGGA	5	ACACAT	6	CCTTCGT	7	TGGGCAGCCAGGCTGGCCCTGCCCT	ACGAAAAGGAGGTCCTGTCTTCGGG	2.07317
3704	NM_001013615	LURAP1	leucine rich adaptor protein 1	chr1	1849	130	171	41	GGGATGTGGAGGGTAAGGTGGGCAGGAAGACCCCTGAAGGG	GGG	ATGTGGA	7	TAAGGT	6	CAGGAAGACCCCTGAA	16	GTGGAGTCCCAGACGCCTGACCTGC	CTGCTCCGCGGGCTGCGAGGCGAGT	1.66667
3705	NR_121680	LINC01398		chr1	1129	878	923	45	gggcagggaacacagggcaccagccctactaacccaatctgaggg	ggg	ca	2	aacaca	6	caccagccctactaacccaatctga	25	aagctactcagacctccctcttaca	gaaactctgaggctccctctcctgc	0.882353
3708	NM_145279	MOB3C	MOB kinase activator 3C isoform 1	chr1	2804	2706	2751	45	gggatagggggagggttggaaaatttatttttatgaaacagaggg	ggg	ata	3	gga	3	ttggaaaatttatttttatgaaacaga	27	taggctgtggcaagggctgatttct	aagactttattgttgttatttttgg	16.3333
3711	NM_201403	MOB3C	MOB kinase activator 3C isoform 2	chr1	2822	2724	2769	45	gggatagggggagggttggaaaatttatttttatgaaacagaggg	ggg	ata	3	gga	3	ttggaaaatttatttttatgaaacaga	27	taggctgtggcaagggctgatttct	aagactttattgttgttatttttgg	16.3333
3713	NM_001097611	KNCN	kinocilin	chr1	2392	2205	2227	22	gggtggagggggtgggaatggg	ggg	tgga	4	ggt	3	aat	3	acctcagtgccccagagatgcccca	ggatgtggagactgagctgtggaga	2.40426
3715	NM_001099772	CYP4B1	cytochrome P450 4B1 isoform a	chr1	2158	1601	1639	38	GGGCCCTGGGTCTGGGAAGTAGctctgatgagaatGGG	GGG	CCCT	4	TCT	3	AAGTAGctctgatgagaat	19	GCTTTCACCTCCACCTGAAGCCACT	gtcccagatggctcaggctgtgacc	1.40816
3716	NM_000779	CYP4B1	cytochrome P450 4B1 isoform b	chr1	2155	1598	1636	38	GGGCCCTGGGTCTGGGAAGTAGctctgatgagaatGGG	GGG	CCCT	4	TCT	3	AAGTAGctctgatgagaat	19	GCTTTCACCTCCACCTGAAGCCACT	gtcccagatggctcaggctgtgacc	1.40816
3718	NM_178033	CYP4X1	cytochrome P450 4X1	chr1	2357	1289	1325	36	GGGGCATCCTGGGGGATGGGTCTTCTATCACTTGGG	GGG	GCATCCT	7	GGAT	4	TCTTCTATCACTT	13	CAAGAGAGATGCCGGGAGGAGGTCA	ACCAGCTGGGTGAGATGTCGTACAC	4.86956
3722	NM_001290404	TAL1	T-cell acute lymphocytic leukemia protein 1 isoform 1	chr1	4757	120	150	30	gggtggggacattcgggatcacctcctggg	ggg	t	1	gacattc	7	atcacctcct	10	gcacattcaccaggcctcgagcctc	aagattttcccgccccctcttcgga	0.84
[truncated: 31,845 more rows]

## Sheet: Distinct
Gene	Length	G4 Sequence	Quartets	Loop 1	L1 len	Loop 2	L2 len	Loop 3	L3 len	25nt Upstream	25nt Downstream	cGcC score
[truncated: 17,289 more rows]
